# Supplementary material for: Pan-cancer analysis of transcriptional metabolic dysregulation using The Cancer Genome Atlas
Source: Nat Commun. 2018 Dec 14;9:5330. doi: 10.1038/s41467-018-07232-8 (PMC6294258; doi:10.1038/s41467-018-07232-8)
Supplement: Supplementary file 3 — Supplementary Dataset 1 [file 41467_2018_7232_MOESM3_ESM.xlsx]

## Sheet: Sheet1
Dataset	Source	Total Samples
BLAD	Broad Firehose - TCGA	426
BRCA	Broad Firehose - TCGA	1208
Casey BRCA	Gene Expression Omnibus (GEO) - GDS3324
CESC	Broad Firehose - TCGA	306
CHOL	Broad Firehose - TCGA	45
COAD	Broad Firehose - TCGA	328
COADREAD	Broad Firehose - TCGA	431
ESCA	Broad Firehose - TCGA	196
GBM	Broad Firehose - TCGA	163
HNSC	Broad Firehose - TCGA	563
KICH	Broad Firehose - TCGA	91
KIRC	Broad Firehose - TCGA	606
KIRP	Broad Firehose - TCGA	323
LIHC	Broad Firehose - TCGA	421
LUAD	Broad Firehose - TCGA	569
Stearman LUAD	Gene Expression Omnibus (GEO) - GSE2514
LUNG	Broad Firehose - TCGA	1124
LUSC	Broad Firehose - TCGA	554
PAAD	Broad Firehose - TCGA	182
PCPG	Broad Firehose - TCGA	182
PRAD	Broad Firehose - TCGA	549
Taylor/MSKCC PRAD	Gene Expression Omnibus (GEO) - GSE21032	131
READ	Broad Firehose - TCGA	103
SARC	Broad Firehose - TCGA	260
SKCM	Broad Firehose - TCGA	473
STAD	Broad Firehose - TCGA	421
THCA	Broad Firehose - TCGA	564
THYM	Broad Firehose - TCGA	121
UCEC	Broad Firehose - TCGA	198
