# Supplementary material for: Pan-cancer analysis of transcriptional metabolic dysregulation using The Cancer Genome Atlas
Source: Nat Commun. 2018 Dec 14;9:5330. doi: 10.1038/s41467-018-07232-8 (PMC6294258; doi:10.1038/s41467-018-07232-8)
Supplement: Supplementary file 4 — Supplementary Dataset 2 [file 41467_2018_7232_MOESM4_ESM.xlsx]

## Sheet: Sheet1
Cardiolipin Metabolism	Cardiolipin Biosynthesis	Cholesterol Biosynthesis	Citric Acid Cycle	Cyclooxygenase Arachidonic Acid Metabolism	Prostaglandin Biosynthesis	Purine Biosynthesis	Pyrimidine Biosynthesis	Dopamine Biosynthesis	Epinephrine Biosynthesis	Norepinephrine Biosynthesis	Fatty Acid Degradation	Fatty Acid Elongation	Fatty Acid Biosynthesis	Folate One Carbon Metabolism	Folate biosynthesis	Gluconeogenesis	Glycolysis	Glycogen Biosynthesis	Glycogen Degradation	Heme Biosynthesis	Hexosamine Biosynthesis	Homocysteine Biosynthesis	Remethylation	Transsulfuration	Ketone Biosynthesis and Metabolism	Kynurenine Metabolism	Methionine Cycle	Pentose Phosphate	Nicotinamide Adenine Metabolism	ADP-Ribosylation	Nicotinamide Adenine Dinucleotide Biosynthesis	Nicotinate and Nicotinamide Metabolism	Sirtuin Nicotinamide Metabolism	Polyamine Biosynthesis	Prostanoid Biosynthesis	Thromboxane Biosynthesis	Pyruvate Metabolism	Retinoic Acid Metabolism	Retinoid Metabolism	Retinol Metabolism	Steroid Hormone Metabolism	Aldosterone Biosynthesis	Cortisol Biosynthesis	Estradiol Biosynthesis	Testosterone Biosynthesis	Urea Cycle	Vitamin K	Pentose and Glucuronate Interconversions	Fructose and Mannose Metabolism
CKMT1A	CRLS1	ACAT2	ACLY	ANXA1	AKR1A1	ADSL	CAD	DDC	DBH	DBH	ABCD1	ACACA	ACACA	ALDH1L1	GCH1	ACSS1	ACSS1	GBE1	AGL	ALAD	GFPT1	AHCY	MTHFR	CBS	AACS	AADAT	AHCY	ALDOA	GAPDH	BST1	NADSYN1	QPRT	SIRT1	AMD1	PTGS1	TBXAS1	ACACA	ALDH1A1	ABCA4	ABCA1	AKR1C1	CYP11A1	CYP11B2	CYP11A1	CYP11A1	ARG1	GGCX	KL	MPI
CKMT1B	PGS1	CYP51A1	ACO1	MKNK1	AKR1B1	ADSS	CMPK1	QDPR	DDC	DDC	ABCD2	ACACB	ACACB	AMT	ALPL	ACSS2	ACSS2	GCK	CALM1	ALAS1	GNPNAT1	CARM1	MTR	CDO1	ACAT1	ACMSD	AMD1	ALDOB	GOT1	CD38	NMNAT1	NAPRT	SIRT2	AZIN1	PTGS2		ACACB	ALDH1A2	LRAT	ADH1A	AKR1C2	CYP11B1	CYP11A1	CYP17A1	CYP17A1	ARG2	VKORC1	GUSB	PMM2
CYCS	PTPMT1	DHCR24	ACO2	PLA2G4A	AKR1C3	ADSSL1	CMPK2	SLC18A2	PNMT	QDPR	ACAA2	ACLY	MCAT	DHFR	ALPI	ADH1A	ADH1A	GSK3A	CALM2	ALAS2	GPI	COMT	MTRR	CSAD	ACAT2	AFMID	BHMT	ALDOC	GOT2	APLF	NMNAT2	PNP	SIRT3	OAZ1	PTGIS		ACAT1	ALDH1A3	OPN1LW	ADH1B	AKR1C3	CYP11B2	CYP11B1	CYP19A1	FDX1	ASL		UGT2A1	PMM1
NME4	TAMM41	DHCR7	CS	PTGS1	CBR1	AK1	CTPS1	TH	QDPR	SLC18A2	ACAD9	FASN	FASN	DLD	ALPP	ADH1B	ADH1B	GSK3B	CALM3	CPOX	MGEA5	DOT1L	AHCY	CTH	BDH1	GOT2	CARM1	DERA	GPD1	CHFR	NMNAT3	NMRK1	SIRT4	OAZ2			ACAT2	CES1	OPN1MW	ADH1C	AKR1C4	CYP21A2	CYP17A1	FDX1	FDXR	ASS1		UGT2A3	GMPPB
TAZ		EBP	DLAT	PTGS2	FAM213B	AK2	CTPS2		SLC18A2	TH	ACADL	MCAT	OXSM	DMGDH	ALPPL2	ADH1C	ADH1C	GYG1	G6PC	FECH	OGT	GAMT	ALDH7A1		BDH2	HAAO	CBS	FBP1	GPD2	MACROD1	QPRT	NMRK2	SIRT5	OAZ3			ACOT12	CRABP1	OPN1SW	ADH4	AKR1D1	FDX1	CYP21A2	FDXR	HSD17B2	CPS1		UGT2B17	GMPPA
TMEM256-PLSCR3		FDFT1	DLD	VIM	HPGDS	AK3	DHODH		TH		ACADM	OLAH	OLAH	FOLH1	DHFR	ADH4	ADH4	GYS1	PGM1	HMBS	PGM3	HNMT	BHMT		HMGCL	IDO1	CHDH	FBP2	MDH1	MACROD2	NAMPT	NT5C2	SIRT6	ODC1			ACSS1	CRABP2	RBP1	ADH5	COMT	FDXR	FDX1	HSD17B1	HSD17B3	GLS2		UGT2B11	GMDS
		FDPS	DLST		PTGDS	AK4	NME1				ACADS	OXSM	ACSL6	FOLR1	DHFR2	ADH5	ADH5	GYS2	PGM2	PPOX	UAP1	MRM2	CHDH		HMGCS1	IDO2	COMT	G6PD	MDH2	OARD1	NAPRT	NT5C1A	SIRT7	PAOX			ACSS2	CYP26A1	RBP3	ADH6	CYP11A1	POR	FDXR	HSD17B2	HSD3B1	GLUD1		UGT2B28	TSTA3
		GGPS1	FH		PTGES	AK5	NME2				ACADVL	ACAA2	ACSL4	FOLR2	FPGS	ADH6	ADH6	PGM1	PGM3	UROD		MTHFR	MAT2A		HMGCS2	KMO	CTH	GPI	NADK	PARG	NMRK1	NT5C1B		SAT1			ACYP1	CYP26B1	RDH10	ADH7	CYP11B1	STAR	HSD3B1	HSD17B3	HSD3B2	GOT2		UGT1A6	FPGT
		HMGCR	IDH1		PTGES2	ATIC	NME3				ACAT1	ECHS1	ACSL1	FPGS	GGH	ADH7	ADH7	PGM2	PHKA1	UROS		NNMT	MAT2B		OXCT1	KYAT1	DNMT1	H6PD	NADK2	PARP1	NMRK2	NT5C		SMOX			ACYP2	CYP26C1	RDH11	AKR1B10	CYP11B2		HSD3B2	HSD3B1	POR	GPT		UGT1A4	FUK
		HMGCS1	IDH2		PTGES3	GART	NME4				ACSL1	HADHA	ACSL5	GCSH	PTS	ADPGK	ADPGK	PGM3	PHKA2			PCMT1	MTR		OXCT2	KYAT3	DNMT3A	PFKL	NNT	PARP10		NT5M		SMS			AKR1B1	DHRS9	RDH12	ALDH1A1	CYP17A1		POR	HSD3B2	SRD5A1	OTC		UGT1A1	ENOSF1
		HSD17B7	IDH3A			GMPS	NME6				ACSL3	HADHB	ACSL3	GGH	SPR	AKR1A1	AKR1A1	PPP1CA	PHKB			PEMT	PEMT		HMGCS1	KYNU	DNMT3B	PFKM	SLC1A3	PARP11		NT5C3A		SRM			ALDH1B1	FABP5	RDH5	ALDH1A2	CYP19A1		STAR	POR	SRD5A2	SLC1A4		UGT1A3	HK3
		IDI1	IDH3B			IMPDH1	UMPS				ACSL4	HSD17B10	ACSBG1	GLDC	QDPR	ALDH1A3	ALDH1A3	PPP1CB	PHKG1			PNMT			HMGCS2	TDO2	DOT1L	PFKP	SLC22A13	PARP12		NT5C3B		MAT2A			ALDH2	LRAT	RDH8	AWAT1	CYP1A1			STAR	STAR	SLC1A5		UGT2B10	HK1
		LBR	IDH3G			IMPDH2					ACSL5	MECR	ACSBG2	MTHFD1	MOCS1	ALDH1B1	ALDH1B1	PPP1CC	PHKG2			PRMT1					EZH2	PGD	SLC25A11	PARP14		NT5C1B-RDH14		MAT2B			ALDH3A2	RBP1	RHO	AWAT2	CYP1B1			STS	STS	SLC25A12		UGT1A9	HK2
		LIPA	MDH1			PAICS					ACSL6	PPT1		MTHFD1L	MOCS2	ALDH2	ALDH2	PPP1R3A	PPP1CA			PRMT5					GAMT	PGLS	SLC25A12	PARP15		NT5E					ALDH7A1	RBP4	RLBP1	BCO1	CYP21A2			SULT1E1	SULT2A1	SLC25A15		UGT2B7	HKDC1
		LSS	MDH2			PFAS					ACSM1	HADH		MTHFD2		ALDH3A1	ALDH3A1	PPP1R3B	PPP1CB			PRMT6					GNMT	PGM1	SLC25A13	PARP16		NMNAT3					ALDH9A1	RDH10	RPE65	CD36	CYP3A4			SULT2A1				UGT1A10	PFKM
		MSMO1	MPC1			PPAT					ACSM2A	PPT2		MTHFD2L		ALDH3A2	ALDH3A2	PPP1R3C	PPP1CC			RNMT					HNMT	PGM2	SLC36A4	PARP2		NMNAT1					DLAT	RDH16		CYP1A1	CYP3A43							UGT1A8	PFKP
		MVD	OGDH			PRPS1					ACSM2B	ELOVL1		MTHFR		ALDH3B1	ALDH3B1	PPP1R3D	PPP1R3A			SETDB1					IL4I1	PRPS1	SLC5A8	PARP3		NMNAT2					DLD	STRA6		CYP1A2	CYP3A5							UGT1A5	PFKL
		MVK	OGDHL			PRPS1L1					ACSM3	ELOVL2		MTR		ALDH3B2	ALDH3B2	PPP1R3E	PPP1R3B			SUV39H2					KMT5A	PRPS1L1	SLC7A5	PARP4		ENPP1					GLO1	TTR		CYP26A1	CYP3A7							UGT2B15	FBP1
		NSDHL	PC			PRPS2					ACSM4	ELOVL3		MTRR		ALDH7A1	ALDH7A1		PPP1R3C								MARS	PRPS2		PARP6		ENPP3					GRHPR			CYP26B1	CYP7A1							UGT1A7	FBP2
		PMVK	PCK1			TAF9					ACSS1	ELOVL4		SARDH		ALDH9A1	ALDH9A1		PPP1R3D								MAT1A	RBKS		PARP8		NUDT12					HAGH			CYP26C1	CYP7B1							UGT2B4	PFKFB1
		SC5D	PCK2								ACSS2	ELOVL5		SHMT1		ALDOA	ALDOA		PPP1R3E								MAT2A	RGN		PARP9		NADSYN1					HAGHL			CYP2A13	FDX1							UGT2A2	PFKFB2
		SOAT1	PDHA1								ACSS3	ELOVL6		SHMT2		ALDOB	ALDOB		PYGB								MAT2B	RPE		RNF146		NAMPT					LDHA			CYP2A6	FDXR							UGDH	PFKFB3
		SQLE	PDHA2								CPT1A	ELOVL7		SLC19A1		ALDOC	ALDOC		PYGL								MRM2	RPIA		TIPARP		CD38					LDHAL6A			CYP2A7	HSD11B1							UGP2	PFKFB4
		TM7SF2	PDHB								CPT1B	HSD17B12		SLC25A32		BPGM	BPGM		PYGM								MSRB2	TALDO1		TNKS		BST1					LDHAL6B			CYP2B6	HSD11B2							AKR1A1	TIGAR
			SDHA								CPT2	HACD2		SLC46A1		DLAT	DLAT										MSRB3	TKT		TNKS2		NADK					LDHB			CYP2C18	HSD17B1							CRYL1	KHK
			SDHB								CRAT	HACD1		ALDH1L2		DLD	DLD										MTAP	TKTL1		ZC3HAV1		NADK2					LDHC			CYP2C19	HSD17B12							RPE	SORD
			SDHC								CROT	HACD4		ATIC		ENO1	ENO1										MTFMT	TKTL2				NNT					LDHD			CYP2C8	HSD17B2							RPEL1	AKR1B1
			SDHD								ECHS1	HACD3		FTCD		ENO2	ENO2										MTHFR	GLYCTK				NNMT					MDH1			CYP2C9	HSD17B3							XYLB	AKR1B10
			SUCLA2								ETFA	TECR		GART		ENO3	ENO3										MTR	IDNK				AOX1					MDH2			CYP3A4	HSD17B6							AKR1B1	ALDOC
			SUCLG1								ETFB	ACOT4		MTFMT		FBP1	FBP1										MTRR	RPEL1									ME1			CYP3A43	HSD17B7							AKR1B10	ALDOA
			SUCLG2								ETFDH	ACOT2		MTHFS		FBP2	FBP2										NNMT										ME2			CYP3A5	HSD17B8							DCXR	ALDOB
			PDHX								HADH	ACOT1		TYMS		G6PC	G6PC										PCMT1										ME3			CYP3A7	HSD3B1							SORD	TPI1
											HADHA	ACOT7		DHFR2		G6PC2	G6PC2										PEMT										PC			CYP4A11	HSD3B2							DHDH	TKFC
											HADHB					G6PC3	GALM										PNMT										PCK1			CYP4A22	POR							ALDH2
											HSD17B10					GALM	GAPDH										PRMT1										PCK2			DGAT1	SRD5A1							ALDH3A2
											PEX11G					GAPDH	GAPDHS										PRMT2										PDHA1			DHRS3	SRD5A2							ALDH1B1
											PEX13					GAPDHS	GCK										PRMT3										PDHA2			DHRS4	SRD5A3
											PEX14					GCK	GPI										PRMT5										PDHB			DHRS4L2	STAR
											SLC25A20					GOT1	HK1										PRMT6										PDHX			DHRS9	STS
											ACAT2					GOT2	HK2										PRMT7										PDK1			DNAJB11	SULT1E1
											ACAA1					GPI	HK3										RNMT										PDK2			ERP29	SULT2B1
											EHHADH					HK1	HKDC1										SETD7										PDK3			HSP90B1	UGT1A1
											ACOX3					HK2	LDHA										SETDB1										PDK4			HSPA5	UGT1A10
											ACOX1					HK3	LDHAL6A										SHMT1										PDP1			HYOU1	UGT1A3
											ACADSB					HKDC1	LDHAL6B										SMS										PDP2			LRAT	UGT1A4
											GCDH					LDHA	LDHB										SMYD2										PKLR			PDIA2	UGT1A5
											ACSBG1					LDHAL6A	LDHC										SRM										PKM			PDIA4	UGT1A6
											ACSBG2					LDHAL6B	PANK1										SUV39H1										FH			PDIA6	UGT1A7
											CPT1C					LDHB	PCK1										SUV39H2													PLB1	UGT1A8
											ECI1					LDHC	PCK2																							PNLIP	UGT1A9
											ECI2					MDH2	PDHA1																							PNLIPRP2	UGT2A1
											CYP4A11					MPC1	PDHA2																							PNPLA4	UGT2A2
											CYP4A22					PANK1	PDHB																							PPIB	UGT2A3
											ADH1A					PC	PFKFB1																							RBP2	UGT2B10
											ADH1B					PCK1	PFKFB2																							RDH10	UGT2B11
											ADH1C					PCK2	PFKFB3																							RDH11	UGT2B15
											ADH7					PDHA1	PFKFB4																							RDH12	UGT2B17
											ADH4					PDHA2	PFKL																							RDH16	UGT2B28
											ADH5					PDHB	PFKM																							RDH5	UGT2B4
											ADH6					PFKFB1	PFKP																							RDH8	UGT2B7
											ALDH2					PFKL	PGAM1																							RETSAT
											ALDH3A2					PFKM	PGAM2																							RPE65
											ALDH1B1					PFKP	PGAM4																							SCARB1
											ALDH7A1					PGAM1	PGK1																							SDF2L1
											ALDH9A1					PGAM2	PGK2																							UGT1A1
																PGAM4	PGM1																							UGT1A10
																PGK1	PGM2																							UGT1A3
																PGK2	PKLR																							UGT1A4
																PGM1	PKM																							UGT1A5
																PGM2	SLC2A2																							UGT1A6
																PKLR	TPI1																							UGT1A7
																SLC25A11																								UGT1A8
																SLC2A2																								UGT1A9
																SLC37A4																								UGT2A1
																TPI1																								UGT2A2
																																								UGT2A3
																																								UGT2B10
																																								UGT2B11
																																								UGT2B15
																																								UGT2B17
																																								UGT2B28
																																								UGT2B4
																																								UGT2B7
																																								AOX1
																																								CYP2S1
																																								CYP3A51P
																																								DHRS4L1
																																								HSD17B6
																																								SDR16C5
[truncated: 64 more columns]
