# Supplementary material for: Pan-cancer analysis of transcriptional metabolic dysregulation using The Cancer Genome Atlas
Source: Nat Commun. 2018 Dec 14;9:5330. doi: 10.1038/s41467-018-07232-8 (PMC6294258; doi:10.1038/s41467-018-07232-8)
Supplement: Supplementary file 6 — Supplementary Dataset 4 [file 41467_2018_7232_MOESM6_ESM.xlsx]

## Sheet: Sheet1
Pathway	PRAD	LUNG	COAD	BRCA	KIRC	BLAD	CESC	CHOL	COADREAD	ESCA	GBM	HNSC	THCA	THYM	STAD	SKCM	SARC	READ	PCPG	PAAD	LUSC	LUAD	LIHC	KIRP	KICH	UCEC	MSKCCTvN
ADP-Ribosylation	0.00185	0.01766	0.05149	0.03987	0.03382	0.05521	0.04058	0.05102	0.06049	0.02799	0.01581	0.02194	0.02834	0.04463	0.01118	0.00512	0.02064	0.07466	0.0297	0.02828	0.01264	0.02625	0.03486	0.09942	0.04248	0.0184	0.0333316
Alanine, Aspartate and Glutamate Metabolism	0	0.00109	0.00048	0.00112	0.00215	0.00201	0.00949	0	0.00054	0.00025	7e-05	0.00033	0.00405	0.0021	0.0003	0.05866	0.00618	0.00121	0.00654	0.00489	0.00079	0.00228	0.00173	0.00053	0	2e-05	0.107811
Aldosterone Biosynthesis	0.00921	0.04779	0.01709	0.03283	0.03579	0.01171	0.01365	0.01368	0.01693	0.24833	0.02536	0.0023	0.11425	0.02407	0.17982	0.03631	0.03534	0.01943	0	0.03573	0.02965	0.08172	0.08653	0.08709	0.04654	0.015	0.567624
alpha-Linoleic Acid Metabolism	0.00012	0	0.00897	0.01098	0.00022	0.01575	0.01333	0	0.01062	0.00233	0.02748	0.0011	0.00285	0.00465	0.01757	0.00146	0.00286	0.00754	0.00246	0.00316	0	0.00089	0.01405	0.00113	0.01333	0.00443	0.628735
Amino Sugar and Nucleotide Sugar Metabolism	8e-05	0.02646	0.01426	0.01515	0.01642	0.02061	0.04661	0	0.01623	0.00018	0.03674	0.00964	0.00864	0.01806	0.00143	0.00523	0.04173	0.03026	0.01213	0.00044	0.00025	0.00898	0.00749	0.02936	0.03015	0.00516	0.300148
Arachidonic Acid Metabolism	0	0	0.00042	0.00058	0	0.00107	0.00091	0	0.00062	0.00014	0.00101	0.0002	0.00154	0.0024	0.00033	0.00112	0.00028	0.00039	0.00165	0.00035	0	2e-05	0.00098	0	0	2e-05	0.365313
Arginine and Proline Metabolism	0	0.00112	0.00011	0.00082	0.00044	0.00119	0.00629	0	9e-05	0	8e-05	0.00026	0.0026	0.00315	0	0.0022	0.00125	8e-05	0.00337	0.00341	0.00163	0.00019	0.00113	0.0001	0	0.00215	0.807886
Arginine Biosynthesis	0.0018	0.00015	0.00397	0.00537	0.00745	0.02183	0.00167	0	0.00388	0.00453	0.00046	0.00029	0.00139	0.00534	0.01298	0.10557	0.01375	0.00331	0.01959	0.03462	0.00022	0.00015	0.00916	0.00093	0.00931	0.00452	0.194571
Ascorbate and Aldrate Metabolism	0.00055	0.00232	8e-05	0.00226	0.00742	0.00754	0.01076	0	0.00011	0.00156	0.12735	0.00156	0.00032	0.00096	0.0077	0.03534	0	0.00011	0.00871	0.00041	0.00011	0.00962	0.00498	0.01414	0	0.00876	0.114715
Beta-Alanine Metabolism	6e-05	0.00322	0.00935	0.0008	0.00015	0.01379	0.01102	0	0.01078	0.00034	0.00234	0.00425	0.00844	0.0024	0.00162	0.00201	0.00348	0.01954	0.00516	0.01204	0.00153	0.00475	0.00096	7e-05	0	0.00253	0.116281
Biosynthesis of Unsaturated Fatty Acids	0.00967	0.06415	0.0175	0.10694	0.02552	0.06133	0.08758	0	0.02049	0.01538	0.03551	0.0205	0.05531	0.02838	0.0123	0.05838	0.01429	0.04613	0.01182	0.04992	0.04635	0.04261	0.02151	0.05976	0.03295	0.06214	0.116006
Biotin Metabolism	0.11368	0.18182	0.13706	0.35591	0.18836	0.22156	0.17988	0.02721	0.14322	0.01649	0.37146	0.11956	0.24792	0.2235	0.06801	0.37348	0.09831	0.20917	0.14579	0.45862	0.13336	0.2619	0.26325	0.49775	0.44398	0.17414	2.75303
Butanoate Metabolism	0.00101	0.00241	0.00126	0.00053	0.00691	0.00453	0.01028	0	0.00111	0.00019	0.00077	9e-05	0.00028	0.00234	0.002	0.00833	0.00022	0.00273	0.00523	0.00034	6e-05	0.00248	0.00155	0.00185	0	0.0044	1.82589
Caffiene Metabolism	0.06592	0.00012	0.03585	0.01987	0.01563	0.02744	0.01786	0	0.03844	0.09307	0.0376	0.01849	0.12522	0.00214	0.12292	0.09812	0.08279	0.07667	0.03013	0.10033	0.00017	0.00028	0.00111	0.03074	0.00186	0.00559	1.29073
Cardiolipin Biosynthesis	0.34508	0.31119	0.42323	0.53273	0.32766	0.17639	0.67215	0.12351	0.42414	0.22577	0.2567	0.34053	0.57127	0.33293	0.07833	0.38078	0.37717	0.27408	0.28686	0.50557	0.31155	0.33289	0.16254	0.18303	0.5949	0.39788	1.74026
Cardiolipin Metabolism	0.21654	0.1329	0.14136	0.07546	0.00304	0.14985	0.08982	0.06252	0.15196	0.29328	0.00576	0.32839	0.18266	0.01581	0.15966	0.12748	0.07866	0.2144	0.07467	0.02605	0.13713	0.13087	0.05983	0.25325	0.13631	0.0999	0.141466
Cholesterol Biosynthesis	0.02509	0.10202	0.06898	0.04288	0.04315	0.04107	0.07092	0.00046	0.06875	0.03457	0.0656	0.02708	0.04963	0.04564	0.03971	0.07345	0.03108	0.0672	0.00817	0.03085	0.13998	0.05025	0.07297	0.04833	0.04564	0.03847	3.73503
Citric Acid Cycle	0.02707	0.05522	0.01827	0.00192	0.01967	0.04969	0.09605	0	0.02476	0.00372	0.02282	0.00141	0.01559	0.00071	0.04289	0.12859	0.00074	0.07113	0.00998	0.03455	0.04832	0.05752	0.01975	0.03986	0.02653	0.05698	3.73906
Cortisol Biosynthesis	0.00913	0.00422	0.00141	0.01304	0.00899	0.00934	0.01438	0	0.00187	0.10927	0.02142	0.00235	0.01555	0.02176	0.13671	0.03731	0.01057	0.00815	0	0.02796	0.00333	0.00693	0.03566	0.03293	0.03072	0.01475	1.68915
Cyclooxygenase Arachidonic Acid Metabolism	0.00027	0.12026	0.05041	0.00213	0.03746	0.01716	0.11144	0.38188	0.05238	0.07973	0.07038	0.15017	0.12389	0.02702	0.01095	0.20738	0.03265	0.04518	0.04914	0.03334	0.14137	0.11936	0.00765	0.0317	0.19842	0.19178	2.82924
Cysteine and Methionine Metabolism	0	0.00394	0.00127	0.00106	0.00612	0.00121	0.00149	0	0.00146	0.00178	0.00699	0.00396	0.00546	0.00443	0.00029	0.01884	0.00043	0.00246	0.00424	0.0037	0.00247	0.00436	0.00884	0.00799	0	0.00052	0.700017
D-Glutamine and D-Glutamate Metabolism	0.19193	0.63886	0.10155	0.74116	0.0737	0.45092	0.39946	0.00454	0.11047	0.32137	0.00936	0.20792	0.07483	0.19707	0.05835	0.10541	0.04267	0.17115	0.09641	0.41049	0.81301	0.47996	0.01916	0.33479	0.86012	0.27451	1.18056
Dopamine Biosynthesis	0.01615	0.01861	0.04777	0.28327	0.05213	0.08006	0.32838	0.01143	0.04491	0.11932	0.0249	0.12237	0.03191	0.02404	0.14548	0.13496	0.00595	0.04669	0.03565	0.01853	0.01108	0.03837	0.0128	0.12892	0.0091	0.04885	0.18904
Drug Metabolism by Cytochrome P450	0	0	0	0	0	0	3e-05	0	0	0	0.00444	0	0	0.00012	0	0.00331	0	0	0	0.00014	0	0	0.0002	0	0	0	0.172447
Drug Metabolism by other enzymes	6e-05	0.0014	0	0.00032	0.00254	0.00465	0.0044	0	5e-05	0.00208	0.0109	0.0004	0.00045	0.0009	0.00278	0.02759	0	0.0001	0.00215	0.00027	4e-05	0.00411	0.00095	0.00208	0	0.0006	0.27228
Epinephrine Biosynthesis	0.00054	0.01115	0.04528	0.255	0.01486	0.0656	0.12785	0.00108	0.04262	0.08076	0.01089	0.08647	0.02436	0.0226	0.13565	0.13112	0.00568	0.04312	0.03026	0.00771	0.00564	0.02336	0.0022	0.02295	0.00305	0.04461	0.542514
Estradiol Biosynthesis	0.00104	0.0044	0.00101	0.00771	0.00694	0.03747	0.01928	0	0.00128	0.00575	0.01647	0.00398	0.00269	0.00837	0.02151	0.06605	0.01012	0.0064	0	0.02103	0.00354	0.00505	0.012	0.0237	0.01738	0.02131	0.351882
Ether Lipid Metabolism	0	0	0.00103	0.00149	0	0.00309	0.00769	0	0.00122	0.00081	0.00995	0.00054	0.00141	0.00336	0.00235	0.00077	0.00197	0.00143	0.00246	0.00042	0	0.00038	0.01182	0.0004	0.00161	0.00125	2.11832
Fatty Acid Biosynthesis	0.00045	0.00969	0.03307	0.00509	0.01638	0.02148	0.05913	0.00175	0.02955	0.00408	0.06173	0.01709	0.00932	0.01122	0.02807	0.03288	0.05669	0.02112	0.02801	0.03738	0.00699	0.01161	0.03817	0.00544	0.00659	0.02404	1.94635
Fatty Acid Degradation	0	0	0	0	0.00015	4e-05	5e-05	0	0	0	0.00959	0	0	0.00134	0.00012	0.00218	8e-05	8e-05	0.00092	0.0005	0	4e-05	0.00116	0	0	0	0.535282
Fatty Acid Elongation	0.00099	0.0114	0.01841	0.00825	0.02105	0.01724	0.04694	0	0.01976	0.0025	0.03035	0.01042	0.01629	0.00911	0.00812	0.05847	0.01274	0.02842	0.00969	0.02725	0.00781	0.01831	0.01804	0.01861	0.00416	0.02413	0.686209
Folate biosynthesis	0.10286	0.00223	0.00482	0.03801	0.09881	0.04017	0.05664	0.00216	0.00597	0.01235	0.08622	0.01609	0.09202	0.00447	0.00329	0.02775	0.01438	0.0127	0.01399	0.00085	0.00066	0.00669	0.02065	0.03135	0.00167	0.04616	0.163468
Folate One Carbon Metabolism	0	0.01221	0.00651	0.00038	0.02221	0.00629	0.02364	0	0.00724	0.00107	0.02178	0.00274	0.00187	0.03013	0.00142	0.09096	0.00119	0.01002	0.00513	0.02707	0.00346	0.01634	0.00986	0.01745	5e-05	0.01126	1.80947
Fructose and Mannose Metabolism	0.00014	0.01007	0.024	0.00348	0.00721	0.0204	0.06506	0	0.02576	0.00204	0.04088	0.00992	0.00538	0.00523	0.00259	0.01074	0.00369	0.0351	0.00079	0.00457	0.00623	0.00869	0.01331	0.00637	0.00436	0.01323	0.0346928
Galactose Metabolism	0.00084	0.00266	0.00119	0.00678	0.02566	0.01777	0.07398	0	0.00164	0.02766	0.03974	0.03544	0.01073	0.02805	0.00433	0.0294	0.00952	0.00647	0.00533	0.00232	0.00916	0.00891	0.01075	0.0088	0.00375	0.01441	0.589484
Gluconeogenesis	0	0	4e-05	0	0	4e-05	0.00014	0	9e-05	0	0.00308	0	0	0.00041	8e-05	0.0023	0.00058	0.00016	8e-05	0.00086	0	0.00034	0.00164	0	0	8e-05	0.201418
Glutathione Metabolism	0	0.00098	0.00016	0.00092	0.00267	0.00113	0.00102	0	0.00021	0.00049	0.01334	0.0005	0.00278	0.00078	0.00014	0.02785	0	0.00068	0	0.00734	0.00077	0.0012	0.00168	0.00087	0	0.00032	0.0157525
Glycerolipid Metabolism	0	0.00147	0.00093	5e-05	0.00297	0.00369	0.00249	0	0.00104	0	0.00337	0.00397	0.00092	0.00134	0.00146	0.02831	0.00432	0.00212	0.00574	0.00079	0.00119	0.00195	0.00209	0.00048	0	0.00061	2.31317
Glycerophospholipid Metabolism	0	0	8e-05	0.00017	0	0.00127	0.00093	0	0.00019	0.0001	0.00021	6e-05	0.00029	0.00096	0.00169	0.0013	0.00144	0.0001	0.00113	0.00017	0	0	0.00155	0.00012	2e-05	4e-05	1.8668
Glycine, Serine and Threonine Metabolism	0	0.00035	0.00013	4e-05	0.00685	0.0012	0.00477	0	0.00017	0.0003	0.01093	0.00219	0.00167	0.00174	0.0014	0.0726	6e-05	0.0002	0.00286	0	0.00012	0.00053	0.0043	0.00307	0	0.00084	0.411677
Glycogen Biosynthesis	0.00246	0.10087	0.03405	0.00469	0.07008	0.03125	0.04476	0	0.03382	0.01227	0.05339	0.00046	0.01675	0.05335	0.00401	0.11774	0.10109	0.03055	0.02622	0.1516	0.09199	0.08452	0.0112	0.11125	0.05509	0.00863	3.35702
Glycogen Degradation	0.00024	0.01519	0.00243	0.00168	0.02664	0.00128	0.00503	0.00225	0.00362	0.00492	0.02677	0.00131	0.02293	0.00598	0.0013	0.09926	0.02489	0.00398	0.01729	0.03659	0.01126	0.02184	0.02178	0.01116	0.0056	0.00262	1.57751
Glycolysis	0	0	8e-05	0	0	5e-05	1e-05	0	3e-05	0	0.00525	0	0	0.00041	9e-05	0.00189	0.00048	9e-05	5e-05	0.00067	0	0.00037	0.00159	0	0	5e-05	0.0326778
Glycosaminoglycan Biosynthesis	0	0.02034	0.002	0.00996	0.00012	0.01732	0.0141	0	0.00202	0.00132	0.0001	0.00224	0.00354	0.02301	0.00119	0.00247	0.03977	0.00093	0.00162	0.00212	0.0158	0.01121	9e-05	0	0	0.00073	0.0368453
Glycosaminoglycan Degradation	0.0176	0.00334	0.00434	0.00046	0.01422	0.00196	0.00968	0.03436	0.00433	0.01545	0.02804	0.04376	0.02549	0.02539	0.02082	0.13235	0.00704	0.00818	0.01362	0.03947	0.00316	0.00562	0.06478	0.00445	0.00973	0.00039	0.0449346
Glycosphingolipid Biosynthesis	0	0.00128	9e-05	0.00044	0.00852	0.00131	0.00789	0	9e-05	0.00127	0.00232	0.00037	0.00074	0.02582	0.00452	0.10566	0.00289	0	0.00311	0.00125	0.00104	0.00141	0.005	0.00318	0	0.0004	0.264618
Glycosphosphatidylinositol	0.00265	0.10913	0.0506	0.00853	0.08206	0.05103	0.16463	0.00784	0.05248	0.03148	0.07177	0.0893	0.16342	0.0437	0.00983	0.00468046	0.06053	0.04041	0.03486	0.05671	0.11279	0.06951	0.02547	0.05329	0.04863	0.0656	0.68915
Glyoxylate and Dicarboxylate Metabolism	0.00342	0.01383	0.02509	0.01334	0.01095	0.04915	0.06883	0	0.03242	0.00137	0.02868	0.01511	0.00533	0.00225	0.01285	0.06159	0.00518	0.05577	0.00353	0.03319	0.0281	0.02218	0.00671	0.00386	0	0.05548	0.00797507
Heme Biosynthesis	0.03744	0.003	0.04708	0.0293	0.04828	0.08777	0.19178	0.01609	0.0475	0.01807	0.09698	0.08476	0.05627	0.09361	0.0413	0.17816	0.12198	0.06404	0.01741	0	0.00582	0.00296	0.02419	0.05894	0.1006	0.11747	1.08114
Hexosamine Biosynthesis	0.0137	0.12337	0.17918	0.21297	0.20587	0.23228	0.24633	0.05027	0.18239	0.11849	0.111	0.29937	0.51329	0.08542	0.03696	0.28603	0.36208	0.16554	0.15392	0.05948	0.15783	0.0847	0.12629	0.10735	0.13634	0.13725	1.9578
Histidine Metabolism	0	0.00125	0.00288	0.00035	0.01212	0.00073	0.00641	0	0.0025	0.0001	0.02434	0.0006	0.00335	0.00438	0.00136	0.00246	0.00151	0.00244	0.00518	0.01333	0.00027	0.00291	0.00064	0.01753	0	0	0.832653
Homocysteine Biosynthesis	0.00089	0.03373	0.06112	0.08623	0.01389	0.06034	0.0605	0.0115	0.06124	0.02972	0.04083	0.03272	0.05333	0.03716	0.00879	0.13393	0.07689	0.05315	0.08016	0.05139	0.02487	0.04317	0.02655	0.02843	0.07073	0.05068	1.24696
Inositol Phosphate Metabolism	0	0.00206	0.00145	0.00094	0	0.00266	0.01941	0	0.00125	0.00019	0.00012	0.00199	0.00034	0.01626	0.00236	0.00841	0.00519	0.00165	0.0034	0.00088	0.00263	0.00226	0.00631	7e-05	0.00157	0.00417	2.46644
Ketone Biosynthesis and Metabolism	0.01987	0.01621	0.06092	0.05841	0.01544	0.13027	0.08278	0.00028	0.06753	0.00232	0.04054	0.00011	0.0109	0.18306	0.03623	0.14328	0.00124	0.11752	0.01645	0.03201	0.014	0.01961	0.03375	0.00812	0.05466	0.09125	2.86609
Kynurenine Metabolism	0.01928	0.04897	0.10866	0.02128	0.06374	0.01465	0.0407	0	0.11593	0.00272	0.05868	0.02403	0.00692	0.0377	0.03557	0.01307	0.01203	0.11737	0.01401	0.00039	0.04426	0.03157	0.00161	0.05697	0.00083	0.01904	0.405717
Linoleic Acid Metabolism	0.00016	0	0.00556	0.00248	6e-05	0.0131	0.0121	0	0.00651	0.00226	0.01757	0.00023	0.00257	0.00206	0.01321	0.00159	0.00262	0.00421	0.00073	0.00048	0	0	0.00099	0.00083	0	0.00383	1.69732
Lipoic Acid Metabolism	0.5784	0.38987	0.64055	0.20319	0.87652	0.13984	0.21317	0.40119	0.65896	0.12896	0.35265	0.17186	0.15292	0.40383	0.21965	0.32397	0.06059	0.66847	0.60802	0.36228	0.34194	0.49085	0.81355	0.42897	0.24952	0.26405	1.70552
Lysine Degradation	0	0.01735	0.0172	0.00502	0.01624	0.0068	0.02243	0	0.01981	0.00176	0.01874	0.00709	0.01303	0.04987	0.00186	0.10372	0.00044	0.02028	0.01166	0.02463	0.01292	0.01905	0.00153	0.02168	0.00527	0.00458	3.4525
Metabolism of Xenobiotics by Cytochrome P450	0	0	0	0	0	0	8e-05	0	0	0	0.00083	0	0	6e-05	0	0.00198	0	0	0	0.00022	0	0	0.00011	0	0	0	2.18588
Methionine Cycle	0	0.00542	0.01811	0.01329	0.00593	0.01263	0.01241	0	0.01831	0.00131	0.01071	0.00706	0.00612	0.02668	0.0002	0.0486	0.00078	0.01193	0.00633	0.01056	0.00425	0.00682	0.00683	0.00785	0.00283	0.0021	0.47313
Mucin Type O-Glycan Biosynthesis	0	0.01093	0.00314	0.00809	0.00524	0.00557	0.00322	0.02358	0.0028	0.00029	0	0.00083	0.01293	0.01766	0.00118	0.025	0.03416	0.00195	0.00915	0.00642	0.01745	0.00422	0.01038	0.00482	0.00053	0.00258	0.0745208
Neomycin, Kanamysin and Gentamicin Biosynthesis	0.04548	0.05417	0.07546	0.06845	0.05015	0.04713	0.11689	0.00658	0.08115	0.10115	0.11797	0.08361	0.01783	0.03903	0.01756	0.03209	0.10402	0.08067	0.05521	0.0136	0.04182	0.05334	0.01519	0.06895	0.10094	0.03195	0.477204
N-Glycan Biosynthesis	0	0.00586	0.00292	0.01536	0.00867	0.01993	0.04427	0.00433	0.0032	0.01336	0.01843	0.01249	0.0266	0.01799	0.00753	0.05359	0.06914	0.00269	0.01484	0.01248	0.01234	0.0024	0.00339	0.00491	0.00128	0.00489	2.49958
Nicotinamide Adenine Dinucleotide Biosynthesis	0.00123	0.42379	0.15717	0.02114	0.09399	0.1294	0.07284	0.04012	0.15841	0.14117	0.05393	0.16037	0.03693	0.08584	0.13574	0.12216	0.0174	0.1422	0.04864	0.17917	0.17888	0.22074	0.10055	0.13522	0.14194	0.12294	1.58711
Nicotinamide Adenine Metabolism	0.00231	0.00105	0.02256	0.00466	0.03649	0.0725	0.10585	0.00347	0.02258	0.03542	0.03452	0.00026	0.00607	0.0034	0.07085	0.07139	0.00961	0.02154	0.00496	0.02348	0.00036	0.00209	0.03952	0.04026	0	0.04915	2.03527
Nicotinate and Nicotinamide Metabolism	0	0.01964	0.01685	0.00618	0.0098	0.00108	0.00417	0	0.02086	0.0101	0.01979	0.00304	0.00097	0.01745	0.01743	0.01326	0.00682	0.04054	0.00313	0.07452	0.00908	0.02785	0.01523	0.0066	0.00386	0.00162	3.88226
Nitrogen Metabolism	0	0	0	0	0.01279	0.01067	0.00328	0	0	0.00836	0.00593	0.00054	0.00903	0.0139	0.01669	0.10464	0.00619	3e-05	0.02827	0.00492	3e-05	0.0001	0.00719	0.00081	0.02031	0.00275	1.31519
Norepinephrine Biosynthesis	0.01542	0.01577	0.04526	0.28604	0.04778	0.06618	0.33011	0.00124	0.04424	0.08634	0.01868	0.12111	0.03031	0.02235	0.13965	0.1324	0.00553	0.04435	0.03	0.01131	0.00833	0.03356	0.00213	0.0554	0.0031	0.04532	0.927307
Other Glycan Degradation	0.0494	0.22792	0.02261	0.09634	0.05078	0.11028	0.30896	0.00653	0.02714	0.03247	0.07591	0.06286	0.04006	0.04024	0.03852	0.02426	0.04904	0.06732	0.10743	0.01634	0.19	0.19536	0.02979	0.03459	0.01224	0.09679	1.70338
Other Types of O-Glycan Biosynthesis	0.00109	0.0194	0.00916	0.02107	0.02439	0.03829	0.04128	0.01611	0.00589	0.00093	0.03252	0.02643	0.04248	0.03277	0.00417	0.02097	0.05116	9e-05	0.02534	0.00697	0.02226	0.01544	0.00183	0.0425	0.01724	0.04774	0.778573
Oxidative Phosphorylation	0	0.00169	0.00587	0.004	0	0.00725	0.00599	0	0.00564	0	0.001	0.0005	0.01113	0.01338	0.00011	0.00339	0.00697	0.00376	7e-05	0.00119	0.0014	0.00325	0.00182	0	0	0.00093	0.672522
Pantothenate and CoA Biosynthesis	0.02166	0.01182	0.02785	0.02134	0.00129	0.01286	0.01185	0	0.02916	0.03978	0.03701	0.01055	0.05734	0.00626	0.03348	0.0071	0.00815	0.03766	0.00589	0.03158	0.00757	0.01712	0.01774	0.00079	0	0.01086	0.998698
Pentose and Glucuronate Interconversions	5e-05	0.00119	0	0.00217	0.00535	0.0154	0.03228	0	3e-05	0.00216	0.03187	0.00244	0.00033	0.00095	0.0077	0.03626	0	0.00013	0.00743	0.0004	4e-05	0.00323	0.00513	0.01294	0	0.01439	6.1543
Pentose Phosphate	0.00193	0.00748	0.03258	0.0036	0.01513	0.01198	0.01136	0	0.0364	0.00095	0.0375	0.00845	0.03398	0.01797	0.00463	0.01095	0.00401	0.04059	0.00093	0.04217	0.00323	0.01152	0.0211	0.00871	0.01689	0.01084	2.54806
Phenylalanine Metabolism	7e-05	0.00306	0.00202	73.7355	0.00768	0.004	0.00636	0	0.00244	0.00305	0.0196	0.00817	0.00587	0.00013	0.00545	0.0608	0.0004	0.00627	0.00352	0.00387	0.00133	0.00537	0.01265	0.00574	0	0.00177	1.40533
Phenylalanine, Tyrosine and Tryptophan Biosynthesis	0.14847	0.08755	0.00431	0.02912	0.0584	0.18004	0.20912	0.00452	0.00531	0.1491	0.03148	0.08415	0.05815	0.07812	0.17072	0.0599	0.02902	0.01882	0.03629	0.02907	0.14284	0.05147	0.05896	0.02893	0.03808	0.12011	2.17347
Polyamine Biosynthesis	0.00648	0.13306	0.06392	0.1065	0.11469	0.0907	0.16157	0.03814	0.07062	0.11573	0.11165	0.07579	0.07152	0.09611	0.0491	0.17707	0.06539	0.09147	0.06082	0.115	0.13239	0.10538	0.11418	0.12887	0.06392	0.0975	1.13507
Porphyrin and Chlorophyll Metabolism	0.00052	0.00059	0	0.00485	0.00507	0.02896	0.02588	0	7e-05	0.00214	0.05411	0.00232	0.00045	0.00078	0.00888	0.00661	0	8e-05	0.00843	0	3e-05	0.00178	0.00335	0.00859	0	0.03219	2.17669
Primary Bile Acid Biosynthesis	0	0.01511	0.01222	0.00707	0.03052	0.00417	0.0103	0	0.01495	0.02372	0.03508	0.00558	0.00742	0.01525	0.00725	0.11782	0.01281	0.03526	0.01133	0.00155	0.00636	0.0219	0.00512	0.02306	0.00315	0.01384	0.108094
Propanoate Metabolism	0.00078	0.00094	0.02161	0.01105	0.00823	0.01238	0.00405	0	0.02403	2e-05	0.03565	0.0021	0.01605	0.01392	0.00831	0.02903	0.00433	0.04527	0.00801	0.01112	0.0119	0.01802	0.00701	0.02521	0.047	0.02256	1.88144
Prostaglandin Biosynthesis	0.00365	0.01978	0.01061	0.03089	0.06651	0.01309	0.088	0.05172	0.01167	0.03818	0.11643	0.03802	0.0719	0.12297	0.00785	0.12332	0.03046	0.02268	0.01624	0.08501	0.01606	0.03338	0.07566	0.05309	0.02409	0.02912	0.723143
Prostanoid Biosynthesis	0.00097	0.09806	0.04202	0.0205	0.13722	0.00933	0.00326	0.31589	0.04331	0.00961	0.36812	0.04717	0.09609	0.01225	0.00921	0.28365	0.03455	0.04455	0.10017	0.06131	0.11669	0.11187	0.00515	0.032	0.04455	0.00726	3.42907
Purine Biosynthesis	0.00262	0.0215	0.01589	0.02342	0.0353	0.07776	0.08171	0.01806	0.01671	0.01725	0.0193	0.04519	0.03347	0.08606	0.00625	0.11943	0.07958	0.01809	0.03628	0.03744	0.01745	0.02066	0.05634	0.0524	0.0216	0.1027	1.67359
Purine Metabolism	0	0	0	0	0.00012	0	7e-05	0	0	0	0	5e-05	7e-05	0.00137	0	0.00539	0.00198	0	0.00316	0.00021	0	0	0.00031	0	0	0	2.33257
Pyrimidine Biosynthesis	0.01285	0.04814	0.06314	0.06691	0.14863	0.06155	0.16147	0.02971	0.066	0.08052	0.07503	0.10609	0.19065	0.09543	0.01093	0.19327	0.12581	0.06755	0.14046	0.15795	0.05522	0.03955	0.03186	0.0984	0.27289	0.09541	1.35208
Pyrimidine Metabolism	0	0.00169	0.00111	0.00191	0.00114	0.00363	0.00449	0	0.00112	0.00032	0.00087	0.00234	0.00229	0.00515	9e-05	0.05392	0.00638	0.00238	0.00435	0.00616	0.00077	0.00199	0.00226	0.00044	0	0.00068	2.67484
Pyruvate Metabolism	0	0.00851	0.00431	0.00035	0.0001	0.00448	0.00596	0	0.00447	0	0.0089	0.00027	0.00455	0.00056	0.00203	0.0119	0.00121	0.01199	0.00681	0.00523	0.00363	0.01334	0.00674	0.00111	0	0.00988	0.0822433
Remethylation	0.01441	0.13595	0.11408	0.09389	0.23625	0.0751	0.32232	0.00212	0.10179	0.01362	0.02742	0.04037	0.11537	0.12743	0.02977	0.08311	0.00073	0.05315	0.01343	0.0726	0.07462	0.21005	0.05354	0.07822	0.02895	0.11334	1.73811
Retinoic Acid Metabolism	0	0.00237	0.00109	0.00022	0.00109	0.00628	0.00663	0	0.00138	0.00285	0.00126	0.00198	0.00428	0.00052	0.00061	0.02852	0.00744	0.00236	0.00127	0.01298	0.0023	0.00249	0.00042	0.00014	0.00059	0.00196	0.182293
Retinoid Metabolism	7e-05	0.2841	0.01432	0.00167	0.00367	0.0246	0.04975	0.01876	0.013	0.03422	0.01108	0.02797	0.02649	0.00639	0.00277	0.12984	0.01211	0.00909	0.01943	0.00409	0.16436	0.17427	0.00274	0.00185	0.00137	0.02744	0.145713
Retinol Metabolism	0	0	0	0	0	0	8e-05	0	0	0	0	0	0	0.00034	0	0.00329	0	0	0	0	0	0	0	0	0	0	0.0741013
Riboflavin Metabolism	0.17989	0.16253	0.21968	0.13231	0.318	0.14146	0.30609	0.16826	0.22839	0.19412	0.45829	0.03232	0.23118	0.01813	0.0964	0.41403	0.3133	0.25056	0.15106	0.22845	0.18078	0.15181	0.1608	0.10141	0.30141	0.12125	4.5762
Selenocompound Metabolism	0.02291	0.0059	0.07417	0.01917	0.04565	0.02644	0.01201	0.00331	0.07657	0.02012	0.11724	0.05796	0.00622	0.08534	0.03376	0.04315	0.03384	0.09468	0.00846	0.20687	0.00475	0.00961	0.01108	0.04367	0.05285	0.02556	0.729079
Shingolipid Metabolism	0.00105	0.02327	0.01157	0.01665	0.01451	0.02895	0.06491	0	0.01491	0.00058	0.01222	0.00421	0.01269	0.01886	0.0035	0.07807	0.0107	0.03223	0.00958	0.00402	0.00791	0.02971	0.00517	0.01814	0.00089	0.01778	1.76979
Sirtuin Nicotinamide Metabolism	0.27432	0.24352	0.14571	0.12585	0.146	0.10448	0.1999	0.09806	0.15966	0.147	0.15472	0.17387	0.14637	0.12543	0.10457	0.22721	0.10029	0.22196	0.0291	0.25687	0.25477	0.21493	0.12641	0.17259	0.17455	0.15502	0.391025
Starch and Suctose Metabolism	0.00119	0.003	0.00012	0.00026	0.00916	0.00098	0.00238	0	0.0002	0.00557	0.00278	7e-05	0.00183	0.00275	0.00123	0.01482	0.00649	0.00028	0.00553	0.00244	0.00101	0.0039	0.0027	0.0046	0	0.00178	0.833394
Steroid Biosynthesis	0.00466	0.04943	0.0407	0.04145	0.00728	0.024	0.06069	0.00036	0.03665	0.02162	0.08689	0.02043	0.09179	0.05008	0.00258	0.12678	0.02332	0.02646	0.00905	0.0359	0.06992	0.03722	0.03598	0.01097	0.00364	0.01977	0.404522
Steroid Hormone Biosynthesis	0	0	0	5e-05	0.00025	0.002	0.00891	0	0	0.00119	0.00371	0.00024	0	0.00043	0.00039	0.00652	0	0	0	0.00013	0	0	0.00023	0.00024	0	0.00077	0.382785
Steroid Hormone Metabolism	0	0	0	4e-05	0.00034	0.00201	0.00476	0	0	0.00096	0.00198	0.00011	0	0.00048	0.00036	0.00697	0	0	0	0.00011	0	0	0.00032	0.00043	0	0.00016	0.859425
Sulfur Metabolism	0.13619	0.08755	0.04274	0.1465	0.0636	0.26153	0.29504	0.01998	0.04624	0.11324	0.15893	0.0653	0.01093	0.11065	0.18704	0.09221	0.03461	0.11788	0.00947	0.0772	0.09148	0.07749	0.08972	0.18713	0.05531	0.21306	0.184601
Taurine and Hypotaurine Metabolism	0.00906	0.0044	0.01381	0.00784	0.00011	0.00949	0.00339	0.0021	0.01631	0.02246	0.00435	0.00772	0.1066	0.00405	0.0019	0.13133	0.00021	0.03212	0.00082	0.05011	0.00503	0.00549	0.00408	0.00019	6e-05	0.00298	0.00566937
Terpenoid Backbone Biosynthesis	0.05784	0.01682	0.05693	0.04369	0.02653	0.07306	0.07336	0.00078	0.06208	0.00281	0.05292	0.00011	0.00991	0.08298	0.02818	0.13473	0.00122	0.10301	0.01321	0.02434	0.01508	0.01501	0.04355	0.00662	0.09452	0.07717	0.092826
Testosterone Biosynthesis	0.00044	0.00431	0.00128	0.00674	0.00711	0.04949	0.0203	0	0.00117	0.0058	0.01799	0.00375	0.00325	0.01856	0.02058	0.06693	0.0106	0.00644	0	0.02036	0.00317	0.0062	0.00771	0.02466	0.02233	0.0211	1.11365
Thiamine Metabolism	0.22821	0.0617	0.21144	0.2935	0.24004	0.2538	0.15573	0.18503	0.22313	0.65656	0.46632	0.17637	0.32741	0.45448	0.14848	0.31039	0.13703	0.25016	0.05103	0.43375	0.0578	0.08162	0.09337	0.14052	0.18629	0.63385	0.223815
Thromboxane Biosynthesis	0.56559	0.17392	0.66129	0.96243	0.12061	0.35512	0.98851	0.88751	0.67782	0.92027	0.45645	0.77431	0.29413	0.56411	0.50646	0.11147	0.75482	0.69776	0.19326	0.40149	0.12013	0.32149	0.13704	0.30278	0.47645	0.67547	0.0469234
Transsulfuration	0.04971	0.01155	0.06468	0.01131	0.02365	0.01001	0.0038	0.00032	0.0637	0.07451	0.64197	0.01609	0.03025	0.00534	0.04234	0.19743	0.279	0.05407	0.01365	0.19326	0.0139	0.00953	0.06193	0.04982	0.02287	0.00323	0.0091985
Tryptophan Metabolism	0	0	0.00116	6e-05	0.00482	0.00029	0.00233	0	0.00123	4e-05	0.00063	0.00133	0.00033	0.00203	0.00202	0.00839	0.00081	0.00334	0.00365	0.00039	0	0	0.00023	0.00569	0	7e-05	1.3391
Tyrosine Metabolism	0	0	0	0	0	0	6e-05	0	0	0	0.00113	0	0	0.00097	0.00013	0.00332	0.00011	0.00013	0.00063	0.00038	0	0.00023	0.00095	0	0	0	0.0934827
Ubiquinone and other Terpenoid-Quinone Biosynthesis	0.00509	0.03301	0.0049	0.00682	0.02717	0.03034	0.08324	0.0003	0.00569	0.07643	0.0647	0.1228	0.06817	0.00604	0.08085	0.13942	0.0008	0.01874	0.0048	0.00787	0.02823	0.03655	0.0475	0.02913	0.0219	0.17327	0.275549
Urea Cycle	0.01169	0.00054	0.00713	0.00968	0.02366	0.04294	0.00237	0	0.00684	0.02399	0.00656	0.00074	0.00382	0.0061	0.01699	0.10427	0.02305	0.01586	0.02482	0.05278	0.00048	0.00129	0.01268	0.02534	0.03622	0.00801	0.0181472
Valine, Leucine and Isoleucine Biosynthesis	0.0324	0.37354	0.36658	0.05823	0.04778	0.30074	0.14107	0.01161	0.38135	0.03897	0.2929	0.08359	0.18448	0.15842	0.01678	0.04171	0.13776	0.40769	0.02981	0.48612	0.3597	0.26894	0.05288	0.08628	0.09886	0.08817	0.13649
Valine, Leucine and Isoleucine Degradation	0	0.00216	0.0023	0.00461	0.00471	0.00059	0.0075	0	0.00258	0	0.00546	7e-05	0.0011	0.02089	0.00277	0.00813	0.00059	0.00802	0.002	0.00701	0.00134	0.00378	0.00092	0.00325	0.0005	0.00235	4.74282
Vitamin B6 Metabolism	0.00101	0.02856	0.03519	0.0304	0.05095	0.00286	0.02109	0.00736	0.04216	0.04049	0.10375	0.01331	0.00385	0.13113	0.03601	0.18481	0.06804	0.06203	0.00904	0.32801	0.02355	0.03636	0.07795	0.09538	0.05235	0.00598	6.31983
Vitamin K	0.80449	0.55888	0.83919	0.28299	0.23862	0.42647	0.44714	0.05654	0.88827	0.50578	0.28811	0.36111	0.62078	0.65012	0.45306	0.40606	0.7931	0.78403	0.39824	0.36756	0.76069	0.34382	0.17012	0.43021	0.3933	0.48233	1.12414
