# Supplementary material for: Pan-cancer analysis of transcriptional metabolic dysregulation using The Cancer Genome Atlas
Source: Nat Commun. 2018 Dec 14;9:5330. doi: 10.1038/s41467-018-07232-8 (PMC6294258; doi:10.1038/s41467-018-07232-8)
Supplement: Supplementary file 7 — Supplementary Dataset 5 [file 41467_2018_7232_MOESM7_ESM.xlsx]

## Sheet: Sheet1
Pathway	PRAD	LUNG	COAD	BRCA	KIRC	BLAD	CESC	CHOL	COADREAD	ESCA	GBM	HNSC	THCA	THYM	STAD	SKCM	SARC	READ	PCPG	PAAD	LUSC	LUAD	LIHC	KIRP	KICH	UCEC
Biotin Metabolism	0	0	0	0	0	0	0	0	0	0	0	0	0	0	0	0	0	0	0	0	0	0	0	0	0	0	0
Cardiolipin Biosynthesis	0	0	0	0	0	0	0	0	0	0	0	0	0	0	0	0	0	0	0	0	0	0	0	0	0	0	0
Hexosamine Biosynthesis	0	0	0	0	0	0	0	0	0	0	0	0	0	0	0	0	0	0	0	0	0	0	0	0	0	0	0
Lipoic Acid Metabolism	0	0	0	0	0	0	0	0	0	0	0	0	0	0	0	0	0	0	0	0	0	0	0	0	0	0	0
Pyrimidine Biosynthesis	0	0	0	0	0	0	0	0	0	0	0	0	0	0	0	0	0	0	0	0	0	0	0	0	0	0	0
Riboflavin Metabolism	0	0	0	0	0	0	0	0	0	0	0	0	0	0	0	0	0	0	0	0	0	0	0	0	0	0	0
Sirtuin Nicotinamide Metabolism	0	0	0	0	0	0	0	0	0	0	0	0	0	0	0	0	0	0	0	0	0	0	0	0	0	0	0
Thiamine Metabolism	0	0	0	0	0	0	0	0	0	0	0	0	0	0	0	0	0	0	0	0	0	0	0	0	0	0	0
Thromboxane Biosynthesis	0	0	0	0	0	0	0	0	0	0	0	0	0	0	0	0	0	0	0	0	0	0	0	0	0	0	0
Valine, Leucine and Isoleucine Biosynthesis	0	0	0	0	0	0	0	0	0	0	0	0	0	0	0	0	0	0	0	0	0	0	0	0	0	0	0
Vitamin K	0	0	0	0	0	0	0	0	0	0	0	0	0	0	0	0	0	0	0	0	0	0	0	0	0	0	0
Neomycin, Kanamysin and Gentamicin Biosynthesis	0	0	0	0	0	0	0	3.9616	0	0	0	0	0	0	0	0	0	0	0	0	0	0	0	0	0	0	1
Nicotinamide Adenine Dinucleotide Biosynthesis	4.82287	0	0	0	0	0	0	0	0	0	0	0	0	0	0	0	0	0	0	0	0	0	0	0	0	0	1
Other Glycan Degradation	0	0	0	0	0	0	0	3.91844	0	0	0	0	0	0	0	0	0	0	0	0	0	0	0	0	0	0	1
Polyamine Biosynthesis	2.83279	0	0	0	0	0	0	0	0	0	0	0	0	0	0	0	0	0	0	0	0	0	0	0	0	0	1
Sulfur Metabolism	0	0	0	0	0	0	0	0	0	0	0	0	0	0	0	0	0	0	5.87035	0	0	0	0	0	0	0	1
ADP-Ribosylation	4.46193	0	0	0	0	0	0	0	0	0	0	0	0	0	0	1.54354	0	0	0	0	0	0	0	0	0	0	2
Biosynthesis of Unsaturated Fatty Acids	2.46169	0	0	0	0	0	0	9.88737	0	0	0	0	0	0	0	0	0	0	0	0	0	0	0	0	0	0	2
Cardiolipin Metabolism	0	0	0	0	34.6996	0	0	0	0	0	3.76044	0	0	0	0	0	0	0	0	0	0	0	0	0	0	0	2
Cholesterol Biosynthesis	0	0	0	0	0	0	0	7.2326	0	0	0	0	0	0	0	0	0	0	5.94353	0	0	0	0	0	0	0	2
D-Glutamine and D-Glutamate Metabolism	0	0	0	0	0	0	0	4.52492	0	0	3.22469	0	0	0	0	0	0	0	0	0	0	0	0	0	0	0	2
Dopamine Biosynthesis	0	0	0	0	0	0	0	0	0	0	0	0	0	0	0	0	2.01192	0	0	0	0	0	0	0	14.6199	0	2
Remethylation	0	0	0	0	0	0	0	5.93762	0	0	0	0	0	0	0	0	8.48783	0	0	0	0	0	0	0	0	0	2
Homocysteine Biosynthesis	5.55184	0	0	0	0	0	0	0	0	0	0	0	0	0	2.48571	0	0	0	0	0	0	0	0	0	0	0	2
Prostaglandin Biosynthesis	3.52296	0	0	0	0	0	0	0	0	0	0	0	0	0	2.6137	0	0	0	0	0	0	0	0	0	0	0	2
Purine Biosynthesis	3.92647	0	0	0	0	0	0	0	0	0	0	0	0	0	3.4705	0	0	0	0	0	0	0	0	0	0	0	2
Aldosterone Biosynthesis	2.47286	0	0	0	0	0	0	0	0	0	0	7.37962	0	0	0	0	0	0	98.6437	0	0	0	0	0	0	0	3
Phenylalanine, Tyrosine and Tryptophan Biosynthesis	0	0	16.6251	0	0	0	0	4.64847	7.37549	0	0	0	0	0	0	0	0	0	0	0	0	0	0	0	0	0	3
Heme Biosynthesis	0	7.94303	0	0	0	0	0	0	0	0	0	0	0	0	0	0	0	0	0	1.47949	15.611	12.5014	0	0	0	0	4
Ketone Biosynthesis and Metabolism	0	0	0	0	0	0	0	7.76749	0	1.73399	0	21.0476	0	0	0	0	5.83082	0	0	0	0	0	0	15.3537	0	0	5
Norepinephrine Biosynthesis	0	0	0	0	0	0	0	6.66414	0	0	0	0	0	0	0	0	2.03916	0	0	0	12.6002	0	11.781	0	20.7095	0	5
Transsulfuration	0	0	0	0	0	0	4.48642	7.38185	0	0	0	0	0	2.38096	0	0	0	0	0	0	0	6.61264	0	0	0	9.11693	5
Selenocompound Metabolism	0	5.78252	0	0	0	0	0	4.98291	0	0	0	0	6.49971	0	0	0	0	0	6.04844	0	16.0042	6.71417	0	0	0	0	6
Terpenoid Backbone Biosynthesis	0	0	0	0	0	0	0	6.7139	0	1.47129	0	20.9994	5.15639	0	0	0	5.65408	0	0	0	0	0	0	16.4575	0	0	6
Vitamin B6 Metabolism	5.35358	0	0	0	0	3.92843	0	3.78785	0	0	0	0	8.69467	0	0	0	0	0	5.92119	0	0	0	0	0	0	7.29942	6
Steroid Biosynthesis	3.17081	0	0	0	21.1073	0	0	7.54598	0	0	0	0	0	0	4.98269	0	0	0	6.04134	0	0	0	0	0	20.0832	0	6
Kynurenine Metabolism	0	0	0	0	0	0	0	13.6478	0	1.47048	0	0	6.29714	0	0	0	0	0	0	0.634593	0	0	13.0312	0	26.88	0	6
Prostanoid Biosynthesis	5.22056	0	0	0	0	1.93264	4.72121	0	0	0.78097	0	0	0	0	2.44038	0	0	0	0	0	0	0	7.92366	0	0	6.88258	7
Epinephrine Biosynthesis	6.18366	0	0	0	0	0	0	6.67393	0	0	0	0	0	0	0	0	2.06024	0	0	0.170457	15.06	0	11.7817	0	20.8502	0	7
Caffiene Metabolism	0	17.7021	0	0	0	0	0	15.9417	0	0	0	0	0	4.78443	0	0	0	0	0	0	41.0823	26.3241	18.5679	0	23.5297	7.49119	8
Other Types of O-Glycan Biosynthesis	4.96359	0	11.9313	0	0	0	0	0	7.12663	2.43696	0	0	0	0	4.10376	0	0	26.2	0	0.18296	0	0	12.748	0	0	0	8
Pantothenate and CoA Biosynthesis	0	0	0	0	49.1274	0	0	16.0488	0	0	0	0	0	1.9336	0	1.20913	1.3518	0	8.53138	0	13.8473	0	0	37.1537	47.1306	0	9
Glyoxylate and Dicarboxylate Metabolism	3.69722	0	0	0	0	0	0	26.8917	0	2.27191	0	0	7.57116	5.5177	0	0	2.12085	0	14.1471	0	0	0	6.31168	21.4806	45.1328	0	10
Folate biosynthesis	0	9.32065	15.4711	0	0	0	0	5.48557	6.96565	0	0	0	0	2.60024	4.29041	0	0	0	0	0.494964	32.5965	8.01321	0	0	23.5321	0	10
Shingolipid Metabolism	5.09936	0	0	0	0	0	0	10.0067	0	2.67851	0	4.89301	0	0	4.41106	0	0	0	5.57828	0.228444	13.1882	0	7.66019	0	27.8909	0	10
Propanoate Metabolism	5.75394	3.76889	0	0	20.2834	0	4.08676	20.0933	0	4.71823	0	6.98766	0	0	2.61952	0	2.57874	0	6.98876	0	0	0	6.50208	0	0	0	11
Cortisol Biosynthesis	2.53789	7.23487	23.8446	0	19.1099	1.87808	0	9.56001	11.1122	0	0	7.38196	0	0	0	0	0	8.19033	145.562	0	20.4429	8.18216	0	0	0	0	12
Amino Sugar and Nucleotide Sugar Metabolism	8.4447	0	0	0	0	0	0	9.39682	0	3.66711	0	3.19935	5.8015	0	6.26245	1.72534	0	0	0	0.798204	35.2232	6.9357	5.85297	0	0	7.89848	12
N-Glycan Biosynthesis	8.75257	5.98793	19.3577	0	18.9209	0	0	4.50627	9.27411	0	0	0	0	0	2.74303	0	0	13.0199	0	0	0	14.267	9.97154	20.2298	26.0222	7.82455	13
Methionine Cycle	14.5508	6.1678	0	0	25.1934	0	0	17.618	0	2.17043	0	4.13807	6.86487	0	12.3954	0	8.67935	0	8.27053	0	17.5757	8.24686	6.54761	15.9604	21.5154	11.2163	16
alpha-Linoleic Acid Metabolism	6.88922	19.3329	11.4003	0	70.2811	0	0	12.843	0	1.52625	0	10.8194	10.0378	2.81979	0	4.49391	3.64038	8.55609	16.991	0.260153	64.3506	21.3119	0	35.6996	0	8.56371	18
Phenylalanine Metabolism	8.27141	7.91301	22.9211	0	21.2585	3.31784	3.23927	15.7188	10.502	1.42455	0	3.73508	7.00563	33.432	3.66209	0	11.1	9.19949	14.1331	0.23472	26.7271	8.98783	0	18.1136	39.576	11.8221	22
Glycosaminoglycan Biosynthesis	14.4297	0	22.5298	9.10912	71.1896	0	0	9.85029	11.1765	2.22071	8.93308	8.15852	9.21416	0	7.75375	3.31523	0	16.913	20.6894	0.317085	0	0	54	63.4843	54.1901	15.1325	19
Glycosphosphatidylinositol	4.01026	0	0	9.73194	0	0	0	3.67054	0	0	0	0	0	0	2.36581	0.00468	0	0	0	0	0	0	0	0	0	0	5
Urea Cycle	0	13.7377	13.7587	9.74116	0	0	5.36436	20.8046	6.40197	0	3.61431	11.7792	8.79263	2.05402	0	0	0	0	0	0	34.8834	19.053	0	0	0	6.48112	13
Mucin Type O-Glycan Biosynthesis	12.4252	0	19.0118	10.1269	25.4379	2.80121	4.9876	0	9.85251	3.10908	14.8728	11.8287	0	0	8.3333	0	0	14.0491	5.39999	0.185519	0	10.0695	0	18.857	30.1373	9.81532	18
Fatty Acid Elongation	5.32646	0	0	10.3471	0	0	0	10.6715	0	1.66442	0	0	0	1.4296	2.55146	0	0	0	5.21324	0	13.187	0	0	0	19.0805	0	9
Taurine and Hypotaurine Metabolism	2.5604	6.69502	0	10.4752	73.0264	1.93624	4.73989	5.60143	0	0	4.27245	3.79403	0	3.17692	5.72817	0	16.4655	0	26.1188	0	15.631	9.60425	9.47796	52.4872	36.2	10.0698	19
Estradiol Biosynthesis	5.1128	6.81391	27.0343	10.9477	22.6434	0	0	16.8808	12.5306	1.07937	0	5.42077	10.1638	1.47459	0	0	0	8.8082	147.602	0	17.6026	9.06389	0	0	0	0	15
Primary Bile Acid Biosynthesis	9.34687	0	0	11.2067	0	3.33533	0	28.1869	0	0	0	4.48661	6.12096	0	3.11451	0	0	0	0	0.350036	14.2665	0	7.51624	0	20.306	0	11
Ubiquinone and other Terpenoid-Quinone Biosynthesis	3.05159	0	15.957	11.4005	0	0	0	7.39209	7.07658	0	0	0	0	1.91335	0	0	8.17	0	10.4339	0.170826	0	0	0	0	0	0	9
Cyclooxygenase Arachidonic Acid Metabolism	6.7271	0	0	11.444	0	0	0	0	0	0	0	0	0	0	0	0	0	0	0	0	0	0	5.94514	0	0	0	3
Galactose Metabolism	5.12033	4.47029	28.1862	11.457	0	0	0	9.26428	11.405	0	0	0	0	0	4.00901	0	1.15665	8.77065	9.27973	0.272696	11.9162	6.85971	0	13.8567	19.3889	0	15
Testosterone Biosynthesis	6.24235	7.17319	26.8145	11.6103	22.854	0	0	18.5025	12.5216	1.11498	0	5.6818	9.40994	0	0	0	0	8.94686	105.779	0	19.5944	8.65131	5.92014	0	0	0	15
Nicotinate and Nicotinamide Metabolism	13.6931	0	0	12.2442	18.4691	5.11545	4.22086	9.90004	0	0	0	6.37394	15.7206	0	0	0	1.69252	0	14.5241	0	12.1186	0	0	16.9496	19.4576	12.1472	14
Arginine Biosynthesis	4.47389	17.163	16.8769	12.8783	21.2936	0	5.91039	24.8193	8.20795	1.24225	7.83422	14.9335	13.594	2.22067	0	0	0	11.3693	0	0	37.34	31.7153	5.1262	37.4023	14.1484	8.0686	20
Fatty Acid Biosynthesis	6.05497	4.5844	0	12.9278	0	0	0	5.75474	0	1.27012	0	0	5.25434	0	0	0	0	0	0	0	13.1119	0	0	17.9985	16.3326	0	9
Valine, Leucine and Isoleucine Degradation	9.7179	9.21702	21.6563	12.9717	28.1922	6.86329	2.80801	34.8063	9.83689	5.77641	3.81393	31.8069	16.0673	0	4.71641	1.11816	9.79218	8.11228	18.1176	0.179047	26.8481	10.2036	19.0052	22.4722	29.7	10.5321	25
Lysine Degradation	11.1163	0	0	13.0351	0	2.43203	0	18.9169	0	1.88332	0	4.17213	0	0	5.80252	0	11.6458	0	0	0	0	0	15.1295	0	17.8176	8.18748	11
Nicotinamide Adenine Metabolism	4.23527	13.0323	0	13.1982	0	0	0	4.92942	0	0	0	17.5511	7.09355	3.37479	0	0	1.1562	0	10.9451	0	35.2189	15.0797	0	0	53.7933	0	12
Porphyrin and Chlorophyll Metabolism	5.72511	13.5597	63.4135	13.2963	26.6337	0	0	36.2165	29.2997	1.72051	0	7.14315	19.4924	11.6601	2.52183	1.35013	24.426	29.5	6.24147	2.37159	45	16.1256	9.59284	14.162	94.9547	0	22
Glycogen Biosynthesis	3.97558	0	0	13.9945	0	0	0	11.5725	0	0	0	11.9063	0	0	4.33108	0	0	0	0	0	0	0	0	0	0	6.40782	6
Oxidative Phosphorylation	15.7698	9.89374	14.8141	14.2853	249.125	2.21658	3.1994	12.8461	7.39027	8.30237	6.40742	13.3252	0	0	13.561	2.3199	1.62303	11.088	40.1	0.387119	26.5019	12.2064	13.0916	166.911	51.492	14.6581	24
Pentose Phosphate	4.48267	5.19482	0	15.1558	0	0	0	10.0091	0	2.54629	0	3.57444	0	0	3.96794	0	2.73206	0	25.1402	0	19.1861	0	0	14.3636	0	0	11
Fructose and Mannose Metabolism	7.05166	0	0	15.2489	22.0949	0	0	13.8992	0	1.82289	0	3.15154	7.28158	2.29901	4.90989	0	2.65091	0	25.2019	0.208697	14.5163	7.01978	0	17.317	18.3968	0	16
Linoleic Acid Metabolism	6.88077	36.7067	14.8811	17.3051	77.0603	0	0	27.6088	6.78726	1.83332	0	17.5982	10.315	5.72159	0	4.49415	3.72471	10.7587	27.5471	0.643064	102.853	48.4486	19.3616	40.3414	44.6667	9.06019	22
Ascorbate and Aldrate Metabolism	6.0028	8.55502	54.9092	17.3871	21.453	2.10945	0	35.187	25.3601	2.10102	0	9.03311	20.7572	10.3553	2.85564	0	25.818	25.9254	5.67038	0.740897	39.9767	6.41684	7.89931	0	84.6544	6.23855	22
Pentose and Glucuronate Interconversions	7.43283	12.1552	62.4014	17.9011	25.0664	0	0	39.7078	28.9719	1.85433	0	6.68777	20.3321	10.2436	2.92465	0	28.1392	29.6344	7.05019	0.767	45.6	11.6843	7.75322	0	97.3989	0	20
Citric Acid Cycle	0	0	0	18.0635	0	0	0	9.97854	0	1.34846	0	9.08829	0	15.2027	0	0	8.88303	0	4.88857	0	0	0	0	0	0	0	7
Retinoid Metabolism	7.05007	0	0	18.5143	29.4626	0	0	0	0	0	0	0	0	1.86566	4.93944	0	0	7.59099	0	0.229105	0	0	10.7549	29.2366	25.6351	0	10
Glycogen Degradation	6.31934	0	20.6135	19.0351	0	4.99002	3.70129	5.45488	8.52558	1.14638	0	9.41872	0	2.0713	6.91613	0	0	11.0089	0	0	0	0	0	0	17.6167	10.208	14
Pyrimidine Metabolism	16.5455	10.1189	27.3441	19.1367	52.9866	3.45059	3.89017	24.2355	12.7543	3.35465	6.51701	7.02137	10.8592	2.41271	19.1524	0	1.81938	13.5867	11.5718	0.189827	32.7038	14.8995	11.3676	45.6945	51.737	15.1191	25
Ether Lipid Metabolism	13.6555	21.7788	28.9776	21.6694	88.0984	3.7908	2.91684	12.3563	13.5978	2.54165	2.98429	12.3224	13.7789	3.27877	4.96253	5.36041	4.2503	15.5173	18.1392	0.601155	73.1211	25.7584	0	45.6	24.892	13.3282	25
Cysteine and Methionine Metabolism	9.76095	7.17488	26.1551	23.1743	24.1605	5.44055	6.4547	28.2284	12.2343	1.88291	3.57613	5.37908	7.31432	2.73506	11.2566	0	11.7085	13.1937	11.9117	0.235683	22.0223	10.1389	5.3763	15.2605	43.9461	16.0504	25
Inositol Phosphate Metabolism	23.1783	8.71317	25.682	24.8238	96.9022	4.03943	0	10.3364	12.4784	3.75869	9.7674	7.75398	19.9004	0	5.04658	1.01844	2.27085	15.327	14.7345	0.488036	20.9765	14.2186	6.67854	58.9	25.5785	8.38822	24
Alanine, Aspartate and Glutamate Metabolism	12.9873	11.9262	33.471	25.1102	40.7928	4.2436	2.47139	30.724	15.8615	2.87478	9.10316	16.91	8.40484	4.76577	10.6159	0	1.83959	16.0776	7.73971	0.204844	30.2406	14.7443	12.5308	39.3101	38.5466	29.4	25
Glutathione Metabolism	27.2664	13.0376	40.8452	25.2965	34.378	5.69171	8.08214	12.313	18.9705	2.73782	0	12.1776	9.87909	10.8498	12.984	0	23.8083	17.5969	159.772	0.172174	32.0704	19.5809	14.5306	37.5966	66.5517	18.8924	24
Tryptophan Metabolism	9.36717	29.3796	27.9225	26.6383	26.7954	8.70294	5.375	41.0311	12.556	4.66255	7.32884	9.70744	19.5968	6.06267	5.54012	1.09518	8.79046	11.9641	14.7	0.775687	73.7095	41.1256	34.153	18.3173	54.0628	23.6	26
Beta-Alanine Metabolism	7.77708	8.0633	11.4175	26.8802	71.0668	0	0	25.9266	0	2.91363	5.23375	5.31701	5.73651	4.22944	6.72626	3.68065	2.80866	0	9.46184	0	26.1662	9.74244	18.9397	57.6	45.4969	10.219	21
Arginine and Proline Metabolism	17.9206	12.3056	43.5757	27.0284	65.109	5.41469	3.20135	26.4158	21.3831	7.28979	9.1513	15.8112	10.2875	3.28831	24.3276	3.74592	5.40542	27	14.7106	0.241924	23.9039	27.5648	17.6649	55.3	65.9992	10.8619	26
Arachidonic Acid Metabolism	23.3709	32.7257	35.5337	27.3424	121.713	5.80998	8.03287	29.688	16.3029	3.66043	6.34473	19.7682	13.3018	4.38987	11.2363	4.73603	13.6991	19.0675	19.5367	0.739396	108.413	35.1	19.6624	100.122	128.076	27.6	26
Glycerolipid Metabolism	12.8732	10.8044	29.9169	28.4237	33.593	3.59015	5.34994	26.0933	13.7315	6.62711	4.74075	5.59236	16.201	8.1482	7.00001	0	2.53436	14.4019	9.51899	0.484123	28.5499	15.6843	13.3001	44.5465	44.4962	15.6317	25
Glycosphingolipid Biosynthesis	15.6845	11.592	45.8973	29.0848	19.7348	5.16016	2.87215	10.8231	23.8013	2.19786	5.38633	13.9576	16.1399	0	3.90106	0	3.28209	44.9288	15.5121	0.376414	28.4565	17.9219	7.71146	24.2972	85.7736	18.7	24
Butanoate Metabolism	5.38354	12.9597	28.0218	29.7505	23.3137	3.23736	0	27.6861	13.0249	3.63265	6.67039	28.9291	21.4901	4.4415	5.56834	1.08803	14.7086	12.5846	9.09584	0.578604	39.4	13.6429	15.0038	28.9449	39.2653	8.41759	25
Folate One Carbon Metabolism	14.1596	0	13.8224	30.926	0	2.64081	0	19.1009	6.47125	2.22372	0	7.15486	12.1834	0	7.09262	0	5.29978	0	10.0259	0	18.3304	0	4.76998	0	36.2	0	15
Glycine, Serine and Threonine Metabolism	11.227	16.0444	43.2432	31.5813	22.3302	5.15659	3.88601	44.7009	20.7996	3.30236	0	7.74076	12.2492	6.21564	7.6346	0	19.7	23.4	15.8588	1.59183	39.2818	23.6436	8.61933	24.6557	80.3055	15.1368	24
Glycosaminoglycan Degradation	0	7.63745	16.4166	31.8015	0	4.33952	2.5122	0	7.67985	0	0	0	0	0	0	0	1.70809	8.0991	0	0	19.0576	9.23631	0	21.02	14.2617	18.616	13
Histidine Metabolism	9.12113	11.54	20.5397	32.2445	0	6.6521	3.26574	25.4237	10.3527	4.15775	0	12.2922	9.01641	2.84752	7.42135	3.62388	5.00047	12.6098	9.21544	0	38.3046	12.0854	22.4227	0	44.0414	31.7197	22
Pyruvate Metabolism	11.2333	5.1111	16.514	32.6795	73.5503	3.31425	3.25088	26.2146	7.67566	5.41195	3.32026	17.5048	8.12325	16.1469	6.21465	0	5.61979	0	7.77283	0.206515	18.3932	0	6.40687	34.6906	39.6459	6.07126	23
Drug Metabolism by other enzymes	8.64527	10.9976	66.6894	32.7451	37.0753	3.14068	3.92967	58.9872	30.9361	1.81632	0	12.2442	20.1742	14.1035	4.73984	0	24.9349	31.1	18.4248	0.875096	45.6	10.1345	18.0166	28.3831	131.19	16.3	24
Starch and Suctose Metabolism	5.02499	8.85415	50.5952	37.3204	18.8065	6.27477	5.40225	23.9243	22.8235	1.06489	5.19561	26.5882	12.0108	4.27426	7.73011	0	1.78384	22.9211	10.1175	0.275518	31.7643	11.1111	11.1585	20.6717	75.3966	11.5102	25
Glycerophospholipid Metabolism	23.1717	34.7652	45.033	37.4217	84.7364	4.7718	8.02125	24.0623	22.6384	4.28645	8.40083	29.2974	22.2483	8.04197	6.23877	4.9691	4.71214	33.2	22.1556	1.14199	105.304	46.8147	13.2386	54.5953	37.5	28.7	26
Retinoic Acid Metabolism	10.4953	8.72954	27.6023	37.5046	53.1771	2.55341	3.16645	12.5034	12.7072	1.52129	6.07629	8.19589	8.1927	18.3156	9.27986	0	1.61639	14.3378	22.698	0	22.0645	13.7713	23.3092	51.247	28.6127	11.1168	24
Steroid Hormone Biosynthesis	18.0895	45.7774	90.7308	55.5821	66.5566	4.31611	2.60677	81.8519	42.4448	2.35569	4.50652	18.0237	39.6407	20.6063	9.87246	1.31545	26.8598	40.6951	193.183	1.35442	125.268	61.7051	31.56	47.5451	127.901	16.8509	26
Steroid Hormone Metabolism	20.3933	30.1544	96.1579	59.3233	65.1392	4.32705	3.76183	82.2814	45.0895	2.34992	5.68544	20.6773	39.7988	18.2312	9.97192	1.35665	27.0409	43.8124	215.748	1.39617	89.7931	38.0982	24.7209	44.729	128.616	20.5257	26
Purine Metabolism	36.308	45.4236	103.487	80.161	70.5679	16.4826	22.9861	27.0269	49.4143	6.82346	19.3076	30.2067	26.4117	7.61005	29.0475	1.50702	4.15698	54.3554	15.7842	0.922847	116.059	75.3028	26.0602	80.3197	82.7151	56.9243	26
Nitrogen Metabolism	10.2209	23.5989	75.9906	102.064	0	0	4.91603	14.9204	36.7202	0.835379	3.75546	12.7875	5.69622	0	0	0	1.77667	38.7	0	0.207607	53.7	31.8	6.14145	39.2865	0	9.59225	19
Gluconeogenesis	12.1972	21.6244	60.1809	129.563	96.4087	12.1095	14.8885	51.2018	26.8432	7.90217	4.7655	60.2921	46.0365	20.0933	19.0769	3.91453	10.5953	25.5466	43	0.522453	64.775	26.2193	14.8346	77.2378	73.4583	29.9	26
Glycolysis	12.3898	21.3598	59.5109	129.907	99.2046	12.1342	14.8904	49.0861	26.5555	7.96064	3.82056	60.0078	46.0808	20.2891	19.1636	3.91453	10.4727	25.4	43	0.516588	64.1946	25.5979	14.6115	77.2682	74.4774	29.8	26
Fatty Acid Degradation	12.5728	28.039	65.609	138.308	71.7118	12.26	18.8393	61.628	31.7695	10.4065	3.12215	63.6444	49.6852	7.43405	16.3156	3.62284	16.8	34.1	24.6199	0.536	72.0705	35.5	16.667	74.0406	66.9716	34.817	26
Metabolism of Xenobiotics by Cytochrome P450	27.819	51.7065	127.446	146.279	139.034	17.2873	23.0902	100.146	60.4278	9.71604	6.40897	79.4736	64.7866	33.1688	24.3038	3.56597	31.3356	63.577	205.982	1.20287	143.514	68.11	36.4325	119.716	188.43	48.9447	26
Drug Metabolism by Cytochrome P450	32.5266	53.0415	138.309	151.907	133.2	22.2524	25.2581	88.6336	64.9551	10.5487	3.99882	82.1691	72.9464	33.4224	24.7275	2.68249	32.4685	66.8216	184.626	1.35307	156.733	66.0085	34	112.974	199.665	60.6978	26
Tyrosine Metabolism	20.1035	25.1467	74.4145	152.724	125.845	18.8641	18.5599	35.596	35.2754	7.25527	6.04082	55.8402	49.7404	9.94187	16.5089	2.3701	19.8852	34.2259	28.675	0.613599	75.1164	27.3699	18.0806	94.4177	80.598	43.9487	26
Retinol Metabolism	28.023	79.1522	134.331	160.961	194.126	19.0553	21.5671	123.712	63.5282	11.8533	18.2255	69.3344	68.0222	22.3799	24.6211	2.7052	34.6891	68.7808	49.9544	1.76197	196.16	109.511	66.756	144.323	205.865	55.4276	26
