# Supplementary material for: Pan-cancer analysis of transcriptional metabolic dysregulation using The Cancer Genome Atlas
Source: Nat Commun. 2018 Dec 14;9:5330. doi: 10.1038/s41467-018-07232-8 (PMC6294258; doi:10.1038/s41467-018-07232-8)
Supplement: Supplementary file 8 — Supplementary Dataset 6 [file 41467_2018_7232_MOESM8_ESM.xlsx]

## Sheet: Sheet1
0	1	2	3	4	5	6	7	8	9	10	11	12	13	14	15	16	17	18	19	20	21	22	23	24	25	26
Biotin Metabolism	Neomycin, Kanamysin and Gentamicin Biosynthesis	ADP-Ribosylation	Aldosterone Biosynthesis	Heme Biosynthesis	Ketone Biosynthesis and Metabolism	Selenocompound Metabolism	Citric Acid Cycle	Caffiene Metabolism	Fatty Acid Biosynthesis	Glyoxylate and Dicarboxylate Metabolism	Lysine Degradation	Cortisol Biosynthesis	Glycosaminoglycan Degradation	Nicotinate and Nicotinamide Metabolism	Estradiol Biosynthesis	Methionine Cycle		alpha-Linoleic Acid Metabolism	Taurine and Hypotaurine Metabolism	Arginine Biosynthesis	Beta-Alanine Metabolism	Histidine Metabolism	Pyruvate Metabolism	Retinoic Acid Metabolism	Alanine, Aspartate and Glutamate Metabolism	Arachidonic Acid Metabolism
Cardiolipin Biosynthesis	Nicotinamide Adenine Dinucleotide Biosynthesis	Biosynthesis of Unsaturated Fatty Acids	Cyclooxygenase Arachidonic Acid Metabolism		Norepinephrine Biosynthesis	Terpenoid Backbone Biosynthesis	Prostanoid Biosynthesis	Other Types of O-Glycan Biosynthesis	Pantothenate and CoA Biosynthesis	Folate biosynthesis	Pentose Phosphate	Nicotinamide Adenine Metabolism	Urea Cycle	Glycogen Degradation	Testosterone Biosynthesis	Fructose and Mannose Metabolism		Mucin Type O-Glycan Biosynthesis	Nitrogen Metabolism	Pentose and Glucuronate Interconversions		Linoleic Acid Metabolism		Drug Metabolism by other enzymes	Butanoate Metabolism	Arginine and Proline Metabolism
Hexosamine Biosynthesis	Other Glycan Degradation	Cardiolipin Metabolism	Phenylalanine, Tyrosine and Tryptophan Biosynthesis		Transsulfuration	Vitamin B6 Metabolism	Epinephrine Biosynthesis		Fatty Acid Elongation	Retinoid Metabolism	Propanoate Metabolism	Amino Sugar and Nucleotide Sugar Metabolism	N-Glycan Biosynthesis		Folate One Carbon Metabolism				Glycosaminoglycan Biosynthesis			Ascorbate and Aldrate Metabolism		Glutathione Metabolism	Cysteine and Methionine Metabolism	Drug Metabolism by Cytochrome P450
Lipoic Acid Metabolism	Polyamine Biosynthesis	Cholesterol Biosynthesis			Glycosphosphatidylinositol	Glycogen Biosynthesis			Ubiquinone and other Terpenoid-Quinone Biosynthesis	Sphingolipid Metabolism	Primary Bile Acid Biosynthesis				Galactose Metabolism							Phenylalanine Metabolism		Glycine, Serine and Threonine Metabolism	Ether Lipid Metabolism	Fatty Acid Degradation
Pyrimidine Biosynthesis	Sulfur Metabolism	D-Glutamine and D-Glutamate Metabolism				Steroid Biosynthesis																Porphyrin and Chlorophyll Metabolism		Glycosphingolipid Biosynthesis	Glycerolipid Metabolism	Gluconeogenesis
Riboflavin Metabolism		Dopamine Biosynthesis				Kynurenine Metabolism																		Inositol Phosphate Metabolism	Pyrimidine Metabolism	Glycerophospholipid Metabolism
Sirtuin Nicotinamide Metabolism		Remethylation																						Oxidative Phosphorylation	Starch and Suctose Metabolism	Glycolysis
Thiamine Metabolism		Homocysteine Biosynthesis																							Valine, Leucine and Isoleucine Degradation	Glycolysis/Gluconeogenesis
Thromboxane Biosynthesis		Prostaglandin Biosynthesis																								Metabolism of Xenobiotics by Cytochrome P450
Valine, Leucine and Isoleucine Biosynthesis		Purine Biosynthesis																								Purine Metabolism
Vitamin K																										Retinol Metabolism
																										Steroid Hormone Biosynthesis
																										Steroid Hormone Metabolism
																										Tryptophan Metabolism
																										Tyrosine Metabolism
