# Supplementary material for: Pan-cancer analysis of transcriptional metabolic dysregulation using The Cancer Genome Atlas
Source: Nat Commun. 2018 Dec 14;9:5330. doi: 10.1038/s41467-018-07232-8 (PMC6294258; doi:10.1038/s41467-018-07232-8)
Supplement: Supplementary file 9 — Supplementary Dataset 7 [file 41467_2018_7232_MOESM9_ESM.xlsx]

## Sheet: Sheet1
BLAD						BRCA						CESC						CHOL						KICH						COAD						COADREAD						ESCA						GBM
	logFC	adj.P.Val	Score	ABSScore			logFC	adj.P.Val	Score	ABScore			logFC	adj.P.Val	Score	ABSScore			logFC	adj.P.Val	Score	ABSScore			logFC	adj.P.Val	Score	ABSScore			logFC	adj.P.Val	Score	ABScore			logFC	adj.P.Val	Score	ABSScore			logFC	adj.P.Val	Score	ABSScore			logFC
PI16	-2.05263	9.19182e-110	-223.812	223.812		CA4	4.69185	0	-2691.85	2691.85		LOC572558	-3.72552	4.4076e-121	-448.387	448.387		JMJD5	-0.720294	4.3673e-20	-13.9447	13.9447		TSG1	-5.45267	1.07027e-51	-277.925	277.925		OTOP3	-7.07059	9.77127e-139	-975.813	975.813		OTOP2	-3.53599	5.03704e-186	-655.212	655.212		ADH1B	-2.16419	1.84444e-29	-62.1861	62.1861		FTHL3	-1.702
LOC572558	-2.82792	3.06199e-101	-284.245	284.245		FIGF	-3.89918	9.42e-302	-1173.76	1173.76		ADH1B	-2.91353	2.0157e-79	-229.282	229.282		LCAT	-0.769903	5.0352e-20	-14.8576	14.8576		FBXL21	-7.02793	9.89243e-50	-344.401	344.401		OTOP2	-8.08803	3.51451e-138	-1111.73	1111.73		OTOP3	-3.03439	8.63657e-180	-543.349	543.349		AK055981	-1.17783	3.19494e-29	-33.5629	33.5629		LOC442454	-1.2861
C16orf89	-1.86803	2.23879e-96	-178.677	178.677		MYOC	-5.83637	5.94e-281	-1635.5	1635.5		PRLHR	-3.40709	1.64165e-78	-265.02	265.02		PLGLA	-3.28348	3.82709e-20	-63.7557	63.7557		RALYL	-8.17809	1.49526e-45	-366.585	366.585		AADACL2	-5.71095	7.3376e-119	-674.66	674.66		AADACL2	-2.49429	7.51135e-161	-399.396	399.396		GPER	-1.72537	1.00941e-28	-48.3034	48.3034		KIF12	-3.15156
CLEC3B	-0.843421	8.22248e-90	-75.1362	75.1362		PAMR1	-1.60446	7.09e-275	-439.862	439.862		DPP6	-2.65384	1.93901e-75	-198.275	198.275		SC5DL	-0.533309	3.09576e-19	-9.87114	9.87114		MYH8	-7.94911	9.15718e-44	-342.116	342.116		DHRS7C	-5.7199	8.41142e-114	-646.779	646.779		KRT24	-3.18656	7.84678e-153	-484.692	484.692		MT1M	-1.54693	1.33664e-25	-38.4783	38.4783		RASGRF2	-0.854766
PLP1	-2.23877	1.56128e-88	-196.579	196.579		SDPR	-1.66774	6.71e-258	-428.897	428.897		ZCCHC12	-2.1815	3.34061e-74	-160.288	160.288		SC4MOL	-0.457629	4.57267e-19	-8.39283	8.39283		DACH2	-7.00745	1.8385e-43	-299.467	299.467		CA7	-4.20872	3.16151e-112	-469.272	469.272		CLEC3B	-0.722362	1.14583e-147	-106.144	106.144		C16orf89	-2.36332	1.25554e-24	-56.4861	56.4861		GRIN3A	-0.991534
PCSK2	-2.71458	4.77338e-86	-231.611	231.611		RYR3	-2.30814	2.48e-252	-580.741	580.741		CACNB2	-1.37868	1.61206e-69	-94.8433	94.8433		RCL1	-0.54348	4.57267e-19	-9.96732	9.96732		CAPSL	-6.2484	2.39612e-42	-260.062	260.062		CLEC3B	-1.66179	1.05299e-111	-184.421	184.421		CA7	-1.77964	1.4538e-144	-255.978	255.978		LIPF	-2.91267	2.57273e-24	-68.7088	68.7088		NCRNA00087	-0.74677
SCARA5	-1.61042	3.04521e-84	-134.497	134.497		LYVE1	-2.09062	8.5e-252	-524.893	524.893		C13orf36	-3.15959	9.764e-69	-214.885	214.885		ADAMTS13	-0.581223	4.57267e-19	-10.6595	10.6595		UPK1B	-7.81603	5.53963e-42	-322.462	322.462		VSTM2A	-6.34046	1.89075e-110	-695.697	695.697		BEST4	-1.54887	6.48007e-144	-221.78	221.78		FAM107A	-1.76362	1.53411e-22	-38.4719	38.4719		PNMA5	-1.90921
C2orf40	-2.15697	1.81621e-83	-178.469	178.469		ANGPTL7	-5.45523	1.95e-250	-1362.22	1362.22		OGN	-2.31992	1.16123e-67	-155.284	155.284		GCDH	-0.466727	4.57267e-19	-8.55969	8.55969		GABRA2	-8.10834	1.0849e-41	-332.155	332.155		BEST4	-3.63569	2.88393e-110	-398.253	398.253		LGI1	-2.71218	4.90992e-140	-377.831	377.831		C7orf41	-0.880173	7.60317e-21	-17.7082	17.7082		SAMD12	-0.825319
F10	-1.21626	1.97931e-83	-100.589	100.589		MYOM1	-1.77572	9.95e-250	-442.159	442.159		JPH4	-1.56517	1.60583e-67	-104.545	104.545		SLC27A5	-1.04874	6.5515e-19	-19.0699	19.0699		MORN5	-6.36385	1.0849e-41	-260.693	260.693		KRT24	-7.15348	3.15771e-108	-769.003	769.003		DHRS7C	-2.48618	4.25311e-140	-346.502	346.502		ESM1	1.87952	1.69843e-20	37.1581	37.1581		C1QL3	-1.72123
HLF	-1.2577	2.23995e-82	-102.691	102.691		ABCA10	-2.75014	1.56e-238	-654.003	654.003		HSPB7	-1.4402	3.50103e-65	-92.8293	92.8293		ABCG2	-0.819247	7.04539e-19	-14.8711	14.8711		SLC5A8	-7.82226	6.2255e-41	-314.501	314.501		LGI1	-6.2629	2.15375e-107	-668.043	668.043		VSTM2A	-2.69127	6.75453e-138	-369.162	369.162		SLC9A4	-2.17081	7.18239e-20	-41.5574	41.5574		KLK7	-2.61891
ATP1A2	-1.69225	8.87334e-82	-137.16	137.16		CD300LG	-3.69976	1.08e-237	-876.721	876.721		CHRDL1	-2.41018	4.78355e-65	-155.024	155.024		PEMT	-0.517855	7.04539e-19	-9.40016	9.40016		DACT2	-7.09918	9.65826e-41	-284.074	284.074		PYY	-6.9043	7.48209e-107	-732.725	732.725		PCSK2	-2.60495	1.34844e-132	-343.515	343.515		AQP4	-1.81263	5.70199e-20	-34.8822	34.8822		NEUROD6	-2.46641
ADH1B	-1.75694	1.81984e-78	-136.584	136.584		HIF3A	-3.5278	2.28e-235	-827.771	827.771		C7	-2.24616	4.78355e-65	-144.474	144.474		NR1I3	-1.46065	1.14611e-18	-26.2052	26.2052		SEMG2	-7.29084	1.31806e-40	-290.759	290.759		TMIGD1	-6.74803	2.10978e-101	-679.363	679.363		TMIGD1	-2.87959	4.85068e-131	-375.252	375.252		KLF15	-1.70439	1.01438e-19	-32.3729	32.3729		KRT33B	-2.54811
NRXN1	-2.45802	3.17105e-77	-188.035	188.035		ATOH8	-1.82792	1.47e-233	-425.6	425.6		PLN	-1.78096	4.78355e-65	-114.552	114.552		DHRS1	-0.506441	1.14611e-18	-9.08595	9.08595		EDAR	-6.73777	1.54615e-40	-268.236	268.236		PCSK2	-6.05557	8.64281e-101	-605.94	605.94		PYY	-2.91306	5.08555e-131	-379.554	379.554		FAM189A2	-1.58208	1.15178e-19	-29.9625	29.9625		ATP8A2	-1.83733
PYGM	-1.21511	5.36386e-76	-91.4622	91.4622		KLHL29	-1.31512	1.56e-229	-300.907	300.907		GPM6A	-2.72855	8.36036e-65	-174.84	174.84		DNAJC25	-0.470994	1.74448e-18	-8.36408	8.36408		PTGER1	-7.39539	3.00666e-40	-292.28	292.28		GCNT2	-2.24036	3.72805e-100	-222.756	222.756		GCNT2	-0.940211	6.20107e-131	-122.423	122.423		RGMB	-0.775156	1.65827e-19	-14.5577	14.5577		SLC6A7	-1.98673
SORCS1	-2.12656	1.00244e-75	-159.49	159.49		AQP7P1	-4.55108	3.1e-229	-1039.96	1039.96		PGM5	-1.65845	6.02245e-64	-104.847	104.847		GPR146	-0.687088	1.8869e-18	-12.1781	12.1781		GUCA1C	-5.77377	2.34929e-40	-228.809	228.809		GCG	-6.58893	1.2503e-98	-645.076	645.076		SLC25A34	-1.00975	1.76501e-127	-127.989	127.989		ATP4B	-2.41838	1.67864e-19	-45.4052	45.4052		IL12RB2	-1.57923
HRNBP3	-1.85498	1.54263e-74	-136.92	136.92		HSD17B13	-4.15615	1.04e-227	-943.375	943.375		PEG3	-1.54531	5.20628e-63	-96.2472	96.2472		USH2A	-1.47866	1.8869e-18	-26.2082	26.2082		FAM81B	-6.72331	2.32604e-39	-259.744	259.744		SLC25A34	-2.4072	1.2503e-98	-235.672	235.672		SLC17A8	-2.62078	1.41819e-125	-327.199	327.199		ZBTB16	-1.88151	2.81621e-19	-34.9026	34.9026		NACAP1	-1.34586
AFF3	-1.18151	1.54263e-74	-87.2093	87.2093		BTNL9	-1.68385	3.21e-227	-381.38	381.38		SLITRK3	-3.13066	1.16303e-62	-193.895	193.895		ACOT2	-0.527176	1.8869e-18	-9.34381	9.34381		C5orf38	-7.16526	9.75833e-39	-272.356	272.356		SULT1A2	-2.14572	7.97237e-97	-206.201	206.201		GUCA2B	-2.59309	3.66404e-124	-320.08	320.08		LOC100271702	-0.906216	2.69279e-19	-16.8282	16.8282		RXFP1	-2.17931
OGN	-1.90127	5.85275e-74	-139.235	139.235		NPY2R	-5.98772	1.4e-226	-1352.35	1352.35		ANGPTL1	-2.07785	2.35641e-62	-128.053	128.053		FAM82A1	-0.505003	3.51024e-18	-8.81465	8.81465		USH1G	-5.70727	2.55281e-38	-214.553	214.553		FAM135B	-5.67339	1.86678e-96	-543.107	543.107		RERGL	-2.53306	9.21902e-124	-311.655	311.655		CAB39L	-0.960118	5.95592e-19	-17.4982	17.4982		GLP2R	-2.80258
FAM107A	-0.925281	2.14619e-73	-67.2386	67.2386		SLC2A4	-2.27582	1.01e-223	-507.497	507.497		ADAMTS19	-3.11932	2.13668e-62	-192.369	192.369		ACOT1	-0.534871	2.80858e-18	-9.3878	9.3878		CNTN5	-5.98715	3.45008e-38	-224.292	224.292		CDKN2BAS	-4.42382	5.66414e-96	-421.355	421.355		SULT1A2	-0.925566	5.71466e-122	-112.218	112.218		BC049386	-0.966416	3.44248e-19	-17.8431	17.8431		KLHL1	-2.68041
CADM3	-1.74056	1.1022e-72	-125.247	125.247		GLYAT	-5.4103	1.36e-223	-1205.77	1205.77		NCAM1	-1.28435	4.90087e-61	-77.4585	77.4585		ACADSB	-0.631637	2.70589e-18	-11.0964	11.0964		LOC441177	-6.39129	5.5284e-38	-238.123	238.123		SLC17A8	-6.02999	6.62991e-96	-573.925	573.925		CDKN2BAS	-1.89136	7.27609e-121	-227.225	227.225		CHIA	-2.16321	7.23404e-19	-39.242	39.242		RYR2	-1.61383
VIT	-2.4369	2.96167e-70	-169.434	169.434		SCARA5	-3.64118	4.46e-223	-809.619	809.619		PTGER3	-1.67004	1.02366e-60	-100.185	100.185		INSIG1	-0.611581	2.70589e-18	-10.7441	10.7441		WDR78	-2.55951	6.75579e-38	-95.1378	95.1378		RERGL	-5.8424	7.26577e-95	-549.996	549.996		C2orf88	-0.656849	2.70702e-120	-78.5379	78.5379		DPT	-1.54173	8.08241e-19	-27.8937	27.8937		SH2D5	-0.993707
SLC2A4	-1.20255	1.00542e-69	-82.973	82.973		PDE2A	-1.212	1.49e-221	-267.642	267.642		TCEAL2	-1.96666	5.19326e-60	-116.592	116.592		GLS2	-1.0817	3.85269e-18	-18.8369	18.8369		UGT2A3	-7.96272	4.23788e-37	-289.627	289.627		GUCA2B	-6.038	1.04985e-94	-567.444	567.444		MYOC	-2.65094	1.90506e-119	-314.719	314.719		PLIN4	-1.69177	1.01734e-18	-30.4392	30.4392		GLS2	-1.0782
FXYD1	-1.61119	2.7977e-69	-110.453	110.453		KCNJ16	-4.57518	2.61e-219	-1000.06	1000.06		CASQ2	-2.32893	8.82527e-60	-137.533	137.533		ETFDH	-0.531703	3.63271e-18	-9.27278	9.27278		TDRD1	-6.52703	6.27269e-37	-236.295	236.295		CLDN8	-6.8722	6.82224e-94	-640.256	640.256		GCG	-2.79515	2.43588e-119	-331.542	331.542		DQ599327	-0.738416	1.55364e-18	-13.1502	13.1502		PTER	-0.848794
GSTM5	-1.12901	5.49453e-69	-77.0666	77.0666		LOC728264	-1.36549	1.92e-217	-295.924	295.924		ABCA8	-2.14505	2.69424e-59	-125.635	125.635		ACAA1	-0.485332	3.60697e-18	-8.46558	8.46558		LOC723809	-6.62684	8.18815e-37	-239.141	239.141		SLC30A10	-6.05098	9.87291e-94	-562.775	562.775		FAM135B	-2.39056	4.90063e-118	-280.436	280.436		TNXB	-0.970596	2.0175e-18	-17.1749	17.1749		CREG2	-1.27127
MYOC	-2.32859	3.26827e-67	-154.818	154.818		LOC283392	-5.10178	3.71e-217	-1104.18	1104.18		DACT3	-1.07301	2.84695e-59	-62.8202	62.8202		CIDEB	-0.599651	3.85269e-18	-10.4425	10.4425		C2orf73	-6.01239	8.80548e-37	-216.778	216.778		SCGN	-5.13289	2.85701e-93	-475.019	475.019		SCGN	-2.16029	2.13232e-117	-252.043	252.043		PDIA2	-2.13965	2.03605e-18	-37.8531	37.8531		TRHDE	-2.06838
TPPP	-0.74012	5.05676e-66	-48.3269	48.3269		TNMD	-4.45409	1.35e-216	-961.503	961.503		NBLA00301	-1.98322	3.08915e-59	-116.038	116.038		ACSM5	-1.44383	5.44014e-18	-24.9269	24.9269		FOXJ1	-6.39165	1.59682e-36	-228.8	228.8		C2orf88	-1.49704	2.85701e-93	-138.543	138.543		PKIB	-0.760174	8.42254e-117	-88.2369	88.2369		RHEBL1	1.12239	2.06403e-18	19.8498	19.8498		MPPED1	-1.55266
XPNPEP2	-1.87116	1.20332e-65	-121.475	121.475		ARHGAP20	-1.59985	2.38e-214	-341.766	341.766		PSD	-1.03262	1.845e-58	-59.6173	59.6173		DCXR	-0.693744	3.85269e-18	-12.081	12.081		VGLL1	-7.44854	1.59682e-36	-266.633	266.633		MYOC	-6.10212	9.85493e-92	-555.332	555.332		DAO	-2.62433	1.19354e-116	-304.22	304.22		FAM72A	1.14321	2.06403e-18	20.218	20.218		IPCEF1	-0.730792
HSPB6	-0.902789	3.02589e-65	-58.2472	58.2472		HEPACAM	-4.96058	2.93e-214	-1059.25	1059.25		GSTM5	-1.69925	2.10325e-58	-98.0077	98.0077		LOC29034	-3.13495	4.57267e-19	-57.4944	57.4944		UGT3A1	-7.58915	1.64223e-36	-271.574	271.574		FEV	-5.79472	7.61175e-91	-522.212	522.212		SLC30A10	-2.47405	1.52804e-116	-286.534	286.534		CCKAR	-1.95641	2.04997e-18	-34.6054	34.6054		CACNA1I	-1.31662
NCAM1	-1.07362	5.0489e-65	-69.03	69.03		CPA1	-5.46363	6.61e-213	-1159.27	1159.27		CHRDL2	-2.14336	2.16297e-58	-123.597	123.597		ACOX2	-1.18303	5.60962e-18	-20.4086	20.4086		AACSL	-5.888	3.34664e-36	-208.879	208.879		PKIB	-1.81377	3.79787e-90	-162.188	162.188		SPIB	-1.29054	1.79393e-116	-149.375	149.375		BC016831	-1.39831	2.60529e-18	-24.5881	24.5881		KCNV1	-2.31935
GPR133	-1.29932	6.91778e-65	-83.3645	83.3645		KCNIP2	-2.13192	4.28e-211	-448.49	448.49		PCP4	-2.5401	5.49554e-58	-145.446	145.446		KCNN2	-1.22397	5.82061e-18	-21.0952	21.0952		GGTLC1	-6.25003	5.02222e-36	-220.621	220.621		DAO	-6.14673	4.63147e-90	-549.114	549.114		FEV	-2.47458	4.7802e-114	-280.42	280.42		SIK2	-0.718179	6.57819e-18	-12.3397	12.3397		CPNE9	-1.5101
MYOM1	-0.883072	7.44411e-64	-55.7467	55.7467		ADAMTS5	-1.17008	2.29e-210	-245.295	245.295		GPIHBP1	-2.13495	5.48019e-58	-122.25	122.25		ACAD11	-0.495347	5.04757e-18	-8.56797	8.56797		FAM5C	-7.07321	5.55501e-36	-249.368	249.368		SST	-5.58874	3.57543e-89	-494.305	494.305		LYVE1	-0.99376	6.36733e-114	-112.49	112.49		SORBS2	-1.43529	7.48813e-18	-24.5803	24.5803		KIAA1239	-2.08947
C1QTNF7	-1.05042	1.52455e-62	-64.9338	64.9338		ADH1A	-4.89759	8.19e-208	-1014.23	1014.23		PTGIS	-1.4475	9.28832e-58	-82.5539	82.5539		ZGPAT	-0.392795	5.60962e-18	-6.77614	6.77614		PITX2	-6.24012	5.8647e-36	-219.85	219.85		NPY2R	-5.95315	3.29066e-88	-520.797	520.797		SST	-2.37513	1.0862e-113	-268.304	268.304		GNG7	-1.52207	8.08952e-18	-26.0153	26.0153		LRRC7	-1.33891
C7	-1.3928	2.92225e-62	-85.7051	85.7051		DMD	-1.29494	1.82e-207	-267.715	267.715		KCNMB1	-1.04405	1.12263e-57	-59.4583	59.4583		HEPACAM	-3.30291	3.82778e-18	-57.5269	57.5269		DZIP1	-2.03329	5.55501e-36	-71.6843	71.6843		SPIB	-2.94296	7.24669e-87	-253.506	253.506		NPY2R	-2.58824	5.77004e-113	-290.501	290.501		CKMT2	-1.95698	1.32472e-17	-33.0297	33.0297		VWA5B2	-0.946599
CHRDL1	-1.65649	8.57006e-62	-101.157	101.157		CXCL2	-2.5849	4.58e-207	-533.365	533.365		MYOCD	-2.28558	4.89782e-57	-128.701	128.701		SARDH	-0.937707	7.44776e-18	-16.061	16.061		SORCS3	-6.29967	8.21488e-36	-221.026	221.026		USP2	-2.10857	5.35483e-85	-177.692	177.692		CHAT	-2.24796	2.1799e-112	-251.01	251.01		STX12	-0.504363	1.31791e-17	-8.51371	8.51371		HTR3B	-2.89298
FAIM2	-1.46362	1.20431e-61	-89.1629	89.1629		FXYD1	-2.98263	2.45e-206	-613.26	613.26		LEFTY2	-2.32344	1.8113e-56	-129.513	129.513		ACSL1	-0.702188	7.28944e-18	-12.0336	12.0336		UNCX	-7.11293	1.13965e-35	-248.549	248.549		TMEFF2	-5.59408	4.24773e-85	-471.983	471.983		CMA1	-2.5789	2.88988e-110	-282.49	282.49		PGA4	-2.32579	1.55193e-17	-39.0945	39.0945		STYK1	-2.03906
TMEM132C	-2.25728	2.15665e-61	-136.94	136.94		TMEM220	-1.17262	5.29e-205	-239.539	239.539		TRPC4	-1.6395	1.37806e-55	-89.9444	89.9444		C14orf53	-2.8166	4.57267e-19	-51.656	51.656		NAT2	-5.97089	1.33443e-35	-208.233	208.233		GLP2R	-4.7431	7.96027e-85	-398.891	398.891		PLP1	-2.14637	7.50139e-110	-234.222	234.222		KCNE2	-2.14938	4.57885e-17	-35.1193	35.1193		FADS6	-2.63468
SCN7A	-2.27539	4.12513e-61	-137.398	137.398		APOB	-4.51493	5.69e-205	-922.15	922.15		LCN6	-3.26968	7.18999e-56	-180.301	180.301		ALAS1	-0.469153	9.57491e-18	-7.98445	7.98445		MESTIT1	-5.91098	2.0303e-35	-205.066	205.066		LYVE1	-2.28249	8.76354e-84	-189.577	189.577		CLDN8	-2.82843	1.57106e-109	-307.743	307.743		ATP4A	-2.29639	4.57885e-17	-37.5213	37.5213		MCHR2	-2.7726
PMP2	-2.35796	5.97123e-61	-142.006	142.006		RDH5	-1.88258	2.19e-204	-383.405	383.405		SGCA	-2.08323	3.35279e-55	-113.483	113.483		FBP1	-0.686476	9.69631e-18	-11.6793	11.6793		ZBBX	-5.20833	2.10591e-35	-180.607	180.607		PLP1	-5.05067	1.35512e-83	-418.539	418.539		ABCG2	-1.03283	1.39277e-108	-111.397	111.397		GPR155	-1.15499	5.91723e-17	-18.743	18.743		PRKCG	-1.48342
AOX1	-1.31583	3.932e-60	-78.1675	78.1675		NPR1	-1.19621	6.75e-204	-243.034	243.034		HAND2	-1.55534	6.99751e-55	-84.2298	84.2298		DNMT3L	-3.20226	5.0719e-18	-55.3826	55.3826		LOC153328	-7.17987	4.5995e-35	-246.537	246.537		CMA1	-5.85188	1.37919e-82	-479.037	479.037		TMEFF2	-2.4268	1.34553e-106	-256.928	256.928		AK055856	-0.801409	5.91723e-17	-13.0052	13.0052		MPP7	-1.24843
ADAMTSL3	-1.29146	3.95926e-60	-76.716	76.716		ALDH1L1	-3.1445	2.06e-203	-637.346	637.346		CLEC3B	-1.05239	3.86604e-54	-56.2111	56.2111		NKIRAS1	-0.514839	1.80485e-17	-8.62024	8.62024		C8orf84	-2.55112	3.73613e-35	-87.829	87.829		ABCA8	-4.24739	6.29369e-82	-344.893	344.893		FAM107A	-0.736834	1.62876e-106	-77.9483	77.9483		FANCB	1.09467	7.50873e-17	17.6509	17.6509		CDH9	-2.18875
GFRA1	-1.25897	3.95926e-60	-74.7857	74.7857		ITIH5	-1.30629	1.17e-201	-262.475	262.475		TCEAL7	-1.38513	6.55811e-54	-73.6658	73.6658		KHK	-0.738964	1.60149e-17	-12.4113	12.4113		LRRC67	-5.45214	4.72457e-35	-187.148	187.148		ABCG2	-2.50257	6.33635e-82	-203.204	203.204		USP2	-0.858488	1.38608e-105	-90.0196	90.0196		PGA5	-2.41238	1.54324e-16	-38.1436	38.1436		GPR83	-1.45358
RYR3	-0.933752	8.84212e-60	-55.1413	55.1413		C2orf88	-1.47142	1.13e-200	-294.206	294.206		WT1	-1.8491	3.41891e-53	-97.0151	97.0151		CAT	-0.486904	1.47462e-17	-8.19524	8.19524		EPHA7	-6.7944	1.08133e-34	-230.779	230.779		RXRG	-5.14571	7.98642e-82	-417.305	417.305		CMTM5	-2.43134	3.68817e-105	-253.913	253.913		ASB11	-1.53144	9.23201e-17	-24.5562	24.5562		KCNAB1	-0.658954
SDPR	-0.675982	1.01594e-59	-39.8783	39.8783		NAALAD2	-1.86964	1.33e-199	-371.827	371.827		CSDC2	-1.55353	3.88602e-53	-81.4212	81.4212		ESR1	-1.19216	2.2736e-17	-19.8415	19.8415		ARMC3	-5.98915	1.55199e-34	-202.488	202.488		CHAT	-5.13352	5.3593e-82	-417.206	417.206		GLP2R	-1.99819	1.0704e-104	-207.752	207.752		AX747544	-1.8822	2.17151e-16	-29.4813	29.4813		HIPK4	-1.74913
TNXB	-0.774208	2.33051e-59	-45.3938	45.3938		HAS3	-1.42315	1.48e-197	-280.119	280.119		FXYD1	-1.95518	7.26149e-53	-101.941	101.941		SLC47A1	-1.03096	2.22264e-17	-17.1686	17.1686		TEKT2	-5.94477	1.78806e-34	-200.622	200.622		CMTM5	-5.57541	2.0388e-81	-449.883	449.883		PI16	-1.78023	1.95413e-104	-184.626	184.626		AURKAPS1	1.04724	2.19279e-16	16.3987	16.3987		AKAP5	-0.69888
SOX10	-2.12667	2.68522e-59	-124.561	124.561		GPIHBP1	-1.87552	1.9e-197	-368.954	368.954		ADAMTS5	-1.16557	8.80744e-53	-60.6741	60.6741		CFL2	-0.493488	1.9996e-17	-8.24079	8.24079		C3orf66	-6.52261	1.93993e-34	-219.891	219.891		FAM5C	-5.49787	6.88155e-81	-440.722	440.722		FAM180B	-2.39113	2.12224e-104	-247.896	247.896		FAM72D	1.10077	2.19279e-16	17.237	17.237		MTUS2	-1.31899
MYOCD	-1.36997	3.63936e-59	-80.0595	80.0595		GIPC2	-1.82749	2.19e-197	-359.393	359.393		CNN1	-1.22855	8.27401e-53	-63.9859	63.9859		MUT	-0.442932	1.95568e-17	-7.40082	7.40082		CYP2B6	-7.5172	2.63645e-34	-252.42	252.42		FAM107A	-1.72026	1.06903e-79	-135.851	135.851		NGB	-2.52031	2.73291e-104	-261.012	261.012		MFSD4	-1.54701	3.37965e-16	-23.9341	23.9341		DRD5	-2.52575
PGM5	-1.0056	4.70372e-59	-58.6542	58.6542		GPR146	-1.03116	2.19e-197	-202.788	202.788		GRRP1	-1.03155	1.17216e-52	-53.5695	53.5695		C3orf23	-0.383262	2.19733e-17	-6.38442	6.38442		FRMD1	-7.3282	2.63645e-34	-246.073	246.073		MAMDC2	-3.89892	1.76837e-79	-307.049	307.049		NRXN1	-2.18973	1.23924e-103	-225.338	225.338		LIFR	-1.30943	4.40453e-16	-20.1078	20.1078		RICH2	-0.871523
ABCA8	-1.32787	1.12212e-58	-76.95	76.95		C2orf40	-3.06302	2.08e-196	-599.378	599.378		GPR133	-1.79841	1.67616e-52	-93.1139	93.1139		SDS	-1.03615	2.2736e-17	-17.2449	17.2449		ZNF185	-1.28221	1.93993e-34	-43.2263	43.2263		PI16	-4.20541	3.0744e-79	-330.176	330.176		ANGPTL7	-2.37689	2.71015e-103	-243.791	243.791		CCKBR	-2.02511	4.53167e-16	-31.0728	31.0728		DDN	-0.998373
NEGR1	-0.946676	1.20207e-58	-54.8315	54.8315		PYGM	-2.17915	2.08e-196	-426.42	426.42		GPRASP1	-0.816797	2.4963e-52	-42.1489	42.1489		ADI1	-0.422874	2.19733e-17	-7.04427	7.04427		SLC15A1	-6.6251	7.99198e-34	-219.273	219.273		NRXN1	-5.13105	5.40154e-79	-401.594	401.594		MAMDC2	-1.64285	1.39697e-102	-167.332	167.332		SCARA5	-1.87547	6.01709e-16	-28.5458	28.5458		WNT10B	-1.49975
TCF21	-0.780174	1.52355e-58	-45.1074	45.1074		GPAM	-1.00127	2.26e-195	-194.893	194.893		LMOD1	-1.04231	7.78521e-52	-53.271	53.271		ARID3C	-2.74992	1.47462e-17	-46.2849	46.2849		MAPK15	-5.45409	9.2261e-34	-180.176	180.176		FAM180B	-5.37429	2.51658e-78	-417.041	417.041		PMP2	-2.36405	3.60592e-102	-239.816	239.816		PIRT	-0.851329	6.96061e-16	-12.9039	12.9039		KIAA1107	-0.678516
VIPR2	-1.60205	1.77662e-58	-92.5188	92.5188		HPSE2	-4.89371	5.36e-195	-950.705	950.705		PAGE4	-3.37429	4.27695e-52	-173.333	173.333		GADD45G	-0.774488	3.14609e-17	-12.7808	12.7808		FGFR3	-3.5113	1.12952e-33	-115.687	115.687		PMP2	-5.43905	8.79561e-78	-419.11	419.11		RXRG	-2.17629	2.45482e-101	-218.957	218.957		CHGA	-2.14643	1.13851e-15	-32.0755	32.0755		ATP2B3	-1.44125
CFD	-0.654582	2.48099e-57	-37.0528	37.0528		FAM107A	-1.53138	6.51e-195	-297.372	297.372		PRUNE2	-1.13222	9.90013e-51	-56.6159	56.6159		BTD	-0.431005	3.00565e-17	-7.1211	7.1211		SFRP1	-3.18576	9.39076e-34	-105.217	105.217		MS4A10	-5.82479	1.03648e-77	-448.418	448.418		ABCA8	-1.75043	3.20977e-101	-175.907	175.907		JA040723	-0.346753	5.51163e-16	-5.29101	5.29101		MTMR7	-0.657518
RBM24	-1.31866	5.9759e-57	-74.1399	74.1399		ACVR1C	-2.34225	7.37e-195	-454.707	454.707		LDB2	-0.852052	1.67881e-50	-42.4109	42.4109		GCH1	-0.567708	3.14609e-17	-9.36844	9.36844		CCDC135	-5.81735	2.00213e-33	-190.219	190.219		CNTFR	-4.65011	1.8568e-77	-356.809	356.809		FIGF	-1.84302	5.46886e-101	-184.785	184.785		MYOC	-2.07839	2.27804e-15	-30.4327	30.4327		HTR2C	-2.2207
GNG7	-0.664596	1.1515e-56	-37.1767	37.1767		ABCA9	-1.93611	1.01e-194	-375.597	375.597		RSPO1	-1.97023	3.62909e-50	-97.4085	97.4085		LYRM5	-0.442279	3.55701e-17	-7.275	7.275		SPNS2	-1.461	9.55843e-34	-48.2418	48.2418		ANGPTL7	-5.36906	2.10755e-77	-411.679	411.679		FAM5C	-2.28308	6.83546e-100	-226.402	226.402		FAM132B	1.22076	2.50999e-15	17.8235	17.8235		TMEM132D	-1.88483
ADAM33	-0.907211	1.35706e-56	-50.6835	50.6835		ATP1A2	-2.7172	7.15e-194	-524.815	524.815		C1QTNF7	-1.74335	5.9883e-50	-85.8126	85.8126		AQP11	-0.814832	4.83451e-17	-13.2945	13.2945		TSPAN8	-7.32839	2.60656e-33	-238.788	238.788		GFRA2	-3.1434	1.14601e-76	-238.713	238.713		ADH1A	-2.22443	3.2777e-99	-219.072	219.072		FLJ42875	-1.80478	2.80481e-15	-26.2634	26.2634		FAM153C	-2.92293
IGSF10	-1.46941	2.18562e-56	-81.7878	81.7878		SPRY2	-0.965731	4.37e-193	-185.767	185.767		ACTG2	-1.24928	5.23631e-50	-61.5659	61.5659		ZG16	-3.35996	2.38928e-17	-55.8483	55.8483		GALNT14	-3.36215	2.63441e-33	-109.536	109.536		IL6R	-1.24219	9.2392e-77	-94.449	94.449		CNTFR	-1.95136	4.97095e-99	-191.826	191.826		GIF	-2.25704	3.04952e-15	-32.7627	32.7627		CCKBR	-1.63032
PDE2A	-0.546043	2.38587e-55	-29.8261	29.8261		AQP7	-3.4507	2.65e-192	-661.074	661.074		HSPB2	-1.17036	9.60405e-50	-57.3682	57.3682		KMO	-1.06093	5.0429e-17	-17.2904	17.2904		LRRC48	-2.15757	4.16259e-33	-69.8634	69.8634		GPT	-1.71291	1.09417e-76	-130.115	130.115		PHOX2B	-2.41638	2.61391e-98	-235.797	235.797		LOC388387	-1.17958	1.77114e-15	-17.4009	17.4009		HOOK1	-1.44524
OLFM1	-0.774936	4.04288e-55	-42.1513	42.1513		HLF	-1.50494	5.47e-192	-287.839	287.839		LGI4	-0.916744	9.93674e-50	-44.923	44.923		HSD17B13	-1.55641	6.30927e-17	-25.2138	25.2138		FOXE1	-5.63664	4.61544e-33	-182.265	182.265		ADH1A	-5.17175	2.24042e-76	-391.241	391.241		SCN9A	-1.02349	1.32612e-97	-99.1529	99.1529		CLEC3B	-1.0641	5.2546e-15	-15.1947	15.1947		GLT1D1	-1.04645
CASQ2	-1.59945	7.43367e-55	-86.5761	86.5761		LEPR	-1.09298	1.21e-191	-208.669	208.669		ITGB1BP2	-1.25259	1.14555e-49	-61.303	61.303		CD302	-0.625217	4.64954e-17	-10.2114	10.2114		AVPR1B	-4.65414	4.1924e-33	-150.69	150.69		PHOX2B	-5.61319	4.16529e-76	-423.124	423.124		GFRA2	-1.30127	1.85113e-97	-125.875	125.875		C7	-1.73456	6.15166e-15	-24.6499	24.6499		KRT222	-0.584353
PLAC9	-1.09761	1.02817e-54	-59.2578	59.2578		LOC286367	-1.36386	1.65e-191	-260.201	260.201		TCF21	-2.11967	1.66258e-49	-103.396	103.396		DHODH	-0.530699	5.0429e-17	-8.64898	8.64898		MTNR1A	-6.00414	6.22821e-33	-193.367	193.367		RSPO2	-4.17004	9.5597e-76	-312.834	312.834		CADM2	-2.40597	2.92578e-97	-232.257	232.257		SIDT2	-0.545086	5.23643e-15	-7.78435	7.78435		DRD1	-1.75232
NR4A3	-0.752828	1.13968e-54	-40.61	40.61		HSPB6	-1.49885	1.12e-190	-284.707	284.707		LRRN4CL	-1.18471	3.75308e-49	-57.3704	57.3704		SORD	-0.675298	4.64954e-17	-11.0294	11.0294		TNNT2	-7.65832	7.79632e-33	-245.894	245.894		TMEM72	-4.81108	1.65351e-75	-359.78	359.78		C16orf89	-1.5306	4.26867e-97	-147.503	147.503		CENPI	1.36586	5.23643e-15	19.5058	19.5058		RASAL1	-1.6171
LOC100302650	-0.693433	1.44173e-54	-37.3352	37.3352		RELN	-2.91127	2.63e-190	-551.918	551.918		FIGF	-2.03068	5.11501e-49	-98.0641	98.0641		SLC6A13	-2.21009	5.0429e-17	-36.0186	36.0186		C9orf71	-7.53048	3.46882e-32	-236.908	236.908		SCN9A	-2.44325	1.65351e-75	-182.71	182.71		CADM3	-1.59575	4.96806e-97	-153.677	153.677		ARHGDIG	-1.9632	7.58285e-15	-27.7207	27.7207		GRIN2B	-2.12375
ADCY5	-1.23121	1.53408e-54	-66.2565	66.2565		ADH1C	-3.63933	3.03e-190	-689.721	689.721		PLAC9	-1.72334	7.04309e-49	-82.9829	82.9829		HMGCL	-0.455467	5.234e-17	-7.41554	7.41554		KCNJ16	-4.6443	3.17685e-32	-146.286	146.286		NGB	-5.62426	1.79081e-75	-420.396	420.396		TMEM72	-2.05461	7.18064e-97	-197.539	197.539		ACACB	-0.982491	7.77623e-15	-13.8622	13.8622		RLTPR	-1.15574
CCL14	-1.17872	3.36678e-54	-63.0293	63.0293		IGFBP6	-1.15577	3.03e-190	-219.041	219.041		RERGL	-2.54117	7.99733e-49	-122.223	122.223		MST1	-0.801337	6.56029e-17	-12.9681	12.9681		C9orf50	-5.67655	3.46882e-32	-178.583	178.583		MYOT	-5.1184	1.89037e-74	-377.346	377.346		MYOT	-2.1807	1.11476e-96	-209.244	209.244		TMED6	-1.44546	9.52174e-15	-20.2672	20.2672		HTR5A	-1.94266
BHMT2	-1.19674	4.00159e-53	-62.7067	62.7067		TSLP	-3.31854	2.72e-189	-625.762	625.762		PDE2A	-0.996195	1.19775e-48	-47.7393	47.7393		EHHADH	-0.774989	6.55361e-17	-12.5421	12.5421		IRX1	-7.01776	3.634e-32	-220.636	220.636		SCARA5	-3.18331	2.02493e-74	-234.59	234.59		IL6R	-0.533069	1.3054e-96	-51.1129	51.1129		CRY2	-0.554092	8.7298e-15	-7.78998	7.78998		LOC286002	-1.41453
NTRK3	-1.80256	4.12994e-53	-94.4254	94.4254		MAMDC2	-1.67181	4.5e-189	-314.881	314.881		ABCC9	-1.21201	2.24547e-48	-57.7507	57.7507		MFAP3L	-0.873802	9.43074e-17	-14.0031	14.0031		CCDC103	-2.36871	3.634e-32	-74.4714	74.4714		BMP3	-4.12181	2.4489e-74	-303.411	303.411		SLC4A4	-1.07174	1.90678e-96	-102.587	102.587		ESRRG	-1.95749	9.52174e-15	-27.4465	27.4465		GFOD1	-0.711595
PID1	-0.773838	9.61174e-53	-40.2529	40.2529		HEPN1	-4.87863	1.53e-188	-916.282	916.282		CACNA1H	-1.02409	3.38313e-48	-48.6145	48.6145		MTHFD1	-0.424152	6.55361e-17	-6.86428	6.86428		WDR65	-5.38484	4.32608e-32	-168.89	168.89		C2orf40	-4.72755	3.08889e-74	-347.523	347.523		SCARA5	-1.34824	2.67377e-96	-128.855	128.855		HTR1E	-1.15853	7.77623e-15	-16.3459	16.3459		PPP4R4	-1.2696
NPAS4	-2.19154	1.51975e-52	-113.562	113.562		LRRC3B	-4.86806	4.97e-188	-911.806	911.806		TCF23	-3.21743	1.26647e-49	-157.324	157.324		PCK2	-0.585937	7.12535e-17	-9.46124	9.46124		ITIH2	-6.10425	6.2202e-32	-190.49	190.49		NPY6R	-5.32612	3.08889e-74	-391.524	391.524		RSPO2	-1.78769	3.64544e-96	-170.614	170.614		SLC25A4	-0.750457	2.02321e-14	-10.2767	10.2767		C13orf36	-1.80072
HIF3A	-1.26236	9.66837e-52	-64.3988	64.3988		C14orf180	-4.77409	7.2e-187	-888.663	888.663		ABCG2	-1.13337	1.16806e-47	-53.1917	53.1917		tAKR	-3.03139	5.60624e-17	-49.2641	49.2641		DYNLRB2	-5.60175	6.63826e-32	-174.651	174.651		CADM3	-3.72859	4.59149e-74	-273.448	273.448		PRKG2	-1.27617	3.84889e-96	-121.765	121.765		PGM5	-1.46459	2.26242e-14	-19.985	19.985		CYP4X1	-1.08915
P2RX1	-1.12272	1.54969e-51	-57.0449	57.0449		ALDH1A2	-2.04802	9.12e-187	-381.014	381.014		CNRIP1	-0.861199	2.00677e-47	-40.2159	40.2159		GLUD1	-0.359184	8.23708e-17	-5.7772	5.7772		TRIM15	-7.00053	6.82153e-32	-218.179	218.179		FIGF	-4.16383	4.95998e-74	-305.228	305.228		BMP3	-1.70918	9.18447e-96	-162.435	162.435		FAM72B	1.13072	2.26242e-14	15.4291	15.4291		ADAM11	-0.767725
GREM2	-1.46839	1.64927e-51	-74.5691	74.5691		TMEM132C	-3.62954	3.2e-186	-673.261	673.261		F10	-1.39745	3.71095e-47	-64.8841	64.8841		ABAT	-0.716927	8.9796e-17	-11.5043	11.5043		C10orf107	-5.25753	8.46029e-32	-163.365	163.365		UGP2	-0.525975	2.80259e-74	-38.6868	38.6868		ZNF575	-0.451127	8.39646e-96	-42.8913	42.8913		CTIF	-0.681079	2.26242e-14	-9.29361	9.29361		FRMPD4	-1.72916
LDB3	-0.947494	3.06134e-51	-47.8618	47.8618		AQPEP	-3.2471	1.51e-185	-600.133	600.133		WSCD2	-2.00264	4.67794e-47	-92.782	92.782		BCKDHB	-0.49787	1.08362e-16	-7.94855	7.94855		IGFBP2	-1.30667	3.83014e-32	-41.0513	41.0513		ZNF575	-1.03964	1.37343e-73	-75.7503	75.7503		LIFR	-0.727879	1.83891e-95	-68.9559	68.9559		SST	-2.12959	2.89028e-14	-28.8326	28.8326		FAM19A2	-0.895074
EGR3	-0.701359	4.42783e-51	-35.3161	35.3161		MASP1	-3.57681	7.82e-185	-658.515	658.515		HTR2B	-1.31002	1.03365e-46	-60.2422	60.2422		RDH16	-1.48978	1.70649e-16	-23.4907	23.4907		LHX1	-7.0529	1.10318e-31	-218.339	218.339		SFRP1	-3.21423	2.51472e-73	-233.352	233.352		P2RX2	-2.24344	3.30649e-94	-209.719	209.719		SIGLEC11	-1.6389	2.3398e-14	-22.3396	22.3396		GPR22	-1.6334
ABI3BP	-0.722953	4.70981e-51	-36.3841	36.3841		ANGPTL1	-1.75868	3.17e-184	-322.715	322.715		ARHGAP6	-1.20363	1.85917e-46	-55.043	55.043		SPRYD4	-0.474641	1.22287e-16	-7.55278	7.55278		HCRTR2	-5.50725	1.543e-31	-169.688	169.688		MUSK	-5.14739	2.51472e-73	-373.698	373.698		SFRP1	-1.32005	4.06068e-94	-123.282	123.282		ACAT1	-0.588077	2.74827e-14	-7.97487	7.97487		LOC151009	-1.88498
MAMDC2	-0.926187	5.66074e-51	-46.5382	46.5382		SCN4B	-1.16254	3.49e-184	-213.276	213.276		EMCN	-0.966559	3.01175e-46	-43.9989	43.9989		SLC25A15	-0.58229	1.70649e-16	-9.18148	9.18148		SALL2	-1.98568	1.2706e-31	-61.3494	61.3494		SGCG	-5.20777	3.75238e-73	-377.177	377.177		KIAA0408	-2.70354	5.46319e-94	-252.139	252.139		C2orf40	-1.78942	3.27639e-14	-24.1296	24.1296		PEX5L	-1.11923
RXRG	-2.40679	8.45471e-51	-120.515	120.515		DPP6	-4.38039	3.79e-184	-803.456	803.456		NXPH3	-1.10297	3.67825e-46	-50.1129	50.1129		ABHD6	-0.819495	2.30993e-16	-12.8139	12.8139		ABCB1	-2.7882	1.40777e-31	-86.0202	86.0202		CHGA	-4.31903	1.40156e-72	-310.337	310.337		PRIMA1	-1.73395	5.46319e-94	-161.713	161.713		PGA3	-2.31104	3.34925e-14	-31.1414	31.1414		PDE1A	-0.817575
PCP4	-1.71171	1.02363e-50	-85.5679	85.5679		CA3	-2.71275	1.82e-183	-495.727	495.727		RASL12	-0.905634	7.15095e-46	-40.8854	40.8854		ETNK2	-0.639726	1.72691e-16	-10.0838	10.0838		RNASE4	-1.50507	1.24215e-31	-46.5155	46.5155		ENPP6	-3.49745	1.79688e-72	-250.926	250.926		C2orf40	-1.99363	6.77308e-94	-185.745	185.745		PI16	-1.93869	4.11319e-14	-25.951	25.951		FAM153B	-2.80024
PRIMA1	-1.46813	1.42183e-50	-73.1823	73.1823		KL	-1.54386	3.26e-183	-281.733	281.733		PI16	-1.97001	1.54892e-45	-88.276	88.276		CTH	-1.00187	2.47821e-16	-15.6351	15.6351		TRIM10	-6.49445	2.51713e-31	-198.724	198.724		LIFR	-1.72699	1.63582e-72	-123.974	123.974		WISP2	-1.78494	4.81883e-93	-164.781	164.781		DPCR1	-2.00856	5.40772e-14	-26.6475	26.6475		KIAA0748	-1.41005
C7orf58	-0.741787	1.6091e-50	-36.9361	36.9361		CLEC3B	-1.2627	4.24e-182	-229.018	229.018		LONRF2	-1.83367	1.5477e-45	-82.1674	82.1674		SLC25A18	-1.26213	3.17982e-16	-19.56	19.56		CXorf57	-3.41833	3.30605e-31	-104.193	104.193		C16orf89	-3.52645	3.34902e-72	-252.053	252.053		AMPD1	-2.0995	5.76016e-93	-193.657	193.657		ALAD	-0.474482	5.12028e-14	-6.30621	6.30621		SSTR1	-1.59343
RCAN2	-0.518799	1.68433e-50	-25.8225	25.8225		EBF1	-1.02457	6.99e-182	-185.606	185.606		LOC728264	-0.97179	1.84241e-45	-43.4727	43.4727		SLC25A13	-0.387189	2.07009e-16	-6.07267	6.07267		PDZD3	-6.88987	3.67604e-31	-209.691	209.691		CLDN23	-1.12161	1.53741e-72	-80.5462	80.5462		CLDN23	-0.475484	4.2892e-93	-43.9193	43.9193		HOXC8	1.39401	7.93226e-14	18.2624	18.2624		CACNA1B	-1.55977
PCOLCE2	-1.0786	1.01277e-49	-52.8455	52.8455		FGF2	-1.32479	3.8e-181	-239.02	239.02		C2orf40	-2.45175	2.82781e-45	-109.222	109.222		CYP2D6	-1.13407	3.06333e-16	-17.5937	17.5937		LGSN	-6.2653	4.19403e-31	-190.323	190.323		GPR44	-1.91919	1.0215e-71	-136.245	136.245		SCN7A	-2.01331	6.10726e-92	-183.642	183.642		ROR1	-1.32618	8.84017e-14	-17.3114	17.3114		GPR61	-1.5559
GATA5	-1.81046	2.96224e-49	-87.8589	87.8589		ABCB5	-4.01433	1.54e-180	-721.827	721.827		MAMDC2	-1.67571	3.62998e-45	-74.4688	74.4688		CLEC1B	-3.24879	1.72691e-16	-51.2098	51.2098		MGC27382	-5.9124	5.26739e-31	-179.018	179.018		WISP2	-4.167	1.14804e-71	-295.607	295.607		SGCG	-2.25453	8.01816e-92	-205.379	205.379		IL11	1.32583	8.99832e-14	17.2965	17.2965		PRRT1	-0.588495
TCEAL2	-1.38175	2.96224e-49	-67.0539	67.0539		VIT	-2.45316	4.57e-180	-439.949	439.949		CCL14	-1.70038	3.6883e-45	-75.5531	75.5531		DHTKD1	-0.440941	2.37548e-16	-6.88938	6.88938		FLRT3	-2.15984	4.1565e-31	-65.6187	65.6187		AMPD1	-4.84759	1.34257e-71	-343.559	343.559		MUSK	-2.20935	2.15434e-91	-200.314	200.314		SLC25A26	-0.593143	8.32109e-14	-7.7582	7.7582		SSTR3	-2.3666
ITIH5	-0.600055	3.76994e-49	-29.0569	29.0569		IGSF10	-1.72222	4.57e-180	-308.863	308.863		BNC2	-1.02663	3.6883e-45	-45.6163	45.6163		BMP10	-2.82518	7.3733e-17	-45.5767	45.5767		LOC100131551	-5.22698	6.53639e-31	-157.775	157.775		INSL5	-6.15742	1.62384e-71	-435.881	435.881		ENPP6	-1.47384	3.28692e-91	-133.358	133.358		CBX7	-0.703993	1.00843e-13	-9.14935	9.14935		DGKE	-0.736036
PSD	-0.768612	4.58464e-49	-37.1537	37.1537		TNXB	-1.32113	9.43e-180	-236.516	236.516		ATP1B2	-1.21465	8.61701e-45	-53.523	53.523		TPPP2	-2.68269	1.7107e-16	-42.2975	42.2975		LHFPL3	-5.67216	1.20431e-30	-169.707	169.707		SLC4A4	-2.46202	1.30596e-71	-174.518	174.518		UGP2	-0.223175	1.12481e-91	-20.2976	20.2976		ITGA8	-1.4325	1.21278e-13	-18.5025	18.5025		PROKR2	-2.84531
LRFN5	-1.29638	4.94507e-49	-62.6225	62.6225		KIAA0408	-5.28871	3.92e-179	-943.541	943.541		HSPA12B	-0.772499	9.22805e-45	-34.0169	34.0169		ABCC9	-0.949512	4.82222e-16	-14.5434	14.5434		C1orf186	-5.93544	1.47322e-30	-177.064	177.064		PRKG2	-3.00492	4.98501e-71	-211.253	211.253		CHGA	-1.79906	4.81568e-91	-162.486	162.486		FAM63A	-0.660884	1.08421e-13	-8.56828	8.56828		ANKRD34A	-0.598398
LRRC2	-1.58313	1.01643e-48	-75.979	75.979		C10orf90	-3.9981	1.03e-178	-711.611	711.611		EBF1	-0.908723	1.00655e-44	-39.9812	39.9812		OSTalpha	-1.37396	5.35815e-16	-20.9817	20.9817		TMEM207	-8.49011	1.61164e-30	-252.944	252.944		SCN7A	-4.77014	5.49793e-71	-335.149	335.149		KHDRBS2	-2.13977	8.10415e-91	-192.774	192.774		SORBS1	-1.06134	1.09873e-13	-13.754	13.754		ISLR2	-1.01913
DPT	-1.31275	2.23497e-48	-62.5535	62.5535		LRRN4CL	-1.86428	5.61e-178	-330.446	330.446		HRNBP3	-2.18198	1.36607e-44	-95.7114	95.7114		SLC25A42	-0.603088	4.06853e-16	-9.28187	9.28187		CCDC108	-5.27385	1.64948e-30	-157.069	157.069		PLCD1	-0.820104	4.00692e-71	-57.733	57.733		CA2	-0.740748	6.57811e-91	-66.8021	66.8021		ZHX3	-0.567828	1.33703e-13	-7.31013	7.31013		RTN4RL1	-1.14999
MASP1	-1.17434	2.44556e-48	-55.9123	55.9123		GDF10	-2.88854	5.88e-178	-511.937	511.937		PTGFR	-1.66927	2.31924e-44	-72.8382	72.8382		PHYH	-0.531208	3.59997e-16	-8.20382	8.20382		CNTN1	-6.59414	1.65524e-30	-196.381	196.381		PRPH	-3.57411	2.79524e-70	-248.592	248.592		ALPI	-1.305	2.22782e-90	-116.996	116.996		C5orf34	1.2313	1.43334e-13	15.8144	15.8144		CPEB3	-0.554397
GPRASP1	-0.523671	2.49146e-48	-24.9286	24.9286		GPD1	-2.32821	5.99e-178	-412.612	412.612		JAM2	-1.12164	3.39881e-44	-48.7564	48.7564		C15orf43	-2.77442	4.0839e-17	-45.4698	45.4698		TAL2	-5.50559	1.93608e-30	-163.588	163.588		CA4	-4.68533	2.63375e-70	-326.003	326.003		GBA3	-1.75482	3.18127e-90	-157.052	157.052		BTD	-0.64856	1.46142e-13	-8.32442	8.32442		EIF4E1B	-2.55203
SGCA	-1.24977	6.13016e-48	-59.005	59.005		S100B	-2.01873	1.06e-177	-357.265	357.265		GFRA1	-1.59694	5.11497e-44	-69.1332	69.1332		EBP	-0.419908	4.35421e-16	-6.45024	6.45024		GADL1	-6.39815	2.11191e-30	-189.867	189.867		PRIMA1	-4.11011	3.29171e-70	-285.581	285.581		TMEM100	-1.19692	3.28535e-90	-107.104	107.104		TRIM50	-1.78049	2.32815e-13	-22.493	22.493		SEMA4A	-0.567337
LMO3	-1.03642	8.88562e-48	-48.7648	48.7648		ACADL	-4.04944	1.5e-177	-716.038	716.038		BCHE	-2.00451	5.39812e-44	-86.7306	86.7306		TUBE1	-0.485108	5.62291e-16	-7.39791	7.39791		IRX2	-6.3101	2.13063e-30	-187.23	187.23		TMEM100	-2.87145	4.27708e-70	-199.189	199.189		LOC572558	-2.40327	3.87501e-90	-214.881	214.881		PNPLA7	-1.33618	3.27829e-13	-16.6813	16.6813		TBR1	-1.51022
PDZRN4	-1.7546	9.52725e-48	-82.5032	82.5032		RERGL	-3.48722	6.01e-177	-614.523	614.523		RAI2	-0.955072	1.17985e-43	-40.9995	40.9995		ALDH6A1	-0.738834	5.22355e-16	-11.2909	11.2909		BPI	-6.10088	2.64368e-30	-180.45	180.45		SEMA3E	-4.88899	1.13469e-69	-337.072	337.072		PRPH	-1.52665	7.5429e-90	-136.058	136.058		HOXC9	1.48847	4.1714e-13	18.4269	18.4269		CPLX3	-1.49731
NBLA00301	-1.5656	9.67601e-48	-73.6054	73.6054		CAV1	-0.846073	1.63e-176	-148.729	148.729		CACNA1C	-0.953288	1.44093e-43	-40.8402	40.8402		KCNJ8	-0.754592	6.14096e-16	-11.4787	11.4787		NTS	-6.11084	3.33326e-30	-180.13	180.13		TMEM220	-1.56807	1.20742e-69	-108.069	108.069		GPT	-0.73205	6.24097e-90	-65.3023	65.3023		CRSP8P	0.997302	4.86162e-13	12.28	12.28		CDKL5	-1.39668
GNAL	-0.842861	1.6806e-47	-39.4245	39.4245		HOXA5	-1.74968	2.36e-176	-307.29	307.29		PYGM	-1.32213	2.4853e-43	-56.3288	56.3288		DBH	-1.60203	7.06336e-16	-24.2723	24.2723		RIPPLY1	-5.85243	3.7114e-30	-172.24	172.24		ZG16	-4.1189	1.54374e-68	-279.308	279.308		SEMA3E	-2.0775	1.40292e-89	-184.592	184.592		MT-ND5	-0.355827	2.12667e-13	-4.50914	4.50914		SNCG	-0.857609
LGI4	-0.574016	1.95021e-47	-26.8123	26.8123		SAMD5	-1.51601	6.76e-176	-265.56	265.56		MYCT1	-0.808755	3.05539e-43	-34.3842	34.3842		MOGAT2	-2.95445	5.20711e-16	-45.1541	45.1541		TMEM195	-6.35526	3.8295e-30	-186.952	186.952		SH2D7	-3.9568	2.99619e-68	-267.177	267.177		STMN4	-2.26212	1.34588e-89	-201.037	201.037		GFRA1	-1.67724	5.86039e-13	-20.5161	20.5161		DLGAP2	-1.53163
ITGA8	-1.27844	2.02722e-47	-59.6941	59.6941		GPRASP1	-0.944764	3.72e-175	-164.795	164.795		PLCXD3	-2.66512	6.45873e-43	-112.441	112.441		CPS1	-1.59426	7.06336e-16	-24.1546	24.1546		GCM1	-5.80283	4.12268e-30	-170.515	170.515		P2RX2	-4.98672	3.24179e-68	-336.55	336.55		FAM151A	-1.64038	2.76984e-89	-145.268	145.268		ABCA8	-1.69215	5.95324e-13	-20.6869	20.6869		SLC12A5	-1.06138
KIAA1644	-0.920592	2.13682e-47	-42.9643	42.9643		COL6A6	-2.33166	6.76e-175	-406.105	406.105		MRGPRF	-0.938773	6.82366e-43	-39.5843	39.5843		CRHBP	-1.69845	7.52863e-16	-25.6862	25.6862		ALPI	-6.38957	4.21985e-30	-187.692	187.692		CADM2	-5.3352	3.58112e-68	-359.838	359.838		MT1M	-1.30591	2.72824e-89	-115.657	115.657		FOXS1	1.20064	7.96939e-13	14.5261	14.5261		CPNE7	-1.31727
MMP27	-1.95102	2.64551e-47	-90.8735	90.8735		HOXA4	-1.53116	7.08e-175	-266.652	266.652		RPRM	-2.08121	8.79632e-43	-87.5267	87.5267		GLYCTK	-0.650913	5.3811e-16	-9.93888	9.93888		KBTBD11	-1.55171	2.13063e-30	-46.0415	46.0415		KIAA0408	-6.0711	5.18997e-68	-408.493	408.493		CA1	-2.58065	4.12182e-89	-228.091	228.091		ACADSB	-0.675119	7.43859e-13	-8.18819	8.18819		GPR6	-2.69136
FOXF1	-0.552457	5.84288e-47	-25.542	25.542		FHL1	-1.16816	1.2e-174	-203.168	203.168		PGR	-1.37967	9.42315e-43	-57.9815	57.9815		NCRNA00181	-0.698011	7.57667e-16	-10.5543	10.5543		C1orf65	-5.37893	4.21985e-30	-158.005	158.005		KHDRBS2	-4.87537	8.35584e-68	-327.03	327.03		CFD	-0.623426	2.01279e-89	-55.2955	55.2955		GKN1	-2.21635	8.15353e-13	-26.7927	26.7927		FAM163B	-1.84039
PDK4	-0.637489	8.08925e-47	-29.3832	29.3832		LEP	-4.06645	1.38e-174	-706.993	706.993		ATP1A2	-2.11298	1.64668e-42	-88.2876	88.2876		TIGD2	-0.508764	7.06336e-16	-7.70828	7.70828		HRG	-8.14976	4.67854e-30	-239.031	239.031		KRTAP13-2	-5.75397	1.21193e-67	-385.036	385.036		TMEM220	-0.692252	5.60814e-89	-61.0921	61.0921		PDK4	-1.32576	7.59438e-13	-16.0675	16.0675		EFHA2	-0.516726
NR3C2	-0.786998	1.35912e-46	-36.0971	36.0971		HSPB7	-1.81144	5.03e-174	-313.92	313.92		LIMS2	-0.791741	3.72583e-42	-32.8008	32.8008		MASP2	-1.56003	8.41612e-16	-23.5173	23.5173		RSPO1	-5.80115	4.75545e-30	-170.106	170.106		ALPI	-3.09778	1.5791e-67	-206.936	206.936		ASPA	-1.75718	2.27166e-88	-154.006	154.006		SERINC4	-0.658664	9.68519e-13	-7.91312	7.91312		SLC7A4	-1.62213
PHYHIP	-0.862631	1.44605e-46	-39.5428	39.5428		ADRB2	-1.46387	5.73e-174	-253.604	253.604		ATOH8	-1.05907	9.2757e-42	-43.4564	43.4564		HEPN1	-3.08739	5.43266e-16	-47.129	47.129		DCDC1	-5.36909	5.0343e-30	-157.304	157.304		FAM151A	-3.80389	2.5366e-67	-253.323	253.323		GUCA2A	-1.1913	1.36692e-88	-104.673	104.673		MYRIP	-1.76478	1.18405e-12	-21.0478	21.0478		GRM1	-1.0664
ASPA	-1.62455	4.69639e-46	-73.6379	73.6379		ITPRIPL1	-1.72392	7.1e-174	-298.495	298.495		JAM3	-0.698037	1.05142e-41	-28.6043	28.6043		CPEB3	-0.561731	7.2988e-16	-8.50278	8.50278		FIGNL2	-3.66999	4.80008e-30	-107.6	107.6		LOC572558	-5.44717	2.14927e-67	-363.151	363.151		CA4	-1.9291	4.61747e-88	-168.479	168.479		HIF3A	-1.53786	1.22184e-12	-18.3205	18.3205		HRH3	-1.55086
C5orf4	-0.553423	5.17987e-46	-25.0621	25.0621		LPL	-1.32528	9.17e-174	-229.323	229.323		NECAB1	-1.29564	1.43046e-41	-52.9197	52.9197		DDTL	-0.473287	6.23108e-16	-7.19653	7.19653		HS3ST6	-6.32298	6.32054e-30	-184.626	184.626		SOX10	-4.54999	3.1904e-67	-302.557	302.557		SLC6A19	-2.23902	5.44664e-88	-195.386	195.386		FYCO1	-0.555023	1.04815e-12	-6.64894	6.64894		SST	-1.51852
SOX17	-0.597164	6.2934e-46	-26.9925	26.9925		EBF3	-1.24218	7.16e-173	-213.835	213.835		TCEAL6	-0.985526	2.35416e-41	-40.0401	40.0401		SLC16A2	-0.563573	6.38688e-16	-8.56333	8.56333		FGFBP1	-5.94287	7.20164e-30	-173.191	173.191		CA1	-6.14974	4.03885e-67	-408.305	408.305		MMP27	-1.97849	2.63994e-88	-173.273	173.273		NEGR1	-1.31756	1.48245e-12	-15.5855	15.5855		ICAM5	-1.0627
ZBTB16	-1.44772	6.89967e-46	-65.3805	65.3805		LRRC2	-2.4166	1.48e-172	-415.243	415.243		NAP1L3	-1.31733	3.19959e-41	-53.3453	53.3453		ENPP1	-0.776453	7.40117e-16	-11.7483	11.7483		EFHC2	-5.63343	7.4005e-30	-164.106	164.106		CA2	-1.68384	1.5791e-67	-112.483	112.483		MS4A10	-2.39006	5.48881e-88	-208.558	208.558		MT1G	-1.05376	8.94031e-13	-12.6964	12.6964		HCN1	-1.70732
CMTM5	-2.30306	8.19614e-46	-103.836	103.836		SLC17A7	-2.14854	9.66e-172	-367.433	367.433		CRHBP	-2.37351	5.48509e-41	-95.5596	95.5596		LIME1	-0.720803	7.06336e-16	-10.9209	10.9209		LOC339535	-6.6879	7.93212e-30	-194.622	194.622		FAM23A	-1.90766	4.18766e-67	-126.627	126.627		GNG7	-0.632904	5.63744e-88	-55.2202	55.2202		GCNT4	-1.32536	1.789e-12	-15.5695	15.5695		C6orf27	-1.18122
BAI3	-1.81948	1.81528e-45	-81.4054	81.4054		SCN3A	-2.79039	4.35e-171	-475.374	475.374		GRIK5	-1.21934	9.74615e-41	-48.7874	48.7874		FXYD1	-1.34192	9.4779e-16	-20.1601	20.1601		NEK11	-2.22893	7.98823e-30	-64.8563	64.8563		GBA3	-3.94938	7.74517e-67	-261.097	261.097		NPY6R	-2.20868	1.65045e-87	-191.674	191.674		ERCC6L	1.32728	1.62712e-12	15.6468	15.6468		SVOP	-1.45971
LOC399959	-0.708276	1.89675e-45	-31.6755	31.6755		KLF15	-1.8515	7.6e-171	-314.976	314.976		AOC3	-0.85587	1.10643e-40	-34.1972	34.1972		GDF2	-3.09299	6.75583e-16	-46.9217	46.9217		ENKUR	-5.36424	1.10634e-29	-155.327	155.327		CLCA4	-4.18267	8.98472e-67	-276.251	276.251		PLAC9	-1.1364	2.16751e-87	-98.4852	98.4852		ALDH6A1	-0.612652	1.78738e-12	-7.1973	7.1973		GABRA5	-1.55577
FGF2	-0.637212	2.27507e-45	-28.4471	28.4471		PDE1C	-2.54609	1.48e-170	-432.401	432.401		HSPB6	-1.05534	1.87046e-40	-41.9268	41.9268		CMTM8	-0.457646	9.32355e-16	-6.87861	6.87861		CLDN19	-7.37203	1.11453e-29	-213.442	213.442		ASPA	-3.97612	1.41228e-66	-261.828	261.828		ZG16	-1.72729	5.42441e-87	-149.006	149.006		PDILT	-1.61526	1.789e-12	-18.9751	18.9751		TMEM155	-1.09127
GPIHBP1	-1.02843	2.90142e-45	-45.8035	45.8035		ANKRD29	-1.48313	2.11e-169	-250.168	250.168		CDO1	-1.98364	3.83372e-40	-78.1878	78.1878		SLC25A20	-0.532548	8.4092e-16	-8.02829	8.02829		WNK4	-2.78059	9.10417e-30	-80.7505	80.7505		LRRN2	-1.98404	1.05212e-66	-130.903	130.903		ABI3BP	-0.714789	2.66735e-86	-61.1673	61.1673		ACER2	-0.988942	2.76724e-12	-11.4301	11.4301		SOHLH1	-2.35878
LOC401093	-0.557773	2.9846e-45	-24.8349	24.8349		FAM13A	-0.780933	2.36e-168	-130.905	130.905		MUSTN1	-0.91725	3.90487e-40	-36.1473	36.1473		RBP5	-1.00812	1.05714e-15	-15.0975	15.0975		COL4A6	-4.40609	1.40291e-29	-127.129	127.129		NAALADL1	-1.50478	1.66359e-66	-98.9829	98.9829		BCHE	-1.42302	5.86459e-86	-121.286	121.286		GPD1L	-0.623373	2.47342e-12	-7.23531	7.23531		OPALIN	-1.6202
KBTBD10	-0.943308	3.29044e-45	-41.9609	41.9609		CAPN11	-2.24711	1.21e-167	-375.081	375.081		C7orf58	-1.00046	5.05255e-40	-39.3147	39.3147		KLKB1	-0.976997	1.02478e-15	-14.6446	14.6446		KCNK2	-6.46407	1.68607e-29	-185.991	185.991		PLAC9	-2.65568	3.40896e-66	-173.861	173.861		MYOM1	-0.854755	5.34648e-86	-72.8866	72.8866		PBXIP1	-0.461454	2.47342e-12	-5.35596	5.35596		MFSD4	-0.655242
ADAMTS8	-1.08137	4.11657e-45	-47.9973	47.9973		GNAL	-1.39517	1.53e-167	-232.736	232.736		TMEM132C	-2.42109	6.17426e-40	-94.9293	94.9293		ASPDH	-2.35955	1.22804e-15	-35.1827	35.1827		SLC16A4	-2.2296	9.884e-30	-64.6696	64.6696		CHST9	-5.23821	3.41136e-66	-342.931	342.931		PIRT	-1.82956	7.80255e-86	-155.71	155.71		MCM10	1.56881	3.91878e-12	17.8951	17.8951		CACNG3	-1.82692
PGR	-1.02671	8.31714e-45	-45.2574	45.2574		HSPB2	-1.22085	2.24e-167	-203.455	203.455		DES	-1.37448	4.83e-40	-54.0392	54.0392		PRG4	-1.25538	1.27934e-15	-18.6964	18.6964		IL22RA1	-5.67162	1.97863e-29	-162.796	162.796		ABI3BP	-1.64949	3.6671e-66	-107.936	107.936		SOX10	-1.91839	1.15704e-85	-162.942	162.942		CPA2	-1.98854	5.14372e-12	-22.4481	22.4481		GNAL	-0.992061
ACTC1	-1.57711	8.59409e-45	-69.4966	69.4966		KCNB1	-2.98057	2.78e-167	-496.432	496.432		CLIP3	-0.775929	1.09637e-39	-30.2302	30.2302		C7orf58	-0.778381	1.30385e-15	-11.586	11.586		C20orf118	-3.15573	2.108e-29	-90.4941	90.4941		GUCA2A	-2.86256	3.77995e-66	-187.276	187.276		CLCA4	-1.83989	1.19232e-85	-156.251	156.251		NCAM1	-1.7299	5.29614e-12	-19.5064	19.5064		PDZD7	-1.04985
FILIP1	-0.79542	9.20221e-45	-35.0272	35.0272		CDO1	-1.76357	5.5e-167	-293.21	293.21		JPH2	-1.15665	1.92333e-39	-44.7808	44.7808		ZFP1	-0.415121	1.30385e-15	-6.17898	6.17898		PLSCR4	-1.21947	1.14594e-29	-35.2924	35.2924		CNNM2	-0.659729	3.19617e-66	-43.2092	43.2092		PLCD1	-0.335146	6.53679e-86	-28.5493	28.5493		PEBP4	-1.63885	4.71096e-12	-18.563	18.563		WSCD2	-1.50747
NOVA1	-1.23647	1.01309e-44	-54.3978	54.3978		KLB	-1.94736	1.19e-166	-323.114	323.114		FGF7	-0.952954	2.48643e-39	-36.7882	36.7882		GNE	-0.438614	1.02129e-15	-6.5752	6.5752		C6orf176	-6.70642	2.58433e-29	-191.721	191.721		STMN4	-5.12223	6.17314e-66	-334.018	334.018		SRPX	-0.589551	1.23426e-85	-50.0579	50.0579		GREM2	-1.64152	5.47119e-12	-18.4867	18.4867		FSTL4	-1.39068
PAMR1	-0.525282	1.74749e-44	-22.9851	22.9851		TMEM100	-2.14376	1.71e-166	-355.365	355.365		FBXL7	-0.87587	6.31665e-39	-33.4578	33.4578		FAM13A	-0.682287	1.38029e-15	-10.1388	10.1388		C21orf62	-5.33909	2.50614e-29	-152.703	152.703		CTNND2	-4.68514	1.02219e-65	-304.489	304.489		GPR44	-0.795971	2.32408e-85	-67.366	67.366		KIAA0494	-0.340252	3.78579e-12	-3.8863	3.8863		MAP7D2	-1.06782
SYNM	-0.669287	1.89245e-44	-29.2632	29.2632		NKAPL	-2.15841	3.18e-166	-357.212	357.212		CXorf36	-0.726285	6.38935e-39	-27.7401	27.7401		PIPOX	-1.13536	1.47016e-15	-16.8404	16.8404		SLC44A4	-2.22667	2.41199e-29	-63.722	63.722		ADH1B	-3.51117	8.89909e-66	-228.404	228.404		SH2D7	-1.71803	3.05852e-85	-145.198	145.198		SUCLG2	-0.506157	4.22133e-12	-5.7573	5.7573		LHX6	-0.836871
REEP1	-1.00794	1.9712e-44	-44.0521	44.0521		SCN4A	-1.90477	1.26e-165	-314.096	314.096		NEGR1	-1.1916	8.50742e-39	-45.3646	45.3646		FOLH1	-0.771791	1.57768e-15	-11.424	11.424		EVPLL	-6.06981	4.64229e-29	-171.978	171.978		PIRT	-4.23871	1.43187e-65	-274.855	274.855		P2RY14	-0.656797	3.87662e-85	-55.4412	55.4412		LEPR	-0.837147	5.972e-12	-9.39604	9.39604		CNTN4	-1.00439
CGNL1	-0.565513	3.41897e-44	-24.5807	24.5807		NIPSNAP3B	-1.35916	2.06e-165	-223.835	223.835		ECSCR	-0.919421	8.83055e-39	-34.9877	34.9877		SLC16A13	-0.501344	1.47016e-15	-7.43625	7.43625		CCDC158	-5.18018	4.57576e-29	-146.804	146.804		HTR3E	-5.32099	1.33708e-65	-345.193	345.193		ATP1A2	-1.526	9.96394e-85	-128.186	128.186		GPR133	-1.51881	6.43621e-12	-16.9976	16.9976		RFPL1S	-0.916399
RERGL	-1.92971	3.88397e-44	-83.7703	83.7703		DACT2	-3.73182	4.49e-164	-609.584	609.584		CYTL1	-1.59273	2.01846e-38	-60.038	60.038		C5orf33	-0.512903	1.17114e-15	-7.65835	7.65835		KLRG2	-6.75455	5.03076e-29	-191.143	191.143		HMP19	-4.3808	1.50959e-65	-283.968	283.968		PDE2A	-0.612966	9.89362e-85	-51.492	51.492		CAPN9	-1.76183	6.53182e-12	-19.706	19.706		DACH2	-1.41877
CHRM2	-2.2086	4.79046e-44	-95.6756	95.6756		PLIN1	-2.10451	5.34e-164	-343.609	343.609		GNG7	-0.96849	2.13419e-38	-36.4838	36.4838		TMEM220	-0.781455	1.47016e-15	-11.591	11.591		SLC15A2	-2.42043	3.67998e-29	-68.823	68.823		TEX11	-4.00407	1.67555e-65	-259.367	259.367		HMP19	-1.84676	2.00427e-84	-154.57	154.57		ARHGEF37	-0.835275	5.93618e-12	-9.37721	9.37721		UNC13C	-1.64184
LYVE1	-0.723618	4.79046e-44	-31.3468	31.3468		PPARG	-1.09896	2.26e-163	-178.742	178.742		MASP1	-1.28908	3.42946e-38	-48.2951	48.2951		FOLH1B	-2.57834	1.47016e-15	-38.2436	38.2436		NAPSA	-4.29908	5.84804e-29	-121.376	121.376		BCHE	-3.2796	3.56941e-65	-211.362	211.362		ADH1B	-1.47997	4.42457e-84	-123.361	123.361		TDO2	1.5488	7.94858e-12	17.1912	17.1912		SLC8A2	-1.14851
KCNMB1	-0.682496	8.06674e-44	-29.411	29.411		CIDEA	-4.15981	2.48e-163	-676.408	676.408		TMEM88	-0.94851	4.36839e-38	-35.436	35.436		HACL1	-0.396772	1.47016e-15	-5.88517	5.88517		TFAP2B	-7.13566	6.85218e-29	-200.97	200.97		PHLPP2	-0.809455	1.50959e-65	-52.4698	52.4698		MAL	-1.45113	1.04597e-83	-120.416	120.416		GKN2	-2.08248	8.51073e-12	-23.0531	23.0531		SLC6A17	-0.989092
PEG3	-0.925167	8.65934e-44	-39.84	39.84		LOC572558	-5.0418	4e-163	-818.778	818.778		ADAMTSL1	-1.2431	1.17505e-37	-45.9077	45.9077		CYP2A13	-2.98452	7.40117e-16	-45.1579	45.1579		HS6ST2	-6.37483	7.23441e-29	-179.391	179.391		ANO5	-3.23529	4.78688e-65	-208.093	208.093		CCL23	-1.93528	1.32382e-83	-160.392	160.392		BRIP1	1.20406	7.94858e-12	13.3647	13.3647		CNNM1	-1.3204
KLF2	-0.463215	1.19346e-43	-19.8827	19.8827		ASPA	-2.70385	1.36e-161	-434.959	434.959		NOVA1	-1.82565	1.25558e-37	-67.3687	67.3687		AGL	-0.358472	1.47016e-15	-5.31708	5.31708		IL5RA	-5.48214	7.31267e-29	-154.245	154.245		ELANE	-4.86534	4.78688e-65	-312.938	312.938		CHST9	-2.27293	1.74173e-83	-188.105	188.105		PLCXD3	-1.63596	8.43719e-12	-18.1163	18.1163		RASGRF1	-0.998426
MYOT	-1.78894	2.09243e-43	-76.3509	76.3509		CAV2	-0.857328	3.8e-161	-137.533	137.533		RHOJ	-0.82456	1.51576e-37	-30.3598	30.3598		C22orf45	-1.65492	2.15721e-15	-24.2713	24.2713		ZYG11A	-5.90618	8.06929e-29	-165.923	165.923		SLC4A10	-3.9571	6.80529e-65	-253.916	253.916		MT1F	-0.585305	1.11129e-83	-48.5535	48.5535		PTPRN2	-1.50356	9.88713e-12	-16.5466	16.5466		ANKRD56	-1.66954
RELN	-1.64227	3.6325e-43	-69.6978	69.6978		NNAT	-2.17503	1.33e-160	-347.736	347.736		LMO3	-1.54991	1.62416e-37	-57.02	57.02		APOC1P1	-2.80461	1.83247e-15	-41.3315	41.3315		ASAM	-5.52331	7.96536e-29	-155.198	155.198		DMRTA1	-4.5331	1.06754e-64	-289.989	289.989		TEX11	-1.71785	3.88858e-83	-141.569	141.569		LOC100652768	-0.53368	9.24517e-12	-5.88867	5.88867		SYCE1	-2.28142
ANGPTL1	-1.18397	3.89943e-43	-50.211	50.211		AKR1C1	-1.68574	1.41e-160	-269.466	269.466		NOSTRIN	-0.934425	1.72649e-37	-34.3521	34.3521		HADH	-0.420965	1.47016e-15	-6.24401	6.24401		CASC1	-2.90465	8.06929e-29	-81.6007	81.6007		FXYD1	-3.59141	1.13626e-64	-229.651	229.651		ANGPTL1	-1.40224	3.88858e-83	-115.559	115.559		MYBPC3	-0.888205	1.02029e-11	-9.7625	9.7625		CBFA2T3	-0.741065
ANK2	-0.885778	4.71213e-43	-37.4921	37.4921		SYN2	-2.41356	4.36e-160	-384.626	384.626		LCN10	-1.92326	1.98154e-37	-70.5894	70.5894		MTTP	-2.05032	2.50275e-15	-29.938	29.938		PON3	-5.83251	1.0642e-28	-163.153	163.153		CHAD	-2.51615	1.32989e-64	-160.722	160.722		XKR4	-2.2353	4.17816e-83	-184.142	184.142		MUC6	-1.96312	1.13016e-11	-21.49	21.49		SV2B	-1.1622
HAND2	-0.996987	4.89759e-43	-42.1825	42.1825		STAB2	-3.99299	4.53e-160	-636.259	636.259		CD300LG	-2.70981	3.17507e-37	-98.9035	98.9035		GYS2	-2.55682	2.25105e-15	-37.4513	37.4513		GYG2	-5.52423	1.0571e-28	-154.545	154.545		TPH1	-4.4166	1.82801e-64	-281.505	281.505		CTNND2	-1.99105	2.41201e-82	-162.505	162.505		CRBN	-0.420596	1.09212e-11	-4.61046	4.61046		SPTB	-0.850324
ASB2	-0.714268	6.02156e-43	-30.1566	30.1566		GPR109A	-1.41674	4.92e-160	-225.699	225.699		WIT1	-2.13778	3.93181e-37	-77.8267	77.8267		CRYL1	-0.481617	1.73834e-15	-7.1086	7.1086		GPM6B	-2.03242	8.1328e-29	-57.0903	57.0903		TMEM82	-2.75251	2.31513e-64	-175.157	175.157		INSL5	-2.616	3.83452e-82	-212.985	212.985		PGC	-2.12247	1.13036e-11	-23.2342	23.2342		FSTL5	-1.39
ADRB3	-1.86985	6.55976e-43	-78.8759	78.8759		MAP1LC3C	-3.30149	1.42e-159	-524.434	524.434		EMX2	-1.32467	4.6352e-37	-48.1305	48.1305		ALDH5A1	-0.448746	1.71066e-15	-6.62656	6.62656		ZCCHC16	-5.59476	1.3248e-28	-155.97	155.97		DUSP21	-3.55968	1.14268e-64	-227.613	227.613		ELANE	-2.10173	4.26808e-82	-171.017	171.017		MIR1292	0.973181	1.44487e-11	10.5494	10.5494		GALNTL6	-2.28062
LOC283174	-1.05365	9.91725e-43	-44.2571	44.2571		TNS1	-0.658801	6.46e-159	-104.216	104.216		KCNE4	-0.996477	6.93872e-37	-36.0313	36.0313		IVD	-0.332914	1.66547e-15	-4.91995	4.91995		SLC13A2	-7.4956	1.35294e-28	-208.893	208.893		MMP27	-4.40578	1.94281e-64	-280.699	280.699		CNTN2	-1.93849	5.46765e-82	-157.526	157.526		P2RY14	-1.34471	1.5545e-11	-14.5342	14.5342		KCNH3	-0.709922
PLCB4	-0.753738	1.38248e-42	-31.551	31.551		RNF150	-1.51848	9.38e-159	-239.961	239.961		MYOC	-2.72752	7.50022e-37	-98.5316	98.5316		SLC6A1	-0.925496	2.61483e-15	-13.4961	13.4961		NME7	-0.761923	7.31267e-29	-21.4374	21.4374		FAM82A1	-0.889136	2.97942e-64	-56.4831	56.4831		FXYD1	-1.48379	1.37725e-81	-119.98	119.98		ARRB1	-0.846763	1.36214e-11	-9.20074	9.20074		KCNB2	-2.25814
SGCG	-2.18146	1.4069e-42	-91.298	91.298		GSTM5	-2.09548	4.27e-158	-329.765	329.765		PDK4	-1.08927	7.83598e-37	-39.3289	39.3289		ENPEP	-0.62405	2.4504e-15	-9.11785	9.11785		GPRIN2	-5.32706	1.37732e-28	-148.417	148.417		GNG7	-1.46539	4.03851e-64	-92.8967	92.8967		NAALADL1	-0.618828	1.2393e-81	-50.0674	50.0674		LOC150622	-1.06789	1.26229e-11	-11.6388	11.6388		HRNBP3	-1.30604
ITM2A	-0.552275	1.85201e-42	-23.0477	23.0477		KLHL31	-1.48065	4.4e-158	-232.99	232.99		PTH1R	-1.40109	1.02808e-36	-50.4222	50.4222		CA5A	-2.89867	2.36632e-15	-42.3957	42.3957		CNNM1	-5.89818	1.74317e-28	-163.725	163.725		MT1M	-3.00215	4.70454e-64	-190.119	190.119		BEST2	-1.95483	2.11366e-81	-157.706	157.706		CKM	-1.86174	1.619e-11	-20.0895	20.0895		KCTD16	-0.927917
MAOB	-0.827527	2.57595e-42	-34.4161	34.4161		KCNE1	-2.73044	5.08e-158	-429.482	429.482		SDPR	-0.945964	9.6692e-37	-34.0685	34.0685		GNAO1	-0.913406	3.27832e-15	-13.2301	13.2301		PRIMA1	-5.067	1.86946e-28	-140.499	140.499		PLAC2	-2.58207	5.77107e-64	-163.287	163.287		LRRN2	-0.812997	1.74444e-81	-65.6563	65.6563		LOC100129931	-0.464889	1.26229e-11	-5.06675	5.06675		SLC35F3	-1.37909
NR4A2	-0.489075	6.45806e-42	-20.1449	20.1449		LDB2	-0.780818	9.64e-158	-122.601	122.601		KANK3	-0.657683	1.12321e-36	-23.6434	23.6434		TMEM56	-0.574661	2.1864e-15	-8.42469	8.42469		TMEM37	-1.6304	8.49427e-29	-45.7668	45.7668		BEST2	-4.54962	6.63537e-64	-287.436	287.436		CD177	-1.35973	2.40609e-81	-109.619	109.619		HOXC11	1.44637	1.70712e-11	15.5742	15.5742		ACCN1	-1.51614
HPSE2	-2.02466	1.09519e-41	-82.931	82.931		C14orf139	-1.07691	1.23e-157	-168.978	168.978		ANK2	-1.08169	1.50477e-36	-38.7488	38.7488		ATF5	-0.617216	2.12262e-15	-9.05649	9.05649		PF4V1	-5.26203	2.7007e-28	-145.066	145.066		SCNN1B	-2.84705	6.61997e-64	-179.874	179.874		CNR1	-1.51491	6.88723e-81	-121.438	121.438		C14orf180	-0.530243	1.86287e-11	-5.68941	5.68941		KRT31	-2.75407
C20orf200	-1.8557	1.11958e-41	-75.9927	75.9927		MRAP	-5.16255	2.8e-157	-808.212	808.212		ACSS3	-1.66657	2.31546e-36	-59.3888	59.3888		C10orf125	-0.764083	2.92174e-15	-11.1055	11.1055		DZIP1L	-2.46374	2.33309e-28	-68.0783	68.0783		HPSE2	-4.34559	1.35195e-63	-273.203	273.203		C11orf86	-1.45501	6.18636e-81	-116.704	116.704		VSIG2	-1.69713	1.71743e-11	-18.2698	18.2698		CCBE1	-2.4039
PDZD4	-0.746997	1.23946e-41	-30.5572	30.5572		NRG2	-2.9751	4.03e-157	-465.29	465.29		EMX2OS	-1.29827	2.58886e-36	-46.2013	46.2013		TMEM110	-0.440929	3.38436e-15	-6.38047	6.38047		PPP2R2B	-3.85751	3.05304e-28	-106.141	106.141		NEUROD1	-5.4232	1.60309e-63	-340.55	340.55		FAM82A1	-0.378957	6.04134e-81	-30.3995	30.3995		CFD	-0.915321	1.64753e-11	-9.87006	9.87006		CRHR2	-2.60662
SYNPO2	-0.658492	1.24742e-41	-26.935	26.935		ZBTB16	-2.79983	1.29e-156	-436.463	436.463		FBXL22	-1.134	3.91229e-36	-40.1523	40.1523		IL27	-2.26727	3.26317e-15	-32.8445	32.8445		FOXC1	-1.43693	1.62638e-28	-39.9306	39.9306		MYOM1	-1.91381	1.43803e-63	-120.268	120.268		FAM23A	-0.784695	6.29055e-81	-62.9335	62.9335		VSTM2A	-0.870247	2.40538e-11	-9.241	9.241		GPR52	-2.71414
GRIK3	-1.53784	1.49672e-41	-62.782	62.782		CIDEC	-3.30222	1.56e-156	-514.509	514.509		RERG	-0.997073	3.18634e-36	-35.3928	35.3928		A1BG	-1.15625	2.88014e-15	-16.8126	16.8126		TREH	-7.21671	4.68879e-28	-197.225	197.225		SLC7A14	-5.18736	1.72603e-63	-325.574	325.574		TPH1	-1.89758	1.56909e-80	-151.435	151.435		C1orf135	1.29921	2.52267e-11	13.7692	13.7692		ACVR1C	-1.15896
LOC728264	-0.615907	1.60129e-41	-25.1263	25.1263		ADRA1A	-4.4624	2.83e-156	-694.118	694.118		RUNDC3B	-1.27456	4.32323e-36	-45.0738	45.0738		LRRC3	-0.880143	4.23941e-15	-12.65	12.65		MGAT4C	-4.83961	4.75914e-28	-132.23	132.23		CTSG	-4.06176	2.19216e-63	-254.507	254.507		CTSG	-1.70157	1.90344e-80	-135.65	135.65		DARC	-1.22925	2.59106e-11	-13.0134	13.0134		MYH7B	-1.19687
DACT3	-0.641825	1.74231e-41	-26.1601	26.1601		PPP1R12B	-0.599513	4.04e-156	-93.1605	93.1605		MMRN1	-1.22041	5.85624e-36	-42.998	42.998		MT1X	-0.723363	2.57335e-15	-10.5535	10.5535		AFMID	-1.41692	2.33309e-28	-39.1523	39.1523		NKX2-3	-1.467	3.538e-63	-91.616	91.616		SLC4A10	-1.63893	3.0034e-80	-130.332	130.332		SCUBE2	-1.37259	2.98012e-11	-14.4476	14.4476		RIMBP2	-0.989677
ANGPTL7	-2.23099	1.98465e-41	-90.8065	90.8065		ABCA8	-2.35372	9.25e-156	-364.907	364.907		INMT	-0.965764	9.59247e-36	-33.8192	33.8192		TTC36	-2.77703	3.47855e-15	-40.152	40.152		?|90288	-4.20657	6.47069e-28	-114.373	114.373		P2RY14	-1.52591	5.37656e-63	-95.0174	95.0174		HPSE2	-1.83499	7.33908e-80	-145.211	145.211		CCL14	-1.18491	2.44266e-11	-12.5744	12.5744		KCNA4	-1.79184
WBSCR17	-1.17825	2.24357e-41	-47.8948	47.8948		ADAM33	-1.73008	1.03e-155	-268.14	268.14		SORBS1	-0.815916	7.57354e-36	-28.6556	28.6556		QDPR	-0.431454	2.63101e-15	-6.29055	6.29055		C15orf2	-5.35411	7.16469e-28	-145.336	145.336		PDE2A	-1.39874	6.23007e-63	-87.0093	87.0093		RDH5	-0.457131	5.21851e-80	-36.2424	36.2424		IGIP	-0.607738	2.8415e-11	-6.40948	6.40948		ANKRD43	-0.772676
CLEC3A	-2.31737	3.02766e-41	-93.8972	93.8972		ITGA7	-1.15302	1.1e-155	-178.671	178.671		KCNMA1	-0.979371	1.13901e-35	-34.2226	34.2226		GPHN	-0.385039	3.20169e-15	-5.58099	5.58099		C6orf146	-5.71208	7.21608e-28	-155.036	155.036		CNTN2	-4.48067	1.08125e-62	-277.65	277.65		PKHD1L1	-1.78288	1.17379e-79	-140.723	140.723		KIT	-1.14525	3.36892e-11	-11.9937	11.9937		CALHM1	-2.06764
CILP	-0.965508	4.68495e-41	-38.9383	38.9383		EPHB1	-1.46915	1.82e-155	-227.336	227.336		KIAA1644	-1.06223	1.79389e-35	-36.9084	36.9084		CHAD	-1.12671	5.0162e-15	-16.1115	16.1115		NTRK2	-2.33459	4.38315e-28	-63.8702	63.8702		SLC6A19	-5.07123	1.77735e-62	-313.15	313.15		TNXB	-0.657987	4.84643e-80	-52.1879	52.1879		TCEAL6	-0.571043	3.87562e-11	-5.94551	5.94551		RELN	-1.19808
ARHGAP6	-0.667588	5.7909e-41	-26.8619	26.8619		CNTNAP3	-2.20542	2.76e-155	-340.868	340.868		TCEAL5	-1.34134	2.28802e-35	-46.4648	46.4648		CYP3A43	-2.72295	3.47855e-15	-39.3701	39.3701		UNC93A	-6.05044	8.78182e-28	-163.703	163.703		P2RX1	-1.70967	1.54937e-62	-105.674	105.674		B4GALNT2	-2.06692	1.1898e-79	-163.131	163.131		CKB	-0.772255	2.30087e-11	-8.21533	8.21533		EMX1	-1.70211
EBF1	-0.538106	8.23016e-41	-21.5698	21.5698		LRRTM2	-2.18321	5.37e-155	-336.804	336.804		NDN	-0.811822	1.91196e-35	-28.1853	28.1853		RANBP3L	-2.27588	3.63715e-15	-32.8619	32.8619		NPR1	-0.934477	2.82499e-28	-25.7439	25.7439		B4GALNT2	-4.76664	1.77735e-62	-294.341	294.341		TMEM82	-1.12101	1.1214e-79	-88.5044	88.5044		FXYD1	-1.23496	3.8422e-11	-12.8627	12.8627		RGS7BP	-0.859447
LRRN4CL	-0.732411	1.00748e-40	-29.2941	29.2941		RBP4	-2.38814	5.59e-155	-368.376	368.376		SCN7A	-2.83822	1.98479e-35	-98.4926	98.4926		ABCA8	-1.24216	5.08036e-15	-17.7555	17.7555		GNG4	-5.31505	1.21559e-27	-143.056	143.056		RDH5	-1.05359	1.30973e-62	-65.1989	65.1989		CDH10	-2.06279	1.4793e-79	-162.609	162.609		EPHA5	-0.657068	4.25165e-11	-6.81475	6.81475		GABRB2	-1.08633
RAI2	-0.549822	1.16364e-40	-21.9567	21.9567		TSHZ2	-1.37594	1.39e-154	-211.697	211.697		LRCH2	-1.24634	6.98173e-35	-42.57	42.57		RCAN1	-0.513026	3.25449e-15	-7.43247	7.43247		C9orf135	-5.8708	1.22188e-27	-158.001	158.001		ATP1A2	-3.53275	3.42824e-62	-217.14	217.14		GPM6A	-2.05989	2.67491e-79	-161.851	161.851		RBPJL	-1.07717	3.55471e-11	-11.2556	11.2556		TUBA8	-0.652884
CTSG	-1.48141	1.21306e-40	-59.1321	59.1321		GRIA4	-3.86717	1.42e-154	-594.955	594.955		FREM1	-1.71412	6.99211e-35	-58.5464	58.5464		UPB1	-1.7509	5.26726e-15	-25	25		C2orf77	-2.38349	9.94245e-28	-64.3602	64.3602		C11orf86	-3.4812	3.50063e-62	-213.94	213.94		DPP6	-1.96309	4.97819e-79	-153.716	153.716		SLC4A4	-1.58235	4.90391e-11	-16.3131	16.3131		KCNT1	-1.52917
SFRP1	-0.917829	1.3105e-40	-36.6054	36.6054		SLC19A3	-2.64236	3.25e-154	-405.572	405.572		EDNRB	-0.917565	6.76003e-35	-31.3532	31.3532		ACAT2	-0.51022	3.38436e-15	-7.38316	7.38316		CYP2J2	-5.15022	1.37398e-27	-138.345	138.345		CCL23	-4.29754	7.01416e-62	-262.812	262.812		CDH19	-2.05414	8.43107e-79	-160.375	160.375		WNT3	1.03076	5.49551e-11	10.5756	10.5756		PABPC1L2B	-1.67773
LMOD1	-0.658477	1.32938e-40	-26.2577	26.2577		FREM1	-2.03223	3.55e-154	-311.845	311.845		C20orf160	-0.819256	7.45896e-35	-27.959	27.959		SLC6A12	-1.38577	5.3424e-15	-19.7781	19.7781		WISP3	-5.96852	1.40494e-27	-160.269	160.269		TNXB	-1.52806	3.71947e-62	-93.8679	93.8679		ADHFE1	-1.1928	8.39658e-79	-93.1289	93.1289		GPR146	-0.702375	6.24648e-11	-7.16729	7.16729		ANO3	-1.22184
CD300LG	-2.10399	1.69738e-40	-83.676	83.676		COL25A1	-2.55353	5.21e-154	-391.413	391.413		NPR1	-0.87063	9.2355e-35	-29.6315	29.6315		LST-3TM12	-2.81332	2.17169e-15	-41.2523	41.2523		PRUNE2	-1.91509	7.1602e-28	-51.9851	51.9851		SCG3	-3.99774	9.41823e-62	-243.966	243.966		ANO5	-1.3258	8.03179e-79	-103.538	103.538		C4orf34	-0.509093	4.49948e-11	-5.2675	5.2675		LRTM2	-1.64128
AGTR1	-1.2389	3.05643e-40	-48.9547	48.9547		FMO2	-1.54089	9.93e-154	-235.762	235.762		POPDC2	-0.835171	1.42513e-34	-28.2673	28.2673		SHF	-0.548208	5.08036e-15	-7.83615	7.83615		AFAP1L2	-1.25453	5.7447e-28	-34.1743	34.1743		ADHFE1	-2.72474	1.00948e-61	-166.198	166.198		MMP28	-0.640888	9.42799e-79	-50.0057	50.0057		PLIN5	-1.52902	6.51626e-11	-15.5746	15.5746		HTR1E	-2.49171
ZNF536	-2.08914	3.4141e-40	-82.4516	82.4516		PCDH9	-2.20099	2.98e-153	-335.707	335.707		ECM2	-0.850924	1.65841e-34	-28.7445	28.7445		CNTLN	-0.423205	5.1546e-15	-6.04667	6.04667		SOD3	-1.7613	6.38277e-28	-47.8987	47.8987		DHRS11	-0.91395	3.6384e-62	-56.1522	56.1522		OGN	-1.4976	1.74573e-78	-116.451	116.451		DNER	-1.74	6.61758e-11	-17.712	17.712		HTR1A	-2.67512
SRL	-1.08297	4.38742e-40	-42.6232	42.6232		TIMP4	-2.38565	3.39e-153	-363.74	363.74		GNG11	-0.670424	1.58068e-34	-22.6611	22.6611		MCEE	-0.402655	5.08036e-15	-5.75559	5.75559		KCTD16	-3.91685	1.77634e-27	-104.778	104.778		TAT	-4.28119	1.36262e-61	-260.577	260.577		DUSP21	-1.46864	9.68098e-79	-114.574	114.574		HPGD	-1.16219	4.90391e-11	-11.9816	11.9816		FAM123C	-1.39556
TCEAL7	-0.809479	6.65214e-40	-31.713	31.713		PALMD	-0.888633	7.38e-153	-135.189	135.189		GRASP	-0.716529	2.19565e-34	-24.1172	24.1172		CYP2D7P1	-0.964485	5.90721e-15	-13.7233	13.7233		C19orf51	-3.1158	2.1036e-27	-83.1202	83.1202		PEX26	-0.626298	6.89725e-62	-38.3052	38.3052		SYT10	-2.15084	2.30104e-78	-166.987	166.987		CLSPN	1.40994	6.38867e-11	14.3738	14.3738		KCNJ12	-1.30304
FIGF	-1.29217	1.4051e-39	-50.2036	50.2036		HBB	-1.64399	8.86e-153	-249.972	249.972		USHBP1	-1.06777	3.15872e-34	-35.7708	35.7708		SLC38A4	-1.95582	6.288e-15	-27.7755	27.7755		SERP2	-2.33741	1.99787e-27	-62.4074	62.4074		CD177	-3.20907	1.19889e-61	-195.501	195.501		NEUROD1	-2.316	3.18765e-78	-179.482	179.482		ABI3BP	-1.32568	8.14625e-11	-13.3749	13.3749		PNMAL2	-0.616391
PDE1A	-0.792805	1.67079e-39	-30.7427	30.7427		CLDN11	-1.2622	9.58e-153	-191.878	191.878		GPR146	-0.639058	3.14927e-34	-21.4096	21.4096		GLYATL3	-2.58966	5.49824e-16	-39.5177	39.5177		WIT1	-6.27082	2.47865e-27	-166.84	166.84		XKR4	-5.03245	1.62871e-61	-305.913	305.913		ANK2	-0.689749	1.88686e-78	-53.6102	53.6102		DQ590013	-0.434548	3.47539e-11	-4.54494	4.54494		GRM4	-1.73523
SOBP	-0.584421	1.67079e-39	-22.6621	22.6621		HOXA7	-1.2727	9.59e-153	-193.473	193.473		PDZRN3	-0.942243	3.68152e-34	-31.5029	31.5029		PBLD	-0.678039	4.09526e-15	-9.75543	9.75543		GRSF1	0.343101	6.97993e-28	9.31731	9.31731		CFD	-1.39184	1.00948e-61	-84.8963	84.8963		DMRTA1	-1.88119	3.63024e-78	-145.679	145.679		CHST1	1.45106	9.88479e-11	14.5179	14.5179		CAMK1G	-1.1482
ADRA1D	-1.45632	2.89045e-39	-56.1253	56.1253		PGM5	-1.31404	1.2e-152	-199.63	199.63		ABCA9	-1.45623	5.57699e-34	-48.425	48.425		ELFN1	-0.76734	6.29039e-15	-10.8972	10.8972		NPHP1	-1.07862	1.51817e-27	-28.9271	28.9271		SLC22A18AS	-1.07769	1.39688e-61	-65.5828	65.5828		C14orf176	-0.532408	4.90657e-78	-41.16	41.16		ME3	-1.06294	9.70388e-11	-10.6432	10.6432		LCN15	-2.79939
HSPB7	-0.88882	2.95955e-39	-34.2451	34.2451		TF	-2.03648	1.42e-152	-309.236	309.236		C12orf53	-1.26577	5.90857e-34	-42.0598	42.0598		FCN2	-2.93993	5.74526e-15	-41.8666	41.8666		C2orf62	-3.83897	2.86407e-27	-101.898	101.898		SRPX	-1.29956	1.8523e-61	-78.9253	78.9253		PDE6A	-1.42114	1.27173e-77	-109.28	109.28		PRDM16	-1.46974	1.07e-10	-14.6542	14.6542		NPHS1	-2.63842
C10orf72	-0.480175	3.71414e-39	-18.4532	18.4532		NECAB1	-1.38607	1.69e-152	-210.366	210.366		DPT	-1.25942	5.61436e-34	-41.8764	41.8764		TRIB1	-0.425321	4.3537e-15	-6.1081	6.1081		C14orf73	-4.61285	2.99081e-27	-122.352	122.352		NBEAL1	-0.928236	1.86908e-61	-56.3702	56.3702		HTR3E	-2.23509	1.89385e-77	-171.482	171.482		SECISBP2L	-0.475901	8.8505e-11	-4.78424	4.78424		SCN8A	-0.690211
HAAO	-0.586243	5.12634e-39	-22.4473	22.4473		DENND2A	-1.02738	3.12e-152	-155.654	155.654		KLHL4	-2.41587	1.5278e-33	-79.2791	79.2791		ST3GAL6	-0.733441	6.288e-15	-10.416	10.416		C10orf79	-3.38121	2.86407e-27	-89.7476	89.7476		HPGDS	-2.82439	3.29003e-61	-170.827	170.827		SORCS1	-1.6274	2.37496e-77	-124.698	124.698		FAM149A	-1.14566	1.24403e-10	-11.348	11.348		CIDEA	-2.67255
ACACB	-0.459362	5.79264e-39	-17.5647	17.5647		SYNM	-1.19732	1.21e-151	-180.696	180.696		PLIN4	-0.989508	1.42617e-33	-32.5012	32.5012		CYP4A22	-2.76412	6.48324e-15	-39.2179	39.2179		SIM2	-3.37025	2.67416e-27	-89.5571	89.5571		CDKN2B	-1.15072	1.63192e-61	-69.9491	69.9491		GPR15	-1.77539	2.4459e-77	-136.015	136.015		DGKD	-0.700394	1.03241e-10	-6.99424	6.99424		CUX2	-1.25991
PLN	-1.01085	7.76777e-39	-38.5234	38.5234		MAB21L1	-1.93582	1.68e-151	-291.873	291.873		SLC45A1	-1.18437	1.99021e-33	-38.7302	38.7302		TDO2	-1.08854	6.11009e-15	-15.4725	15.4725		TCF21	-2.72481	2.66759e-27	-72.4089	72.4089		ABCB11	-4.83316	6.27378e-61	-290.968	290.968		ETFDH	-0.276454	1.27105e-77	-21.2582	21.2582		LOC400043	-0.976085	1.06844e-10	-9.73279	9.73279		LOXHD1	-2.61121
JAM2	-0.691553	1.17938e-38	-26.2294	26.2294		SCN2B	-2.87262	1.79e-151	-433.039	433.039		RYR3	-1.15289	2.21913e-33	-37.6462	37.6462		CECR2	-2.10547	6.35455e-15	-29.8912	29.8912		CYP2C9	-5.45244	4.4592e-27	-143.676	143.676		ANGPTL1	-3.24811	5.6217e-61	-195.699	195.699		SLC7A14	-2.18429	4.73731e-77	-166.715	166.715		THRB	-1.00547	1.29353e-10	-9.94227	9.94227		TCEAL6	-0.840072
PLCD4	-0.464043	1.56142e-38	-17.5438	17.5438		GALNTL2	-1.21622	1.98e-151	-183.288	183.288		CCDC85A	-1.38234	3.05641e-33	-44.9466	44.9466		NSUN6	-0.377527	5.78136e-15	-5.37522	5.37522		CHST9	-5.19012	4.56767e-27	-136.709	136.709		MT1F	-1.35861	5.10587e-61	-81.9132	81.9132		AGPAT9	-0.466326	2.22107e-77	-35.7455	35.7455		FAM54B	-0.40048	1.16707e-10	-3.97793	3.97793		SLC32A1	-1.51757
ACOX2	-0.957605	2.22346e-38	-36.0567	36.0567		MESTIT1	-4.11273	4.07e-151	-618.516	618.516		LRRC2	-1.52866	3.41235e-33	-49.6311	49.6311		CYP27A1	-0.631556	4.95838e-15	-9.03419	9.03419		CST9	-5.40061	4.88155e-27	-142.098	142.098		OGN	-3.58661	1.04973e-60	-215.121	215.121		HPGDS	-1.19193	4.39395e-77	-91.0121	91.0121		UBL3	-0.519854	1.09258e-10	-5.17855	5.17855		EPHA10	-1.22148
GNAO1	-0.738719	2.38079e-38	-27.793	27.793		LIPE	-1.34042	4.3e-151	-201.554	201.554		ZBTB16	-2.13721	4.46133e-33	-69.1398	69.1398		C10orf114	-0.821942	8.31106e-15	-11.5732	11.5732		LOC100133669	-4.78604	4.89357e-27	-125.922	125.922		SEMA6D	-1.48991	6.81234e-61	-89.6431	89.6431		ASTN1	-2.06883	1.02496e-76	-157.209	157.209		FOXN3	-0.451462	1.12973e-10	-4.4907	4.4907		A2BP1	-1.17071
TMEM100	-1.20096	2.80558e-38	-45.0985	45.0985		TCEAL7	-1.38614	4.56e-151	-208.393	208.393		TEK	-0.806021	5.59277e-33	-25.9961	25.9961		BRP44L	-0.436764	6.11009e-15	-6.20815	6.20815		PAPPA	-2.10591	2.99081e-27	-55.8576	55.8576		GPR15	-4.1638	1.44023e-60	-249.169	249.169		SCG3	-1.68472	1.11427e-76	-127.959	127.959		AK130329	-1.18381	1.68946e-10	-11.5685	11.5685		SULT4A1	-1.10779
GPR112	-2.01751	3.64089e-38	-75.5331	75.5331		C18orf34	-2.97304	5.09e-151	-446.829	446.829		MYH11	-1.02391	3.57175e-33	-33.2228	33.2228		MPPED1	-2.57689	8.31106e-15	-36.2835	36.2835		MTMR11	-1.56062	3.28749e-27	-41.3302	41.3302		CDH10	-4.63503	9.24455e-61	-278.26	278.26		SMPDL3A	-0.380931	5.55481e-77	-29.048	29.048		NR3C2	-1.31026	1.91022e-10	-12.7343	12.7343		GPR78	-2.49623
PRUNE2	-0.863417	4.60864e-38	-32.2369	32.2369		FAM196B	-3.33454	2.14e-150	-499.08	499.08		PRND	-2.55694	8.11491e-33	-82.054	82.054		IL17RC	-0.369138	6.48324e-15	-5.23741	5.23741		IQUB	-4.33635	5.99409e-27	-113.709	113.709		STMN2	-2.5998	1.4775e-60	-155.547	155.547		PLAC2	-1.08325	1.76618e-76	-82.0596	82.0596		FUT9	-1.7969	1.91022e-10	-17.4639	17.4639		OLFM3	-1.32982
PTGFR	-1.0734	6.47665e-38	-39.9182	39.9182		KY	-3.222	2.86e-150	-481.829	481.829		SMOC2	-0.939847	8.86182e-33	-30.1244	30.1244		AQP9	-1.23208	8.62822e-15	-17.3281	17.3281		NPAS2	-2.39905	4.22724e-27	-63.2724	63.2724		APPL2	-0.503633	6.92094e-61	-30.2985	30.2985		PYGM	-1.12665	2.24326e-76	-85.2298	85.2298		NEIL3	1.23204	1.96867e-10	11.958	11.958		CES8	-0.927743
GHR	-0.78476	6.70499e-38	-29.1724	29.1724		CKMT2	-2.29641	3.26e-150	-343.284	343.284		ARHGEF15	-0.670105	1.20757e-32	-21.3885	21.3885		FAM176A	-1.12303	1.0043e-14	-15.7203	15.7203		UTS2R	-5.53045	7.37917e-27	-144.522	144.522		MADCAM1	-3.47938	2.9729e-60	-207.116	207.116		KCNIP4	-0.598133	2.49261e-76	-45.2209	45.2209		COL10A1	1.96335	1.99045e-10	19.0466	19.0466		MAL2	-1.59836
BCHE	-1.23009	6.87956e-38	-45.7132	45.7132		CHL1	-1.70519	1.04e-149	-254.044	254.044		WBSCR17	-2.17727	1.62238e-32	-69.215	69.215		SEC14L2	-0.653086	6.48324e-15	-9.26611	9.26611		GJA8	-4.71411	7.23234e-27	-123.23	123.23		NPY	-5.17111	2.88784e-60	-307.885	307.885		SCNN1B	-1.16877	2.43832e-76	-88.3738	88.3738		TAPT1	-0.491112	1.96867e-10	-4.76665	4.76665		SLC30A3	-1.25692
COL21A1	-0.856769	7.08157e-38	-31.8288	31.8288		PCOLCE2	-2.4549	4.32e-149	-364.221	364.221		KCNB1	-2.95324	1.01885e-32	-94.4798	94.4798		SUCLG2	-0.352896	6.288e-15	-5.01164	5.01164		AMBP	-3.93874	8.26858e-27	-102.732	102.732		CNR1	-3.47941	3.40353e-60	-206.914	206.914		KRTAP13-2	-2.47157	8.8741e-76	-185.496	185.496		HIST3H2BB	1.00021	2.24439e-10	9.6509	9.6509		ERC2	-0.6783
CDH19	-2.07736	8.07148e-38	-77.0555	77.0555		ACSM5	-1.97105	6.89e-149	-292.034	292.034		LDB3	-1.21637	1.80391e-32	-38.6123	38.6123		SEC14L3	-2.57214	6.10562e-15	-36.5611	36.5611		FBXO15	-2.78992	8.59054e-27	-72.722	72.722		ASTN1	-4.84538	5.84872e-60	-287.006	287.006		GSTM5	-0.913813	1.51487e-75	-68.3711	68.3711		HIST1H2BH	1.6027	2.18582e-10	15.4827	15.4827		FAM126B	-0.358355
FHL1	-0.626615	1.00469e-37	-23.1835	23.1835		NR3C2	-1.07049	1.26e-148	-158.326	158.326		KCNJ8	-0.870695	2.50838e-32	-27.5145	27.5145		C12orf72	-0.56418	1.16052e-14	-7.86204	7.86204		ROS1	-5.88801	9.92972e-27	-153.106	153.106		MMP28	-1.43474	3.12924e-60	-85.3735	85.3735		PDZD4	-0.943392	1.99429e-75	-70.4716	70.4716		MAGI1	-0.737404	2.13328e-10	-7.1314	7.1314		GPR148	-1.83375
COX7A1	-0.538298	1.50661e-37	-19.8212	19.8212		KLHL13	-1.36203	3.52e-148	-200.837	200.837		LRRC4B	-1.10547	2.75624e-32	-34.8881	34.8881		ECHS1	-0.420856	6.11009e-15	-5.98202	5.98202		C2orf81	-1.68221	1.10884e-26	-43.6619	43.6619		CDH19	-4.76626	7.81217e-60	-281.72	281.72		DHRS11	-0.383063	1.18143e-75	-28.702	28.702		DCAF12L1	-0.936298	2.36551e-10	-9.01288	9.01288		CARTPT	-2.49346
MRGPRF	-0.575557	1.86426e-37	-21.1399	21.1399		CORO2B	-1.16679	7.7e-148	-171.651	171.651		ZNF25	-0.446666	2.47725e-32	-14.1173	14.1173		CLEC4M	-3.01986	8.98946e-15	-42.4177	42.4177		MBL1P	-4.70001	1.64221e-26	-121.188	121.188		MAL	-3.28957	8.16778e-60	-194.374	194.374		PHLPP2	-0.324923	1.68872e-75	-24.2953	24.2953		METTL7A	-0.802438	1.91022e-10	-7.79883	7.79883		CHD5	-1.1911
MUSTN1	-0.59777	3.01366e-37	-21.8311	21.8311		LMOD1	-0.935897	8.25e-148	-137.655	137.655		DGKB	-2.6551	2.61126e-32	-83.8565	83.8565		HAGH	-0.405715	6.83064e-15	-5.74717	5.74717		GDF7	-4.99161	1.79312e-26	-128.516	128.516		CDC14A	-0.761036	4.34128e-60	-45.1769	45.1769		PLCL2	-0.517119	2.62463e-75	-38.5673	38.5673		GUCA1C	-1.20699	2.36551e-10	-11.6185	11.6185		LOC158696	-1.96185
GEM	-0.581557	3.99492e-37	-21.1678	21.1678		TACR1	-2.02646	1.72e-147	-297.412	297.412		RSPO3	-1.34651	2.75624e-32	-42.4954	42.4954		NUDT6	-0.700223	1.16052e-14	-9.75785	9.75785		CACNG4	-5.46376	1.86963e-26	-140.573	140.573		SYT10	-4.85987	6.2616e-60	-287.72	287.72		SLC22A18AS	-0.454445	4.88878e-75	-33.7702	33.7702		ASAH2	-1.05244	2.50096e-10	-10.1055	10.1055		PLAC2	-0.738482
RASGRP2	-0.625959	4.21602e-37	-22.7693	22.7693		GFAP	-3.20587	3.5e-147	-469.518	469.518		DIRAS1	-1.32268	3.74787e-32	-41.567	41.567		FDX1	-0.365764	8.2899e-15	-5.15049	5.15049		PWRN1	-5.22456	2.24984e-26	-133.999	133.999		ETFDH	-0.640654	7.73797e-60	-37.8699	37.8699		STMN2	-1.03767	9.68687e-75	-76.8018	76.8018		DIXDC1	-0.746226	3.02844e-10	-7.10316	7.10316		GABRG1	-1.24406
LRRC3B	-2.32845	8.93223e-37	-83.9385	83.9385		ANGPT1	-1.25739	5.27e-147	-183.929	183.929		CTSG	-2.22261	4.23028e-32	-69.7312	69.7312		GLT1D1	-1.45728	1.32477e-14	-20.2239	20.2239		KCP	-2.13792	1.32917e-26	-55.3217	55.3217		PDE6A	-3.38966	2.17365e-59	-198.847	198.847		RNF152	-0.842024	1.3032e-74	-62.213	62.213		ADHFE1	-1.36221	3.25109e-10	-12.9246	12.9246		DCAF12L2	-2.5394
TMEM220	-0.637999	1.06493e-36	-22.9505	22.9505		TUSC5	-3.64242	5.53e-147	-532.73	532.73		CADM3	-1.65445	4.41137e-32	-51.8761	51.8761		CNDP1	-2.23998	1.29095e-14	-31.1113	31.1113		FUT6	-7.07844	2.22611e-26	-181.579	181.579		TMEM37	-1.17699	1.22024e-59	-69.3409	69.3409		NAP1L2	-1.3477	1.74629e-74	-99.4033	99.4033		AX746880	1.11927	3.25109e-10	10.6196	10.6196		STXBP6	-0.930931
EPHA7	-0.964506	1.17026e-36	-34.6564	34.6564		PEAR1	-0.881916	4.63e-146	-128.173	128.173		CYYR1	-0.672014	3.84214e-32	-21.1116	21.1116		CLEC4G	-2.49349	1.24721e-14	-34.6696	34.6696		OLFM3	-5.89065	2.59098e-26	-150.721	150.721		BMX	-2.66654	2.78534e-59	-156.14	156.14		AQP8	-1.95037	1.46199e-74	-144.006	144.006		CCDC103	0.975539	3.89953e-10	9.17884	9.17884		PTPRR	-1.18053
EPHA3	-0.576998	1.39657e-36	-20.6882	20.6882		MEOX2	-1.50679	6.87e-146	-218.731	218.731		TAL1	-0.90876	6.02399e-32	-28.3716	28.3716		AASS	-0.639361	1.01402e-14	-8.94718	8.94718		FGFR4	-2.85465	1.86706e-26	-73.4468	73.4468		GPM6A	-4.72177	3.0754e-59	-276.281	276.281		PCOLCE2	-1.52146	2.25485e-74	-112.051	112.051		MLYCD	-0.465312	3.41235e-10	-4.40509	4.40509		STXBP5	-0.554196
IGF1	-0.773239	1.99731e-36	-27.6043	27.6043		D4S234E	-1.93898	7.84e-146	-281.357	281.357		ACTC1	-1.93229	6.78222e-32	-60.2269	60.2269		CFP	-0.878794	1.38825e-14	-12.1779	12.1779		CLDN16	-6.06638	3.19428e-26	-154.666	154.666		PKHD1L1	-4.09778	3.20757e-59	-239.695	239.695		GSG1L	-2.05057	2.78158e-74	-150.831	150.831		GCSHP3	-0.553668	3.26146e-10	-5.25242	5.25242		ADRA1B	-0.752143
CACNA1H	-0.535118	2.02986e-36	-19.0997	19.0997		BMX	-2.43434	9.24e-145	-350.629	350.629		PPAPDC3	-1.19671	7.25372e-32	-37.2649	37.2649		PFKFB1	-2.01165	1.359e-14	-27.8951	27.8951		GAL3ST3	-5.34229	3.36582e-26	-136.084	136.084		C14orf176	-1.24868	2.8628e-59	-73.1016	73.1016		NBEAL1	-0.393775	2.21569e-74	-29.0033	29.0033		KAT2B	-0.670707	3.42122e-10	-6.3488	6.3488		CALN1	-0.979285
CNTN1	-1.34851	2.14884e-36	-48.0983	48.0983		ADH4	-5.02688	1.18e-144	-723.509	723.509		MEIS3	-0.886604	6.02399e-32	-27.6799	27.6799		HAO2	-2.76332	1.38825e-14	-38.2928	38.2928		KCNJ4	-4.95145	3.76833e-26	-125.885	125.885		SMPDL3A	-0.886642	2.09759e-59	-52.0266	52.0266		UGT1A8	-1.39564	3.43435e-74	-102.529	102.529		CKS2	0.63388	3.46997e-10	5.9963	5.9963		CDH8	-1.15398
KCNMA1	-0.624479	2.15842e-36	-22.2726	22.2726		AOC3	-0.984374	1.67e-144	-141.531	141.531		CYS1	-0.903003	6.23885e-32	-28.1781	28.1781		SLC22A25	-2.74805	1.28504e-14	-38.1734	38.1734		MNS1	-1.71785	2.44163e-26	-43.9982	43.9982		AGPAT9	-1.07329	3.32036e-59	-62.7645	62.7645		TRPM6	-0.933196	2.60643e-74	-68.6683	68.6683		WNT2	1.16574	4.278e-10	10.9215	10.9215		SLC22A8	-2.73604
KCNH2	-0.891508	2.80205e-36	-31.6954	31.6954		LGALS12	-3.00525	4.81e-144	-430.706	430.706		PPP1R14A	-0.982699	7.98231e-32	-30.5598	30.5598		ERLIN1	-0.344725	9.6981e-15	-4.83074	4.83074		A1CF	-6.66272	4.66746e-26	-168.773	168.773		ANK2	-1.58	4.46927e-59	-92.1925	92.1925		GRIK1	-1.95985	4.67625e-74	-143.716	143.716		GHRL	-1.74173	4.48404e-10	-16.2822	16.2822		GREM2	-1.17518
ATP1B2	-0.70925	4.01449e-36	-25.1049	25.1049		ACACB	-1.01388	6.94e-144	-145.145	145.145		SRL	-1.32322	1.11565e-31	-40.9568	40.9568		FAM99A	-3.17748	1.29095e-14	-44.1323	44.1323		MYL3	-5.61292	4.4358e-26	-142.305	142.305		DPP6	-4.54427	7.6303e-59	-264.101	264.101		DPT	-0.869738	3.50084e-74	-63.8873	63.8873		GHRLOS	-1.2792	4.70945e-10	-11.9312	11.9312		VIP	-1.71411
SRPX	-0.607999	4.96567e-36	-21.4648	21.4648		GCOM1	-1.20804	1.46e-143	-172.551	172.551		RAB3IL1	-0.670411	1.53741e-31	-20.6575	20.6575		CYP8B1	-2.07352	1.76695e-14	-28.5166	28.5166		MYOZ2	-5.08528	5.2809e-26	-128.542	128.542		LMX1A	-5.04986	6.76205e-59	-293.75	293.75		CHAD	-1.04951	6.56686e-74	-76.8058	76.8058		ASPA	-1.65104	4.7062e-10	-15.3998	15.3998		KCNS2	-1.78917
RASL12	-0.49999	6.3271e-36	-17.599	17.599		PLIN4	-1.74232	2.79e-143	-248.376	248.376		ZNF135	-1.27942	2.70805e-31	-39.1084	39.1084		SOD1	-0.331262	9.07151e-15	-4.65168	4.65168		SLCO1A2	-7.26783	5.38456e-26	-183.65	183.65		SLC17A7	-2.97239	9.19733e-59	-172.507	172.507		SEMA6D	-0.609277	4.44499e-74	-44.6918	44.6918		MT1JP	-0.885416	4.5939e-10	-8.26785	8.26785		KLK5	-2.71994
NXPH3	-0.660703	7.58565e-36	-23.2039	23.2039		SORBS1	-0.899829	2.85e-143	-128.266	128.266		PDE7B	-0.853247	5.63665e-31	-25.8099	25.8099		HDAC6	-0.297144	1.02347e-14	-4.15703	4.15703		TMEM169	-3.23671	5.01762e-26	-81.8871	81.8871		UGT1A8	-3.16641	9.45127e-59	-183.729	183.729		NTN1	-0.54395	6.00374e-74	-39.8288	39.8288		SRCRB4D	0.932825	4.92235e-10	8.68258	8.68258		NELL1	-1.42426
SVEP1	-0.52541	1.61643e-35	-18.2798	18.2798		CHRDL1	-1.99173	5.39e-143	-283.36	283.36		OPCML	-2.70433	5.04722e-31	-81.933	81.933		ABCB11	-2.25648	2.00126e-14	-30.9108	30.9108		SCTR	-5.45382	5.35503e-26	-137.825	137.825		PHOX2A	-4.91696	1.12237e-58	-284.937	284.937		SLC17A7	-1.29067	2.00753e-73	-93.8283	93.8283		ODAM	-1.62251	5.33258e-10	-15.0456	15.0456		PACSIN1	-1.05845
CRYAB	-0.575631	1.6271e-35	-20.0254	20.0254		LPHN3	-2.01417	8.39e-143	-286.166	286.166		FGF2	-0.901622	7.81555e-31	-27.1452	27.1452		PAIP2B	-0.614516	1.79671e-14	-8.44685	8.44685		MAEL	-5.77042	6.00094e-26	-145.54	145.54		PLCL2	-1.20507	7.40078e-59	-70.0513	70.0513		ASB2	-0.694234	1.12947e-73	-50.6424	50.6424		KIF14	1.46324	4.81676e-10	13.6334	13.6334		RIMS2	-1.3371
LRRK2	-0.670416	1.6768e-35	-23.3141	23.3141		TSPAN7	-1.02704	2.16e-142	-145.496	145.496		SCRG1	-2.84648	1.15116e-30	-85.2202	85.2202		ATP11C	-0.438619	1.49867e-14	-6.06359	6.06359		DNAH7	-3.33839	5.2809e-26	-84.3856	84.3856		SORCS1	-3.73976	1.81109e-58	-215.941	215.941		CDKN2B	-0.475906	7.2434e-74	-34.8078	34.8078		MAOB	-1.13348	4.5939e-10	-10.5843	10.5843		PRKCE	-0.485707
GATA6	-0.635728	1.70718e-35	-22.1028	22.1028		NTRK2	-1.24565	3.17e-142	-176.259	176.259		C16orf89	-2.17013	1.76021e-30	-64.5709	64.5709		SRD5A2	-2.07905	2.2745e-14	-28.3647	28.3647		A4GNT	-4.86816	6.17068e-26	-122.725	122.725		CCBP2	-1.76713	2.18219e-58	-101.895	101.895		BMX	-1.10957	2.3266e-73	-80.5915	80.5915		CFC1B	-0.888875	5.44621e-10	-8.23445	8.23445		ANKRD19	-0.690504
B3GALT2	-1.4442	2.27994e-35	-50.0302	50.0302		RSPO3	-1.34161	3.32e-142	-189.81	189.81		MAP6	-1.20465	1.75513e-30	-35.8451	35.8451		PHYHD1	-1.03624	2.24007e-14	-14.1444	14.1444		PLCB1	-1.54963	2.77067e-26	-39.6046	39.6046		LOC728606	-5.01857	2.93218e-58	-288.732	288.732		MPZ	-0.777271	2.17419e-73	-56.4786	56.4786		MAFG-AS1	1.13869	5.99766e-10	10.501	10.501		PTGER3	-1.70443
CYP21A2	-0.938137	2.44274e-35	-32.4709	32.4709		CREB5	-0.967514	2.24e-141	-136.081	136.081		RNF180	-1.25153	2.15938e-30	-37.1274	37.1274		CFHR4	-3.11202	1.94283e-14	-42.6707	42.6707		CLPB	0.658773	2.14609e-26	16.9096	16.9096		SLITRK3	-4.79722	4.80998e-58	-274.966	274.966		WSCD1	-0.65137	2.12424e-73	-47.3369	47.3369		RAI2	-0.894503	5.95078e-10	-8.25217	8.25217		WIF1	-1.86695
MYOM2	-0.896679	2.56434e-35	-31.017	31.017		PI16	-2.69098	3.45e-141	-377.981	377.981		SEL1L2	-2.91332	1.99835e-31	-89.4368	89.4368		SCP2	-0.363446	1.29845e-14	-5.04703	5.04703		VSNL1	-5.88758	6.74239e-26	-148.197	148.197		RNF152	-1.92224	5.33205e-58	-110.093	110.093		MADCAM1	-1.43663	4.73685e-73	-103.904	103.904		TMEM8B	-0.704448	6.07189e-10	-6.49267	6.49267		LOC440040	-2.41921
PDE5A	-0.409099	2.71167e-35	-14.1412	14.1412		AKR1C2	-1.92497	3.47e-141	-270.381	270.381		PLCL1	-0.895527	2.68953e-30	-26.481	26.481		FMO3	-1.04234	1.77365e-14	-14.3333	14.3333		SLC22A13	-6.32778	6.79236e-26	-159.258	159.258		TRPM6	-2.27461	4.7836e-58	-130.381	130.381		GFRA3	-1.35172	4.85548e-73	-97.7483	97.7483		CELA2A	-0.760058	6.55879e-10	-6.97974	6.97974		HTR2A	-1.30303
SCN4B	-0.606811	3.15856e-35	-20.9353	20.9353		RGN	-2.09506	3.63e-141	-294.23	294.23		ATRNL1	-2.22571	3.17863e-30	-65.6535	65.6535		ANG	-0.702029	1.4612e-14	-9.71277	9.71277		NEFM	-6.05387	6.86762e-26	-152.335	152.335		C14orf180	-5.24875	7.61021e-58	-299.801	299.801		KIAA2022	-1.62438	7.17607e-73	-117.189	117.189		SLC2A12	-0.889463	5.96741e-10	-8.2046	8.2046		NPM2	-1.21924
NR4A1	-0.488714	3.25102e-35	-16.8548	16.8548		PCK1	-3.83223	1.51e-140	-535.826	535.826		ITIH5	-0.762484	2.59343e-30	-22.5589	22.5589		SHMT1	-0.542405	1.5693e-14	-7.48752	7.48752		KIF6	-4.44252	6.74239e-26	-111.823	111.823		GFRA3	-3.19552	8.72716e-58	-182.334	182.334		AFF3	-0.899062	6.00492e-73	-64.9316	64.9316		C14orf159	-0.472581	5.44621e-10	-4.37794	4.37794		RBP4	-1.05986
DLG2	-1.11121	4.0619e-35	-38.2159	38.2159		KCNMB1	-1.1053	1.59e-140	-154.519	154.519		LYVE1	-1.1607	4.42069e-30	-34.0718	34.0718		PIGV	-0.331816	2.00126e-14	-4.54544	4.54544		C17orf102	-4.1966	6.93729e-26	-105.581	105.581		PDZD4	-2.23204	8.80238e-58	-127.35	127.35		NKX2-3	-0.645654	4.38989e-73	-46.7179	46.7179		LRIG1	-0.60892	4.66234e-10	-5.68207	5.68207		KCNC2	-1.53461
PRELP	-0.65649	4.37677e-35	-22.5562	22.5562		LGI4	-1.19762	1.78e-140	-167.366	167.366		ENPP1	-1.00949	3.56681e-30	-29.727	29.727		CYP2E1	-1.21569	1.90982e-14	-16.6781	16.6781		PROC	-4.88577	7.06684e-26	-122.881	122.881		MAS1L	-4.21686	9.6533e-58	-240.426	240.426		TAT	-1.84549	1.02537e-72	-132.856	132.856		DBT	-0.53511	6.55879e-10	-4.91401	4.91401		GJB6	-1.67511
PTH1R	-0.96645	4.41016e-35	-33.2029	33.2029		PKHD1L1	-3.49366	2.83e-140	-487.534	487.534		NAP1L2	-1.70142	4.59028e-30	-49.9167	49.9167		NR1I2	-1.69293	3.10919e-14	-22.867	22.867		RBP4	-6.19779	6.96676e-26	-155.918	155.918		MPZ	-1.74134	1.87743e-57	-98.7799	98.7799		CITED2	-0.268259	3.73744e-73	-19.4293	19.4293		MOCS1	-0.702919	6.59838e-10	-6.4532	6.4532		PCLO	-0.962019
ARHGAP20	-0.871183	5.06984e-35	-29.8772	29.8772		CNN1	-1.14425	3.11e-140	-159.632	159.632		ABCB1	-0.919564	4.69425e-30	-26.9694	26.9694		CYP1A1	-3.09079	2.30678e-14	-42.1491	42.1491		CLRN3	-6.62033	7.61707e-26	-166.291	166.291		WSCD1	-1.57237	1.35855e-57	-89.4157	89.4157		HSD17B2	-0.676223	4.3446e-73	-48.9329	48.9329		HIST1H2AG	1.13422	7.77057e-10	10.3322	10.3322		PAK6	-0.657
FBXL7	-0.467418	5.28316e-35	-16.0217	16.0217		GABRE	-1.7188	3.2e-140	-239.764	239.764		MYRIP	-1.55327	6.4531e-30	-45.3404	45.3404		CDC37L1	-0.365237	2.02968e-14	-5.00103	5.00103		SCNN1G	-5.81	6.86762e-26	-146.198	146.198		GSG1L	-4.68262	2.34338e-57	-265.178	265.178		SPOCK3	-2.21164	1.52507e-72	-158.833	158.833		HSPB6	-1.01529	6.07189e-10	-9.35761	9.35761		MATK	-0.902019
DOK6	-0.861877	6.44633e-35	-29.4682	29.4682		CACHD1	-0.887643	6.04e-140	-123.577	123.577		OTC	-2.94563	6.09181e-31	-89.0031	89.0031		RAPGEF4	-0.654781	2.53068e-14	-8.9029	8.9029		LRRN4	-4.80871	7.61707e-26	-120.786	120.786		LRRC7	-4.83479	3.13278e-57	-273.185	273.185		BAI3	-1.85683	2.10553e-72	-133.091	133.091		USP53	-0.511838	6.9622e-10	-4.68703	4.68703		PLCXD3	-1.02278
LRRTM1	-2.32031	8.29891e-35	-79.0786	79.0786		SPHKAP	-4.9232	9.97e-140	-684.332	684.332		NTRK3	-2.21009	2.12003e-29	-63.3713	63.3713		IQGAP2	-0.446676	1.76695e-14	-6.14304	6.14304		ITLN1	-7.04817	8.67822e-26	-176.638	176.638		CITED2	-0.60873	1.36198e-57	-34.616	34.616		PDK4	-0.483834	9.84024e-73	-34.8395	34.8395		FGD4	-0.706717	7.45157e-10	-6.45074	6.45074		NEFM	-1.26661
PDZRN3	-0.583824	9.67182e-35	-19.8585	19.8585		PHYHIP	-1.61828	3.41e-139	-224.079	224.079		SLC8A1	-0.780232	1.8229e-29	-22.4233	22.4233		GNMT	-1.62723	3.20719e-14	-21.9577	21.9577		C1orf87	-4.59226	9.15733e-26	-114.982	114.982		KIAA2022	-3.86746	4.39495e-57	-217.959	217.959		GNAO1	-0.715179	1.76098e-72	-51.3171	51.3171		TPX2	1.20021	9.22423e-10	10.844	10.844		OTUD7A	-0.829645
DMD	-0.599361	1.01077e-34	-20.3755	20.3755		ABCA6	-1.40667	1.2e-138	-194.009	194.009		MITF	-0.687882	1.72204e-29	-19.7862	19.7862		GCAT	-0.583569	2.40688e-14	-7.94736	7.94736		CCDC67	-4.97509	1.02246e-25	-124.329	124.329		CPNE8	-1.14752	3.01591e-57	-64.8585	64.8585		GREM2	-1.05488	1.94897e-72	-75.6456	75.6456		NEK2	1.67114	7.74103e-10	15.2261	15.2261		GPR26	-1.98117
CNRIP1	-0.454873	1.26264e-34	-15.4196	15.4196		CRHBP	-2.52255	1.33e-138	-347.8	347.8		RCAN2	-0.752688	2.17985e-29	-21.5732	21.5732		CD14	-0.544765	1.86844e-14	-7.47882	7.47882		UGT3A2	-5.50519	1.07533e-25	-137.456	137.456		SPPL2A	-0.572659	2.04193e-57	-32.464	32.464		MAS1L	-1.8243	2.16959e-72	-130.736	130.736		WNK4	-1.33919	9.96389e-10	-12.0548	12.0548		LOC285780	-1.9606
GFRA2	-0.944033	1.28582e-34	-31.994	31.994		F10	-1.60307	1.46e-138	-220.96	220.96		FHL1	-0.900807	1.63602e-29	-25.9308	25.9308		IGF1	-0.950359	3.10919e-14	-12.8368	12.8368		TYRP1	-6.88467	1.05844e-25	-171.947	171.947		SYP	-1.1613	5.13257e-57	-65.3694	65.3694		GDPD2	-1.08935	3.0173e-72	-77.9106	77.9106		SLC16A7	-1.25977	1.01956e-09	-11.3273	11.3273		KSR2	-1.29665
CNN1	-0.757597	1.53211e-34	-25.6179	25.6179		GPC3	-1.33227	6.37e-138	-182.782	182.782		PDE1B	-0.88494	2.83218e-29	-25.2631	25.2631		GSTZ1	-0.585336	2.2745e-14	-7.98581	7.98581		TMEM176B	-1.61088	3.76833e-26	-40.9549	40.9549		CDKL1	-1.25752	6.76511e-57	-70.6346	70.6346		PEX26	-0.254914	1.45805e-72	-18.3121	18.3121		BRCA2	1.16811	9.84255e-10	10.521	10.521		ABLIM2	-0.548451
FGF7	-0.63479	2.60534e-34	-21.3189	21.3189		MMRN1	-1.80098	7.22e-138	-246.989	246.989		ADCY4	-0.67468	2.68325e-29	-19.2765	19.2765		PANK1	-0.584993	2.35347e-14	-7.97245	7.97245		SLITRK5	-5.14763	1.14984e-25	-128.379	128.379		PPAP2A	-0.65404	2.75956e-57	-36.992	36.992		CLDN5	-0.474789	2.05881e-72	-34.0359	34.0359		CD300LG	-0.650391	1.11934e-09	-5.82168	5.82168		CDKL2	-1.10269
CRYM	-1.19545	3.14773e-34	-40.0501	40.0501		G0S2	-1.45499	1.22e-137	-199.209	199.209		OMD	-1.88039	3.78418e-29	-53.4446	53.4446		COLEC10	-1.18343	3.82562e-14	-15.8785	15.8785		RASAL1	-4.30172	9.59603e-26	-107.62	107.62		CLDN5	-1.12545	4.50938e-57	-63.4146	63.4146		NEFL	-1.66089	6.13701e-72	-118.275	118.275		BC035392	1.25771	1.05554e-09	11.2898	11.2898		SGSM1	-0.848315
SLIT2	-1.10134	4.12027e-34	-36.7684	36.7684		SAA2	-2.12971	2.66e-137	-290.865	290.865		PLP1	-2.51551	4.15581e-29	-71.3935	71.3935		APOC4	-2.29965	3.82492e-14	-30.8553	30.8553		CCDC30	-1.33513	7.61707e-26	-33.5362	33.5362		GDPD2	-2.64439	7.02417e-57	-148.491	148.491		ST8SIA3	-2.15162	5.7419e-72	-153.283	153.283		CIRBP	-0.364341	7.52302e-10	-3.3241	3.3241		CALY	-1.57274
ADAMTS1	-0.475899	4.30533e-34	-15.8788	15.8788		PPP1R1A	-2.06084	8.53e-137	-280.416	280.416		PDE1A	-1.2157	4.22793e-29	-34.4942	34.4942		HSD17B4	-0.339817	2.26082e-14	-4.63705	4.63705		ITM2C	-1.00056	3.08628e-26	-25.5249	25.5249		PYGM	-2.5257	1.2343e-56	-141.208	141.208		NEGR1	-0.626022	3.7377e-72	-44.7152	44.7152		HSPB7	-1.32039	1.13062e-09	-11.8131	11.8131		GRIN1	-1.43569
RBPMS2	-0.604062	7.49399e-34	-20.0097	20.0097		EFHA2	-1.49379	2.04e-136	-202.693	202.693		PDLIM3	-0.976029	3.24433e-29	-27.806	27.806		C14orf73	-0.684447	3.26992e-14	-9.23008	9.23008		NET1	-0.711469	3.84693e-26	-18.0819	18.0819		CD163L1	-1.61561	8.06075e-57	-90.6252	90.6252		PPAP2A	-0.277024	2.31924e-72	-19.8445	19.8445		ETFDH	-0.539507	9.96504e-10	-4.85639	4.85639		SCN2B	-0.747646
XKR4	-2.25927	8.40618e-34	-74.7263	74.7263		AVPR2	-2.20865	2.76e-136	-299.403	299.403		FHL5	-1.72422	5.22574e-29	-48.764	48.764		UROC1	-2.45212	4.05669e-14	-32.8383	32.8383		VTCN1	-4.24654	1.07533e-25	-106.029	106.029		GREM2	-2.5938	1.13348e-56	-145.112	145.112		ABCC13	-1.38837	7.23258e-72	-98.7696	98.7696		PPM1J	0.917512	1.43473e-09	8.11377	8.11377		DOC2A	-0.946227
CES1	-0.925821	8.64063e-34	-30.6108	30.6108		NMUR1	-2.21886	1e-135	-299.546	299.546		MRVI1	-0.730787	4.1625e-29	-20.7402	20.7402		FLJ42289	-1.12203	4.44258e-14	-14.9817	14.9817		C11orf85	-5.15694	1.36258e-25	-128.231	128.231		GSTM5	-2.10808	1.47327e-56	-117.698	117.698		SLC9A9	-0.583299	5.43616e-72	-41.5686	41.5686		LIPJ	-0.529547	1.5307e-09	-4.66802	4.66802		CRHBP	-1.1179
EFHA2	-0.908512	8.77158e-34	-30.0326	30.0326		WIF1	-4.46811	1.81e-135	-602.044	602.044		OLFML1	-0.840135	5.68792e-29	-23.7297	23.7297		CYP2A7	-3.10815	3.92227e-14	-41.6693	41.6693		CDH9	-6.24603	1.39595e-25	-155.246	155.246		HSD3B2	-5.20312	1.84671e-56	-289.989	289.989		PHOX2A	-2.1038	8.33313e-72	-149.537	149.537		B3GNT6	-1.61147	1.53639e-09	-14.2027	14.2027		CHRM1	-1.25889
CSRNP1	-0.354577	1.03704e-33	-11.6954	11.6954		HOXA9	-1.33863	3.48e-135	-179.99	179.99		ASPN	-0.873785	4.95018e-29	-24.7328	24.7328		PEX11G	-0.509837	3.98015e-14	-6.83187	6.83187		ANKS4B	-6.50873	1.71061e-25	-161.201	161.201		ACADS	-0.727862	6.94483e-57	-40.8755	40.8755		CCL14	-0.767591	5.52814e-72	-54.6966	54.6966		MIRLET7G	-0.733808	1.54894e-09	-6.46482	6.46482		GABRA1	-1.47245
PPP1R12B	-0.405063	1.10209e-33	-13.35	13.35		SIK2	-0.631026	3.99e-135	-84.8093	84.8093		RECK	-0.764728	7.31803e-29	-21.5161	21.5161		CYP2J2	-0.665449	3.19249e-14	-8.98081	8.98081		PACSIN3	-1.86742	1.06132e-25	-46.6371	46.6371		NEFL	-3.95572	2.90724e-56	-219.687	219.687		KLB	-0.795802	1.02028e-71	-56.495	56.495		DEPTOR	-0.952804	1.23072e-09	-8.48933	8.48933		FAM174B	-0.455012
RGS22	-2.03416	1.82561e-33	-66.5956	66.5956		NCAM1	-1.37637	4.05e-135	-184.974	184.974		LGI2	-1.205	1.11378e-28	-33.6835	33.6835		HEY2	-0.493305	4.37941e-14	-6.58986	6.58986		TMEM176A	-2.02606	8.78654e-26	-50.7653	50.7653		NEGR1	-1.47235	1.87356e-56	-82.0504	82.0504		DNASE1L3	-1.36226	1.20864e-71	-96.6085	96.6085		C5orf4	-0.790576	1.47487e-09	-6.98178	6.98178		KCNJ3	-1.46706
DIXDC1	-0.438637	2.21278e-33	-14.3237	14.3237		MAOA	-1.29543	9e-135	-173.647	173.647		LOC283174	-1.34666	1.40861e-28	-37.5061	37.5061		APOF	-2.81696	4.37941e-14	-37.6306	37.6306		TPTE2P3	-5.31186	2.15833e-25	-131.022	131.022		GPR119	-3.94425	1.58242e-56	-220.092	220.092		LILRB5	-0.841205	1.14133e-71	-59.6772	59.6772		RAB27A	-0.510002	1.2176e-09	-4.54641	4.54641		GDA	-1.1213
DTNA	-0.769943	2.23835e-33	-25.1387	25.1387		SLC25A27	-1.41509	2.85e-134	-188.979	188.979		HIC1	-0.668543	1.42027e-28	-18.6174	18.6174		SLC22A1	-1.84736	4.76092e-14	-24.6111	24.6111		MOGAT2	-4.94792	2.13274e-25	-122.071	122.071		ST8SIA3	-4.921	3.84093e-56	-272.7	272.7		SLC5A7	-2.15028	1.74622e-71	-152.149	152.149		LDHD	-0.995471	1.47714e-09	-8.79058	8.79058		C17orf107	-0.777299
HSD17B6	-0.563774	3.02341e-33	-18.3336	18.3336		C21orf34	-1.77737	3.49e-134	-237.202	237.202		SRPX	-1.04461	1.53094e-28	-29.0558	29.0558		SLC46A3	-0.54605	3.19929e-14	-7.36892	7.36892		SCD5	-1.63766	8.19931e-26	-41.0828	41.0828		CHGB	-2.94341	3.92652e-56	-163.083	163.083		TMEM37	-0.486045	7.76041e-72	-34.5627	34.5627		HIST1H2BN	1.08735	1.75592e-09	9.52026	9.52026		GAD2	-1.58205
CSGALNACT1	-0.354261	3.80545e-33	-11.485	11.485		EDNRB	-0.908978	3.49e-134	-121.31	121.31		GNA14	-1.1308	2.57764e-28	-31.1973	31.1973		LOC255167	-1.80927	4.863e-14	-24.087	24.087		LYG1	-3.80922	1.97926e-25	-94.1011	94.1011		PCOLCE2	-3.58558	5.18811e-56	-198.229	198.229		PTGDR	-1.05446	1.67677e-71	-74.6297	74.6297		FHL1	-0.873718	1.2176e-09	-7.78876	7.78876		AIFM3	-0.907047
PPARGC1A	-1.34985	5.18629e-33	-43.5801	43.5801		PID1	-1.12233	5.56e-134	-149.556	149.556		MEOX1	-1.05496	2.5302e-28	-29.1136	29.1136		FAM198A	-1.00576	4.817e-14	-13.394	13.394		USP44	-4.42537	2.21837e-25	-109.103	109.103		SLC2A13	-0.686662	2.42113e-56	-38.1894	38.1894		SLITRK3	-2.0494	2.33682e-71	-144.752	144.752		SYNPO2	-1.18344	1.44035e-09	-10.4635	10.4635		CDH18	-1.63326
NBEA	-0.697307	5.57308e-33	-22.4909	22.4909		RBMS3	-1.38282	5.97e-134	-184.225	184.225		RBPMS2	-1.00204	2.49036e-28	-27.6601	27.6601		GPD1	-0.985861	3.82562e-14	-13.2276	13.2276		SERPINA4	-6.2457	2.30961e-25	-153.872	153.872		DNASE1L3	-3.25991	5.87876e-56	-180.047	180.047		SFRP5	-1.98966	3.54354e-71	-140.172	140.172		SALL4	1.20775	1.75644e-09	10.5743	10.5743		MACROD2	-0.822368
ELANE	-2.20127	6.05678e-33	-70.92	70.92		MATN2	-1.06886	6.11e-134	-142.387	142.387		COX7A1	-0.850055	3.51282e-28	-23.3377	23.3377		MT1F	-0.692087	3.35715e-14	-9.3252	9.3252		LGALS4	-5.67001	2.54335e-25	-139.452	139.452		HSD17B2	-1.59327	4.14431e-56	-88.2392	88.2392		ABCB11	-2.02772	4.33742e-71	-142.676	142.676		PHF17	-0.635292	1.50152e-09	-5.60547	5.60547		PITPNM3	-0.654745
KCNA5	-1.29663	6.36674e-33	-41.7466	41.7466		CES1	-1.62066	6.96e-134	-215.803	215.803		ZCCHC24	-0.613103	3.20997e-28	-16.8563	16.8563		RTP3	-3.15215	4.05669e-14	-42.213	42.213		IQCD	-1.40862	1.86182e-25	-34.8353	34.8353		NAP1L2	-3.14708	1.09431e-55	-172.966	172.966		ACADS	-0.311043	1.43359e-71	-22.0354	22.0354		BC018860	-0.265201	6.55879e-10	-2.43539	2.43539		SYT10	-2.65099
SSTR1	-1.42896	6.7291e-33	-45.9725	45.9725		HBA2	-1.46889	1.03e-133	-195.344	195.344		CMA1	-2.92264	3.20877e-28	-80.354	80.354		AIG1	-0.340845	3.18248e-14	-4.60047	4.60047		FSIP1	-3.19887	2.57064e-25	-78.6602	78.6602		ENTPD5	-0.889858	4.14431e-56	-49.2826	49.2826		LRRC7	-2.08042	5.18055e-71	-146.223	146.223		WDR62	1.26735	1.6156e-09	11.1421	11.1421		FAM19A1	-1.31419
C8orf84	-0.563907	7.60505e-33	-18.1121	18.1121		INMT	-1.32182	1.14e-133	-175.727	175.727		S1PR1	-0.637083	6.25053e-28	-17.3313	17.3313		TM7SF2	-0.519199	3.35047e-14	-6.99615	6.99615		OR2T10	-5.60749	3.05007e-25	-137.472	137.472		SLC10A2	-5.17292	8.40558e-56	-284.901	284.901		RIMS4	-1.59483	6.73582e-71	-111.912	111.912		HIST1H2BJ	1.45808	1.9489e-09	12.7002	12.7002		NEFH	-0.742718
SLC9A9	-0.450483	8.04209e-33	-14.4581	14.4581		LOXL4	-1.1971	1.25e-133	-159.098	159.098		NRIP2	-0.730343	1.20596e-27	-19.6599	19.6599		ARL4D	-0.611654	4.44137e-14	-8.1671	8.1671		TM4SF5	-7.02113	3.34329e-25	-171.848	171.848		ASB2	-1.59839	8.05336e-56	-88.0617	88.0617		LDHD	-0.628952	3.40537e-71	-44.3209	44.3209		DQ582201	-0.390384	9.18465e-10	-3.52788	3.52788		PRPH2	-1.20122
SLC25A25	-0.285039	1.64075e-32	-9.05995	9.05995		RGS6	-2.68171	1.53e-133	-356.172	356.172		ELTD1	-0.61125	1.06015e-27	-16.4882	16.4882		PXMP2	-0.573985	3.5581e-14	-7.7194	7.7194		ALX1	-5.97043	3.34488e-25	-146.13	146.13		MUSTN1	-1.90003	1.27589e-55	-104.301	104.301		HSD3B2	-2.14681	8.22045e-71	-150.459	150.459		FZD2	1.40813	2.20465e-09	12.1897	12.1897		YPEL4	-0.608537
TMOD1	-0.385078	1.64948e-32	-12.2388	12.2388		LOC284578	-3.86522	2.18e-133	-512.767	512.767		SYNPO2	-0.830406	9.35133e-28	-22.4452	22.4452		POR	-0.361136	3.02271e-14	-4.88241	4.88241		NXNL2	-4.529	3.34329e-25	-110.851	110.851		RIMS4	-3.73928	1.5235e-55	-204.977	204.977		GPR119	-1.75532	7.70927e-71	-123.07	123.07		STRF6	-0.230772	8.82793e-10	-2.08944	2.08944		MCF2L2	-0.822682
RNF112	-0.868417	1.93354e-32	-27.5407	27.5407		ABCD2	-2.22854	2.3e-133	-295.59	295.59		FAM107A	-1.09195	1.25593e-27	-29.3747	29.3747		ACOT12	-3.07056	4.75496e-14	-40.9086	40.9086		AMPH	-3.99322	3.15579e-25	-97.8375	97.8375		ABCC13	-3.18723	1.44296e-55	-174.79	174.79		CNGB1	-1.9808	1.45646e-70	-138.333	138.333		SLC26A9	-1.457	2.63357e-09	-12.5003	12.5003		IQSEC3	-1.04691
FLNC	-0.736357	2.05782e-32	-23.3326	23.3326		GGTA1	-0.878512	3.7e-133	-116.343	116.343		AG2	-0.788211	1.19518e-27	-21.2207	21.2207		ZCCHC16	-2.52535	2.94913e-14	-34.1688	34.1688		SHMT1	-1.14257	9.60677e-26	-28.5842	28.5842		SLCO4C1	-3.57874	1.58726e-55	-196.112	196.112		ADIPOQ	-2.48214	2.68192e-70	-172.686	172.686		SGOL1	1.22299	2.77186e-09	10.4654	10.4654		SLC1A6	-1.65627
AOC3	-0.493914	3.11853e-32	-15.5613	15.5613		FGFBP2	-2.87425	5.54e-133	-380.139	380.139		MSRB3	-0.790142	1.4485e-27	-21.2067	21.2067		NUDT7	-0.462223	4.67386e-14	-6.16158	6.16158		SLC12A1	-6.37659	3.20777e-25	-156.187	156.187		MEP1B	-3.96833	1.53114e-55	-217.524	217.524		P2RX1	-0.717363	2.12346e-70	-49.9808	49.9808		ARHGAP11B	0.948014	2.9578e-09	8.08564	8.08564		CNTNAP2	-0.861849
SNED1	-0.424589	3.11853e-32	-13.3771	13.3771		CLDN5	-1.07102	1.15e-132	-141.31	141.31		ZNF521	-0.85092	2.49752e-27	-22.6366	22.6366		PEBP1	-0.336749	3.27735e-14	-4.54089	4.54089		CYP4F12	-5.15187	3.8802e-25	-125.763	125.763		GRIK1	-4.41989	1.33065e-55	-242.546	242.546		SPPL2A	-0.244631	1.74965e-70	-17.0647	17.0647		ADAMTSL1	-1.50473	3.17546e-09	-12.7875	12.7875		VIPR1	-0.831521
DCLK1	-0.88881	3.20925e-32	-27.9918	27.9918		LRRC70	-1.09849	5e-132	-144.233	144.233		C16orf45	-0.761862	2.49752e-27	-20.2674	20.2674		DCAF11	-0.297603	3.75066e-14	-3.99558	3.99558		SOSTDC1	-4.63827	3.34329e-25	-113.526	113.526		SLC22A5	-0.663779	7.65156e-56	-36.585	36.585		GGTA1	-0.678536	4.27243e-70	-47.0696	47.0696		C6orf201	-0.722113	3.17502e-09	-6.1367	6.1367		SNCA	-0.662094
GLP2R	-2.26161	3.25507e-32	-71.2122	71.2122		C1QTNF9	-3.10905	5.94e-132	-407.989	407.989		LOC134466	-1.68822	5.37525e-27	-44.3488	44.3488		VNN3	-1.2459	6.76764e-14	-16.408	16.408		GPM6A	-2.48064	2.76657e-25	-60.9196	60.9196		PPP2R3A	-0.855583	1.39757e-55	-46.9327	46.9327		B3GALT1	-1.77457	7.697e-70	-122.647	122.647		STS	-0.758534	2.77186e-09	-6.49095	6.49095		HS3ST4	-1.21891
JAM3	-0.396309	3.75085e-32	-12.4544	12.4544		NMNAT2	-1.45677	1.54e-131	-190.564	190.564		CLDN5	-0.748234	6.40364e-27	-19.5989	19.5989		PLGLB2	-0.82759	4.42182e-14	-11.052	11.052		LOC150568	-4.68118	4.32733e-25	-114.051	114.051		DPP10	-4.39418	3.50234e-55	-239.288	239.288		SLCO4C1	-1.4974	9.74726e-70	-103.337	103.337		NFIC	-0.4158	1.95338e-09	-3.62129	3.62129		RTBDN	-1.401
PPP1R14A	-0.478874	3.75427e-32	-15.0488	15.0488		TNNT3	-3.67489	2.41e-131	-480.007	480.007		ADAM33	-0.991527	1.15392e-26	-25.718	25.718		COX6A2	-2.51431	5.0566e-14	-33.4306	33.4306		VIL1	-7.46198	4.77557e-25	-181.483	181.483		LILRB5	-1.99228	2.65125e-55	-108.732	108.732		MT1H	-1.16328	7.1971e-70	-80.4326	80.4326		ATPAF1	-0.348587	2.58094e-09	-2.99374	2.99374		SYNPR	-1.32569
CRY2	-0.227565	3.93467e-32	-7.1467	7.1467		BMPER	-2.19037	4.83e-131	-285.441	285.441		ACOX2	-1.33778	1.67957e-26	-34.481	34.481		HAL	-1.65045	6.91332e-14	-21.7204	21.7204		TSNAXIP1	-2.27604	4.32774e-25	-55.4529	55.4529		SLC9A9	-1.3443	3.69733e-55	-73.1732	73.1732		PRKCB	-0.589595	6.46769e-70	-40.7936	40.7936		MIR29B2	-1.27922	3.67545e-09	-10.7898	10.7898		HS6ST3	-0.958662
PRKAR2B	-0.462345	3.99491e-32	-14.517	14.517		PLAC9	-1.52948	4.96e-131	-199.298	199.298		TACR1	-1.45541	1.99656e-26	-37.4035	37.4035		LOC647309	-2.42667	4.99876e-14	-32.2775	32.2775		LEPR	-1.14955	1.95295e-25	-28.4045	28.4045		OSTBETA	-2.7337	3.66808e-55	-148.81	148.81		MUSTN1	-0.847557	1.20726e-69	-58.4121	58.4121		AX747742	-0.582551	3.2552e-09	-4.94436	4.94436		GRM2	-1.06326
SORBS1	-0.533984	4.03319e-32	-16.7641	16.7641		SLC7A10	-3.68807	5.75e-131	-480.335	480.335		PCDHB5	-1.17067	2.43035e-26	-29.986	29.986		DHRS4	-0.374934	4.1763e-14	-5.01632	5.01632		KCNJ12	-2.62464	3.97176e-25	-64.0438	64.0438		CNGB1	-4.55809	5.05662e-55	-247.487	247.487		MEP1B	-1.66126	1.53119e-69	-114.319	114.319		PHOX2B	-0.404958	4.10121e-09	-3.39642	3.39642		SLC6A15	-1.1736
GPM6A	-1.72847	4.07975e-32	-54.2556	54.2556		SHE	-0.828246	7.75e-131	-107.764	107.764		TNXB	-0.846067	1.4543e-26	-21.8601	21.8601		CES7	-2.62394	5.53322e-14	-34.7857	34.7857		HAVCR1	-5.64268	5.99213e-25	-136.679	136.679		GNA11	-0.562688	1.97652e-55	-30.7813	30.7813		MAB21L1	-1.81824	1.84119e-69	-124.976	124.976		TMC3	-0.404958	4.10121e-09	-3.39642	3.39642		PNCK	-0.739402
CBX7	-0.340833	4.51703e-32	-10.6835	10.6835		MLXIPL	-1.98326	9.13e-131	-257.902	257.902		CASP12	-2.7238	1.29923e-26	-70.5091	70.5091		ABCA6	-1.14213	6.46986e-14	-15.0637	15.0637		TUBA4B	-5.27508	6.43722e-25	-127.611	127.611		TNFRSF13B	-3.76521	6.76151e-55	-203.961	203.961		CNNM2	-0.261205	7.82656e-70	-18.0509	18.0509		TMEM220	-0.896631	4.10856e-09	-7.51942	7.51942		NRIP2	-0.531164
FGL2	-0.534258	5.25376e-32	-16.7113	16.7113		PLA2G4A	-1.14535	1.05e-130	-148.872	148.872		SLC7A3	-2.52555	2.6814e-26	-64.5825	64.5825		LEPR	-0.628353	4.55304e-14	-8.3833	8.3833		YARS2	0.43679	2.25215e-25	10.7657	10.7657		HTR4	-3.93724	7.6916e-55	-213.06	213.06		CALY	-2.11374	2.0026e-69	-145.211	145.211		CADM3	-1.58628	4.19807e-09	-13.2882	13.2882		DLG2	-0.619242
SORBS2	-0.567771	5.2687e-32	-17.7589	17.7589		GNAI1	-0.837688	3.18e-130	-108.479	108.479		NACAD	-0.945618	2.52133e-26	-24.2063	24.2063		MEP1B	-2.91601	2.87351e-14	-39.4874	39.4874		PDZK1	-2.20717	2.8263e-25	-54.1835	54.1835		PDK4	-1.12316	2.9964e-55	-61.2388	61.2388		OSTBETA	-1.08406	1.39189e-69	-74.6446	74.6446		LOC100144602	-0.775811	4.19807e-09	-6.49893	6.49893		C1orf115	-0.644223
GFRA3	-1.10211	5.74788e-32	-34.4304	34.4304		BMP5	-4.11527	4.12e-130	-532.455	532.455		HRC	-1.58414	2.95134e-26	-40.443	40.443		CDH23	-0.87819	7.10887e-14	-11.5466	11.5466		AHSG	-4.75503	6.59998e-25	-114.979	114.979		CD36	-1.41763	5.60794e-55	-76.9079	76.9079		CLEC10A	-0.927579	1.73498e-69	-63.781	63.781		DAAM2	-0.89265	3.82303e-09	-7.51397	7.51397		OR14I1	-2.66992
TACR1	-1.10421	5.79074e-32	-34.4924	34.4924		CCL14	-1.52274	4.12e-130	-197.019	197.019		FAM110B	-1.0239	3.04486e-26	-26.1263	26.1263		ALDH2	-0.466473	3.70507e-14	-6.2653	6.2653		SPIRE1	0.751716	1.70089e-25	18.6195	18.6195		NTN1	-1.24541	6.83288e-55	-67.4581	67.4581		CD163L1	-0.660397	1.35544e-69	-45.4801	45.4801		AK057887	-0.469642	3.38763e-09	-3.97791	3.97791		CBLN2	-1.46927
HSPB2	-0.618867	6.4048e-32	-19.3046	19.3046		DNASE1L3	-2.67325	4.32e-130	-345.824	345.824		CAPN6	-1.77783	3.38435e-26	-45.2822	45.2822		AKR1CL1	-2.38568	4.05669e-14	-31.9486	31.9486		NAP1L3	-1.84833	4.76051e-25	-44.9558	44.9558		SLC5A7	-4.88979	1.32656e-54	-263.449	263.449		CD36	-0.604277	1.29372e-69	-41.6275	41.6275		LOC100287482	1.03067	4.38858e-09	8.61405	8.61405		KIAA0319	-0.738692
CELF2	-0.485104	6.63739e-32	-15.1246	15.1246		C7orf58	-1.03431	6.41e-130	-133.625	133.625		PTPRD	-1.45526	3.44798e-26	-37.0545	37.0545		DMGDH	-1.55417	7.20917e-14	-20.4251	20.4251		ANK2	-1.93887	2.55364e-25	-47.6824	47.6824		PTN	-1.45849	1.46414e-54	-78.5169	78.5169		PTN	-0.617779	2.19255e-69	-42.4161	42.4161		PCCA	-0.573906	3.5162e-09	-4.85176	4.85176		RAB3A	-0.642276
DARC	-0.849465	7.85073e-32	-26.4227	26.4227		CD36	-1.30641	1.15e-129	-168.448	168.448		GREM2	-1.61862	3.9079e-26	-41.1261	41.1261		SLC22A10	-2.59626	6.76764e-14	-34.1916	34.1916		UGT2B10	-5.28098	7.58691e-25	-127.377	127.377		KIF1A	-3.64513	2.11079e-54	-195.654	195.654		KIF1A	-1.51568	3.6984e-69	-103.721	103.721		F10	-1.19463	5.03751e-09	-9.91275	9.91275		DOK6	-0.850934
OMD	-1.60171	8.79411e-32	-49.7423	49.7423		FGFBP1	-4.49927	1.2e-129	-580.05	580.05		PHYHIP	-0.935315	3.9079e-26	-23.7645	23.7645		ZNF385B	-1.86086	7.20917e-14	-24.4556	24.4556		LOC284276	-4.85583	7.67835e-25	-117.097	117.097		B3GALT1	-4.12035	2.3588e-54	-220.963	220.963		ENTPD5	-0.377173	1.35455e-69	-25.9752	25.9752		CAPN6	-1.39308	4.98739e-09	-11.5656	11.5656		GOT1	-0.413525
WFDC1	-0.494309	9.7177e-32	-15.3297	15.3297		SLC22A3	-1.90382	1.74e-129	-245.134	245.134		TCEAL1	-0.484051	3.32794e-26	-12.3326	12.3326		AADAT	-0.894015	6.53602e-14	-11.7873	11.7873		SPEF1	-2.95843	7.11838e-25	-71.439	71.439		LDHD	-1.44826	1.34259e-54	-78.0207	78.0207		AVPR1B	-1.85035	3.07154e-69	-126.772	126.772		RAD51B	0.761102	4.88786e-09	6.32543	6.32543		PPFIA2	-0.948988
OLFML1	-0.508056	1.01123e-31	-15.7473	15.7473		IL33	-1.52936	3.08e-129	-196.54	196.54		ITM2A	-0.74805	3.75527e-26	-19.0194	19.0194		HSDL2	-0.406299	4.44258e-14	-5.42506	5.42506		ALPK2	-5.1301	6.96715e-25	-123.927	123.927		KLB	-1.83209	3.34128e-54	-97.9732	97.9732		CWH43	-1.81313	4.45682e-69	-123.929	123.929		ACO2	-0.309556	2.85654e-09	-2.64489	2.64489		FLJ37307	-1.19539
PKDCC	-0.747103	1.06711e-31	-23.1391	23.1391		OXTR	-1.43227	5.03e-129	-183.758	183.758		GATA5	-2.71214	5.27981e-26	-68.5559	68.5559		CDO1	-1.66467	7.74529e-14	-21.8255	21.8255		KCNJ1	-3.02975	4.41446e-25	-73.7899	73.7899		ARPP21	-4.42225	3.89614e-54	-236.19	236.19		GPM6B	-0.642197	3.91394e-69	-43.931	43.931		ULBP1	0.916399	4.98739e-09	7.60806	7.60806		GARNL3	-0.469
RHOJ	-0.440725	1.25712e-31	-13.6187	13.6187		AGAP11	-1.36778	1.02e-128	-175.065	175.065		CLEC14A	-0.578597	4.08697e-26	-14.6898	14.6898		EPHX1	-0.479201	3.98015e-14	-6.42134	6.42134		MAGEL2	-4.93236	9.44751e-25	-118.498	118.498		NOVA1	-3.05963	6.60682e-54	-162.711	162.711		RUNDC3B	-0.67896	6.30754e-69	-46.3052	46.3052		ARHGAP24	-0.783817	4.98739e-09	-6.50734	6.50734		NRIP3	-0.646971
KIAA0408	-2.35542	1.42377e-31	-72.6567	72.6567		ENPP2	-0.926685	1.35e-128	-118.495	118.495		DIXDC1	-0.631203	5.93666e-26	-15.923	15.923		TRPC5	-2.28	4.25962e-14	-30.485	30.485		ANG	-1.77633	6.20304e-25	-43.0002	43.0002		ZNF536	-3.86863	6.91225e-54	-205.658	205.658		APPL2	-0.203464	2.52108e-69	-13.9573	13.9573		UGT2B15	-1.7472	5.32885e-09	-14.4552	14.4552		CACNA2D3	-1.18984
MMRN1	-0.909692	2.13765e-31	-27.9003	27.9003		ADH1B	-2.8754	2.36e-128	-366.979	366.979		MEF2C	-0.606587	6.27466e-26	-15.2875	15.2875		CDA	-0.852266	6.76764e-14	-11.224	11.224		SLC22A17	-1.60489	4.32733e-25	-39.1012	39.1012		BAI3	-4.20746	6.93617e-54	-223.664	223.664		ARPP21	-1.94832	6.39256e-69	-132.864	132.864		MTBP	1.18233	4.91468e-09	9.82337	9.82337		HSP90AB2P	-0.85138
LGI1	-2.2661	2.23326e-31	-69.4583	69.4583		B3GALT1	-4.26081	2.44e-128	-543.734	543.734		PCDHB7	-0.974197	8.94842e-26	-24.4019	24.4019		CLYBL	-0.490632	5.7902e-14	-6.49464	6.49464		MSLN	-5.77672	9.25855e-25	-138.835	138.835		PTGDR	-2.3351	5.65241e-54	-124.339	124.339		NLGN1	-2.00723	9.25535e-69	-136.559	136.559		CGNL1	-1.11858	5.21134e-09	-9.26526	9.26526		EPHA8	-1.88828
LIMS2	-0.450313	2.90577e-31	-13.7511	13.7511		SLC16A12	-2.77896	2.57e-128	-354.568	354.568		RGS22	-2.61444	8.8001e-26	-65.5062	65.5062		C16orf70	-0.308367	4.93322e-14	-4.1034	4.1034		SLC6A18	-7.25207	1.02705e-24	-173.966	173.966		CALY	-4.84642	1.03295e-53	-256.792	256.792		CHGB	-1.20392	9.42704e-69	-81.8971	81.8971		AGXT2L1	-1.57103	5.38333e-09	-12.9908	12.9908		STX1A	-0.581339
MPZ	-0.607813	3.71284e-31	-18.4959	18.4959		PLP1	-2.36978	4.18e-128	-301.86	301.86		FGF13	-1.19198	1.33388e-25	-29.6503	29.6503		MLYCD	-0.423029	5.18692e-14	-5.61998	5.61998		GATA5	-5.41172	1.0476e-24	-129.772	129.772		MIER3	-0.563479	4.49412e-54	-30.0601	30.0601		TNFRSF13B	-1.58178	1.43137e-68	-107.314	107.314		UBE2C	1.24388	5.78489e-09	10.2467	10.2467		MAST3	-0.505204
FXYD6	-0.551335	3.74949e-31	-16.7749	16.7749		SSTR1	-2.73299	4.68e-128	-347.991	347.991		MEOX2	-2.17814	1.41171e-25	-54.1272	54.1272		FCN3	-0.898035	6.552e-14	-11.8394	11.8394		GP2	-8.33205	1.02278e-24	-199.888	199.888		RCAN2	-0.871168	6.72129e-54	-46.3222	46.3222		SYP	-0.48884	1.29598e-68	-33.1861	33.1861		CPEB3	-0.652723	5.78489e-09	-5.37694	5.37694		JAKMIP3	-0.885244
IL6	-0.957821	4.27843e-31	-29.0878	29.0878		PENK	-3.4912	5.91e-128	-444.18	444.18		KLF2	-0.653435	9.48193e-26	-16.351	16.351		NAT2	-1.99348	8.45635e-14	-26.0604	26.0604		CCDC148	-2.62208	9.55564e-25	-62.9817	62.9817		DPT	-1.93473	7.68421e-54	-102.762	102.762		MS4A12	-2.00669	2.74237e-68	-135.575	135.575		RGN	-1.43966	6.43917e-09	-11.7925	11.7925		KCNJ9	-0.841078
C1QTNF2	-0.673778	4.44671e-31	-20.4505	20.4505		LIFR	-0.876876	6.41e-128	-111.533	111.533		KIAA1462	-0.634044	1.05343e-25	-15.8368	15.8368		MT1G	-1.2361	6.67286e-14	-16.2865	16.2865		CHRD	-1.79527	7.72964e-25	-43.2873	43.2873		P2RY1	-1.55471	1.19203e-53	-82.281	82.281		VIT	-1.79542	4.73304e-68	-120.876	120.876		SH3GL2	-1.58528	6.27331e-09	-13.0032	13.0032		ATL1	-0.427217
RASL11A	-0.433082	5.31846e-31	-13.1112	13.1112		JAM2	-0.858005	8.15e-128	-109.043	109.043		ITGA9	-1.00651	1.56544e-25	-24.967	24.967		INS-IGF2	-2.78948	7.97301e-14	-36.5377	36.5377		PIH1D2	-1.8504	1.05634e-24	-44.3656	44.3656		SPOCK3	-5.00594	1.79329e-53	-264.045	264.045		PPP2R3A	-0.359155	2.00234e-68	-24.3142	24.3142		RERE	-0.37152	4.24374e-09	-3.11046	3.11046		KIAA1045	-0.912
SMOC2	-0.556272	6.50659e-31	-16.792	16.792		PROS1	-0.732029	1.23e-127	-92.9018	92.9018		RBM24	-1.58132	1.67424e-25	-39.1791	39.1791		SYPL2	-1.00629	9.02198e-14	-13.1267	13.1267		OLAH	-4.99867	1.37472e-24	-119.277	119.277		UNC5C	-2.69328	3.9609e-53	-141.134	141.134		SPHKAP	-1.95564	5.36546e-68	-131.557	131.557		PINK1	-0.369271	4.2793e-09	-3.09029	3.09029		KIAA1644	-1.02616
DES	-0.995434	6.63335e-31	-30.0405	30.0405		PAPPA2	-3.86078	2.01e-127	-489.149	489.149		SOX17	-0.949603	1.46306e-25	-23.5831	23.5831		MRO	-1.00889	9.11168e-14	-13.1563	13.1563		CCDC160	-4.48505	1.2234e-24	-107.249	107.249		MGAT4C	-4.40954	2.73717e-53	-231.777	231.777		P2RY1	-0.67568	4.78281e-68	-45.487	45.487		C11orf67	-0.464269	5.61695e-09	-3.83045	3.83045		LOC283392	-2.41716
TMEM35	-1.17192	8.31973e-31	-35.2511	35.2511		AQP7P3	-4.82104	2.63e-127	-610.248	610.248		CA4	-2.6354	1.58025e-25	-65.3613	65.3613		LPA	-3.05153	8.11238e-14	-39.9471	39.9471		VWA3B	-5.28198	1.40489e-24	-125.988	125.988		SLC30A8	-4.50948	3.45248e-53	-236.576	236.576		FABP4	-1.32089	6.8562e-68	-88.716	88.716		cytochrome_b	-0.244223	2.52835e-09	-2.09962	2.09962		LHFPL5	-2.42084
APOLD1	-0.367913	1.0207e-30	-11.0341	11.0341		FAM150B	-4.1479	2.67e-127	-525.014	525.014		FILIP1	-1.30978	2.28244e-25	-32.2752	32.2752		AGMAT	-0.797338	6.80694e-14	-10.4986	10.4986		ASRGL1	-1.1967	4.70476e-25	-29.1126	29.1126		CWH43	-4.32786	4.52651e-53	-226.538	226.538		CPNE8	-0.470988	5.14076e-68	-31.6923	31.6923		Mir_154	-0.385079	7.21058e-09	-3.13532	3.13532		CHRM2	-2.40821
FGF13	-0.686731	1.16178e-30	-20.5572	20.5572		FABP4	-2.08337	3.03e-127	-263.585	263.585		FLT4	-0.637012	1.99719e-25	-15.7339	15.7339		CA14	-0.934724	9.85232e-14	-12.1575	12.1575		C1orf114	-4.27626	1.25361e-24	-102.211	102.211		SFRP5	-4.53465	5.56657e-53	-236.956	236.956		SDPR	-0.494263	4.95885e-68	-33.2662	33.2662		DQ599787	-0.385079	7.21058e-09	-3.13532	3.13532		PRKCB	-0.67972
PRKCB	-0.601931	1.34152e-30	-17.9811	17.9811		PLXNA4	-1.17075	3.72e-127	-148.018	148.018		SLIT3	-0.868062	1.96486e-25	-21.4469	21.4469		DHRS4L2	-0.409688	6.38462e-14	-5.40577	5.40577		TP53AIP1	-5.25405	1.54258e-24	-125.108	125.108		SH2D6	-4.25058	1.1327e-52	-220.8	220.8		MGAT4C	-1.93914	9.65249e-68	-129.952	129.952		HDC	-1.59987	7.43818e-09	-13.0046	13.0046		LRFN2	-1.28977
MRVI1	-0.458181	1.38166e-30	-13.6811	13.6811		PDK4	-1.12795	4.82e-127	-142.48	142.48		GAL3ST3	-2.90654	3.69034e-25	-71.0153	71.0153		TCTEX1D1	-1.35863	9.0448e-14	-17.7214	17.7214		DTX1	-2.48066	9.89152e-25	-59.5476	59.5476		CASQ2	-3.69616	1.33847e-52	-191.733	191.733		CASQ2	-1.58696	1.16657e-67	-106.22	106.22		IQCF6	-0.526991	7.94735e-09	-4.26851	4.26851		FBXO40	-2.07215
NECAB1	-0.725814	1.44122e-30	-21.6592	21.6592		SEMA3G	-0.914954	5.35e-127	-115.533	115.533		CTTNBP2	-1.2465	5.74215e-25	-30.2164	30.2164		LGSN	-2.17619	8.61177e-14	-28.4318	28.4318		ACMSD	-7.10021	1.57558e-24	-169.003	169.003		CCL14	-1.8152	1.01438e-52	-94.379	94.379		NOVA1	-1.28853	1.49895e-67	-86.1052	86.1052		B3GAT1	-1.71225	8.56019e-09	-13.8136	13.8136		LOC643387	-2.1126
HAS1	-1.37109	1.62032e-30	-40.8455	40.8455		FAM70A	-1.33714	8.89e-127	-168.548	168.548		ZNF423	-0.939773	6.08531e-25	-22.7573	22.7573		DEPDC7	-1.05615	9.80416e-14	-13.739	13.739		LRRC6	-2.08721	1.32927e-24	-49.8351	49.8351		GNAO1	-1.63716	9.81709e-53	-85.1457	85.1457		BEX1	-1.68717	1.68315e-67	-112.659	112.659		MITF	-0.803177	8.25594e-09	-6.49227	6.49227		ZNF831	-1.49212
RGAG4	-0.533791	1.68833e-30	-15.8923	15.8923		USP44	-2.92985	1.28e-126	-368.847	368.847		NUDT10	-1.43089	6.68671e-25	-34.5914	34.5914		GPAM	-0.721115	6.67977e-14	-9.50086	9.50086		C21orf63	-1.60322	1.17272e-24	-38.3664	38.3664		CD209	-1.39435	9.81709e-53	-72.5176	72.5176		DPP10	-1.84012	1.87093e-67	-122.787	122.787		SLC2A4	-1.24705	9.57046e-09	-10.0002	10.0002		FEZF2	-1.4456
BMP5	-1.65856	1.74933e-30	-49.3539	49.3539		ITM2A	-0.939203	1.56e-126	-118.158	118.158		CPXM2	-0.816525	6.57851e-25	-19.7451	19.7451		SPP2	-3.08748	9.80416e-14	-40.1638	40.1638		LRRC19	-3.4825	1.80089e-24	-82.6902	82.6902		SLC25A20	-0.578241	7.43813e-53	-30.1428	30.1428		GNG3	-1.08242	2.21219e-67	-72.1487	72.1487		NKX6-2	-1.5685	9.21517e-09	-12.6036	12.6036		PLEKHA1	-0.372145
PRDM6	-0.769534	2.27495e-30	-22.8113	22.8113		JPH2	-1.31328	2.09e-126	-165.053	165.053		RGN	-1.41144	9.97767e-25	-33.876	33.876		GRHPR	-0.368273	5.97261e-14	-4.86998	4.86998		DDX25	-4.48489	2.48606e-24	-105.864	105.864		BEX1	-3.97499	2.16898e-52	-205.363	205.363		FGL2	-0.46669	2.19182e-67	-31.1092	31.1092		FRY	-0.880736	9.57046e-09	-7.06268	7.06268		2018-03-04	1899-12-29 01:16:26
FAM180A	-1.42313	2.56503e-30	-42.1118	42.1118		CCDC46	-0.852825	2.09e-126	-107.183	107.183		ZSCAN18	-0.755722	7.35125e-25	-18.2383	18.2383		SLC39A8	-0.496838	8.14194e-14	-6.50325	6.50325		DPPA2	-3.97368	2.7384e-24	-93.6298	93.6298		GGTA1	-1.57762	1.93468e-52	-81.584	81.584		EPB41L3	-0.53155	2.58511e-67	-35.3946	35.3946		KIAA0430	-0.347035	6.99575e-09	-2.83013	2.83013		PABPC1L2A	-2.12302
FGF10	-2.21379	3.28979e-30	-65.2687	65.2687		C12orf39	-5.14242	2.4e-126	-645.989	645.989		GREB1	-0.902815	7.48394e-25	-21.7812	21.7812		MFSD2A	-1.06519	1.05943e-13	-13.8208	13.8208		SEC14L4	-5.14607	2.89144e-24	-121.133	121.133		RUNDC3B	-1.61037	2.95844e-52	-82.9808	82.9808		MMRN1	-0.974725	4.41971e-67	-64.6775	64.6775		TVAS5	-0.242125	3.66306e-09	-2.0426	2.0426		SNORD115-26	-2.51636
INMT	-0.524388	3.41965e-30	-15.4516	15.4516		PAK3	-3.06355	1.26e-125	-382.637	382.637		APOD	-1.02103	7.986e-25	-24.6045	24.6045		CWH43	-2.74121	4.817e-14	-36.5054	36.5054		CHP2	-5.69489	2.93061e-24	-134.018	134.018		AQP8	-4.67122	3.5155e-52	-240.353	240.353		LOC728606	-2.10353	7.87161e-67	-139.051	139.051		AF055024	-0.493881	8.98619e-09	-3.97397	3.97397		CLEC2L	-1.45337
NTNG1	-1.39146	3.92076e-30	-40.9181	40.9181		SCN3B	-1.96301	1.4e-125	-245.089	245.089		NRXN2	-0.903669	1.16136e-24	-21.6293	21.6293		NEU4	-1.70629	1.28706e-13	-21.9948	21.9948		GPC5	-5.7805	3.08843e-24	-135.901	135.901		C6orf105	-1.91503	2.14029e-52	-98.9486	98.9486		C7	-0.900682	4.51466e-67	-59.7561	59.7561		HIST1H2AM	1.10264	1.04969e-08	8.79788	8.79788		ATOH7	-1.28633
PGM5P2	-1.64249	5.20257e-30	-48.0985	48.0985		FAM13C	-1.2185	1.68e-125	-152.038	152.038		PKNOX2	-1.71401	1.71122e-24	-40.7365	40.7365		PGRMC1	-0.348812	6.59483e-14	-4.59761	4.59761		SPON1	-3.19955	2.38973e-24	-75.5787	75.5787		OSTalpha	-2.40093	3.28661e-52	-123.608	123.608		REP15	-0.74179	1.41618e-66	-48.846	48.846		FAM13A-AS1	-0.642678	1.03731e-08	-5.1312	5.1312		LOC283070	-0.456051
TSPAN7	-0.541589	5.2524e-30	-15.8575	15.8575		SMYD1	-4.34434	4.12e-125	-540.372	540.372		CXCL12	-0.855227	1.0377e-24	-20.5117	20.5117		FMO4	-0.550413	9.2313e-14	-7.17449	7.17449		AJAP1	-3.21224	2.80598e-24	-75.6543	75.6543		CBLN2	-3.24383	5.61112e-52	-166.249	166.249		HOXD1	-0.801671	2.7134e-66	-52.5627	52.5627		OLR1	1.19521	1.0299e-08	9.54637	9.54637		NEUROD2	-1.32598
FAM135B	-2.15724	6.83493e-30	-62.9165	62.9165		TNFRSF10D	-1.0903	4.15e-125	-135.614	135.614		ADAMTS8	-1.59855	2.4383e-24	-37.7463	37.7463		CYP2B7P1	-1.41877	1.31246e-13	-18.2765	18.2765		ZNF883	-3.66853	3.50338e-24	-86.0472	86.0472		GABRG2	-4.88623	5.45435e-52	-250.484	250.484		CCBP2	-0.721514	4.84215e-66	-47.1257	47.1257		TBC1D14	-0.404744	7.04698e-09	-3.29947	3.29947		MAP3K9	-0.944375
LMX1A	-2.14166	7.87142e-30	-62.3307	62.3307		OSR1	-1.75712	6.8e-125	-218.177	218.177		AFF3	-1.07153	2.30062e-24	-25.3289	25.3289		C9orf103	-0.498203	9.9164e-14	-6.47846	6.47846		WDR54	-1.03124	1.95567e-24	-24.4494	24.4494		AFF3	-2.06758	5.89974e-52	-105.92	105.92		LRMP	-0.71135	3.61642e-66	-46.552	46.552		ERO1LB	-0.761686	9.21517e-09	-6.12053	6.12053		SPHKAP	-1.23218
EPM2A	-0.321854	1.21575e-29	-9.30645	9.30645		TAL1	-0.975493	1.04e-124	-120.944	120.944		DENND2A	-0.875427	1.85494e-24	-20.7753	20.7753		ZCCHC2	-0.345127	8.87937e-14	-4.50446	4.50446		DOCK11	-1.56998	2.0482e-24	-37.1907	37.1907		FGL2	-1.08383	3.82827e-52	-55.7272	55.7272		LDB3	-1.01798	4.66192e-66	-66.5062	66.5062		LOC392232	-1.01027	1.00869e-08	-8.07833	8.07833		NECAB2	-0.794756
CKMT2	-1.43949	1.30917e-29	-41.5769	41.5769		MME	-1.32464	1.29e-124	-164.109	164.109		PRX	-0.505632	1.96827e-24	-11.9865	11.9865		NHEDC2	-0.769667	1.0596e-13	-9.98632	9.98632		DNM3	-1.45452	2.42574e-24	-34.3486	34.3486		TP53INP2	-0.80189	4.87477e-52	-41.1466	41.1466		C14orf180	-2.20337	6.14036e-66	-143.686	143.686		PTF1A	-0.641866	1.12063e-08	-5.10318	5.10318		CNTN3	-1.37439
PER2	-0.307613	1.48414e-29	-8.86804	8.86804		PTPRZ1	-3.18003	1.81e-124	-393.504	393.504		TSPAN18	-0.736802	2.06307e-24	-17.4515	17.4515		SLC34A1	-2.35957	5.78097e-14	-31.236	31.236		ST6GALNAC5	-5.05641	4.56641e-24	-118.019	118.019		ARHGAP20	-2.07935	1.61055e-51	-105.616	105.616		SLC2A13	-0.285614	2.65857e-66	-18.7293	18.7293		C1orf182	0.889208	1.12063e-08	7.06968	7.06968		PRMT8	-1.19257
GALNTL2	-0.692916	1.788e-29	-19.9197	19.9197		DLK1	-5.02314	3.33e-124	-620.245	620.245		C3orf18	-0.676456	2.60257e-24	-15.954	15.954		FETUB	-2.1922	1.40629e-13	-28.174	28.174		FLJ32063	-3.51538	4.59289e-24	-82.0415	82.0415		SCUBE2	-1.5138	1.23555e-51	-77.0646	77.0646		CNTN1	-1.65999	7.64938e-66	-108.093	108.093		RIMS3	-1.13805	1.12063e-08	-9.04813	9.04813		SGIP1	-0.514618
BOC	-0.451336	1.85507e-29	-12.9676	12.9676		NLGN1	-3.19057	4.64e-124	-393.504	393.504		PI15	-1.01378	3.52055e-24	-23.7766	23.7766		CSAD	-0.36048	8.64e-14	-4.70913	4.70913		CCDC146	-0.973321	1.9678e-24	-23.0736	23.0736		CCDC152	-1.52919	1.57029e-51	-77.689	77.689		HIGD1A	-0.213022	2.14751e-66	-13.9887	13.9887		RCAN2	-0.798132	9.57617e-09	-6.40007	6.40007		CA7	-1.69911
MFAP5	-1.07896	2.40665e-29	-30.8783	30.8783		CLDN19	-3.98865	5.96e-124	-491.501	491.501		GALNTL2	-1.07465	5.49544e-24	-24.9964	24.9964		CCL16	-2.37933	1.3717e-13	-30.6047	30.6047		CDH2	-3.31596	3.50889e-24	-77.7752	77.7752		FOLR2	-1.45886	1.3628e-51	-74.2056	74.2056		ZNF536	-1.61978	8.65339e-66	-105.388	105.388		PLCE1	-0.929286	1.02137e-08	-7.42576	7.42576		GABRA4	-1.34128
SEMA3E	-1.00079	2.67778e-29	-28.5948	28.5948		HS3ST4	-4.68637	7.98e-124	-576.883	576.883		TMEM200A	-0.759467	7.40183e-24	-17.567	17.567		MYRIP	-0.921653	1.30354e-13	-11.8754	11.8754		CTSD	0.492693	9.18279e-25	11.8429	11.8429		LIPC	-3.35644	2.76321e-51	-169.697	169.697		GABRG2	-2.12479	8.88085e-66	-138.221	138.221		NICN1	-0.547318	1.06587e-08	-4.36338	4.36338		CAMK1D	-0.443255
RERG	-0.576018	3.23486e-29	-16.4108	16.4108		TMEM22	-0.894914	1.05e-123	-110.055	110.055		CLVS2	-2.52197	2.79339e-25	-61.924	61.924		SOX5	-1.50328	1.39133e-13	-19.3271	19.3271		KCNH3	-3.80946	4.56641e-24	-88.9145	88.9145		EPB41L3	-1.25687	1.1478e-51	-64.0251	64.0251		ANPEP	-0.59226	2.87026e-66	-38.8179	38.8179		PGCP1	-0.786435	1.12824e-08	-6.25026	6.25026		C4orf50	-2.30589
LCN6	-2.19006	3.57812e-29	-62.2993	62.2993		TPO	-2.69421	1.34e-123	-331.045	331.045		SELP	-1.07534	1.09596e-23	-24.6899	24.6899		CHRNA4	-2.57019	1.33229e-13	-33.0923	33.0923		SMTNL2	-3.73233	4.03603e-24	-87.3142	87.3142		NLGN1	-4.6123	3.4105e-51	-232.77	232.77		SLC22A5	-0.270442	4.51932e-66	-17.672	17.672		LOC100506746	-0.614931	1.20483e-08	-4.86968	4.86968		?|653553	-1.54297
LRRC4B	-0.662166	4.02144e-29	-18.8026	18.8026		CRYAB	-1.1954	1.64e-123	-146.778	146.778		LOC401093	-0.638392	1.09335e-23	-14.6583	14.6583		SLCO2B1	-0.553634	8.23185e-14	-7.24403	7.24403		RASL11B	-3.51248	3.9286e-24	-82.2122	82.2122		KCNIP4	-1.26464	3.35257e-51	-63.8324	63.8324		PLD5	-1.89183	1.54017e-65	-122.614	122.614		MMRN1	-1.3394	1.24307e-08	-10.5886	10.5886		AK5	-0.867297
CFL2	-0.35796	4.14061e-29	-10.1599	10.1599		FGF1	-0.861707	1.99e-123	-105.732	105.732		FRMD7	-2.79305	1.17796e-23	-64.0415	64.0415		GLYAT	-2.89947	1.39133e-13	-37.2773	37.2773		SGIP1	-2.21448	3.47789e-24	-51.9487	51.9487		ANPEP	-1.4146	1.07282e-51	-72.1013	72.1013		CBLN2	-1.39982	2.24286e-65	-90.4973	90.4973		SCUBE1	-1.40194	1.26942e-08	-11.0703	11.0703		SLC24A2	-1.09727
LAMC3	-0.479689	4.16904e-29	-13.6135	13.6135		KCNAB1	-0.895674	2.1e-123	-109.879	109.879		DARC	-1.2156	1.29452e-23	-27.8226	27.8226		TAT	-1.66536	1.39133e-13	-21.4108	21.4108		FAM180A	-4.88679	5.39092e-24	-113.708	113.708		EDN3	-2.073	2.31653e-51	-104.967	104.967		RILP	-0.299351	1.01693e-65	-19.4557	19.4557		SBSPON	-1.05976	1.216e-08	-8.38806	8.38806		NAPB	-0.561776
ADH1A	-2.00462	5.70441e-29	-56.618	56.618		GHR	-1.04036	2.2e-123	-127.608	127.608		PCDH20	-2.47247	2.73804e-23	-55.7853	55.7853		PALM2	-0.749486	1.39133e-13	-9.63581	9.63581		NCS1	-1.61895	2.48606e-24	-38.2146	38.2146		CLEC10A	-2.12931	3.66306e-51	-107.394	107.394		ITM2A	-0.472757	1.24532e-65	-30.6842	30.6842		FAM54A	1.35278	1.1951e-08	10.7176	10.7176		B3GNT4	-1.31728
PELI2	-0.479592	6.17219e-29	-13.5291	13.5291		LRRN3	-1.5789	2.52e-123	-193.571	193.571		SLC43A1	-0.697781	2.34978e-23	-15.7901	15.7901		ACACB	-0.4452	8.67813e-14	-5.81502	5.81502		SLC45A1	-1.54018	3.99488e-24	-36.038	36.038		PDCD4	-0.505436	1.53065e-51	-25.6838	25.6838		PDE7B	-0.655094	2.257e-65	-42.3495	42.3495		LOC646471	-0.551552	1.30374e-08	-4.34889	4.34889		C6orf154	-0.636444
WNT2B	-0.686454	6.80833e-29	-19.3353	19.3353		SEMA6D	-1.03958	2.57e-123	-127.442	127.442		ADCY5	-1.55614	2.84958e-23	-35.0835	35.0835		F13B	-2.64872	1.45236e-13	-34.0041	34.0041		CCDC65	-2.05743	5.42077e-24	-47.8681	47.8681		DPF3	-1.85744	5.19256e-51	-93.4005	93.4005		OLFM3	-2.03124	3.81062e-65	-130.851	130.851		FBP2	-1.43729	1.33025e-08	-11.3202	11.3202		KIAA0513	-0.519345
TACR2	-0.812441	7.43143e-29	-22.8531	22.8531		HOXA2	-2.36849	3.24e-123	-290.115	290.115		SLC2A4	-1.1081	3.05466e-23	-24.9489	24.9489		OXT	-2.61225	1.17757e-13	-33.7738	33.7738		CACNA1E	-5.32095	6.67183e-24	-123.317	123.317		TTC22	-0.784411	2.98096e-51	-39.6329	39.6329		DCLK1	-0.899443	3.69015e-65	-57.9537	57.9537		BX648270	0.910244	1.34294e-08	7.16539	7.16539		PNMA3	-0.845781
PTGS1	-0.592032	1.03948e-28	-16.5669	16.5669		ANGPT4	-4.09073	7.52e-123	-499.575	499.575		DLK1	-2.99733	2.07947e-23	-67.9855	67.9855		ISOC1	-0.330691	9.66956e-14	-4.3038	4.3038		DNALI1	-1.14084	2.35058e-24	-26.9568	26.9568		NR3C2	-1.01904	2.88587e-51	-51.5019	51.5019		NR3C2	-0.440367	1.72459e-65	-28.5196	28.5196		XRCC2	1.23945	1.3313e-08	9.76157	9.76157		SDR16C5	-2.11488
LRRC70	-0.474973	1.05436e-28	-13.2883	13.2883		MYH11	-1.17669	9.65e-123	-143.575	143.575		KLF15	-1.22842	3.12954e-23	-27.6451	27.6451		LYVE1	-0.844574	1.5453e-13	-10.8198	10.8198		KL	-1.91832	2.94846e-24	-45.1389	45.1389		WDR78	-1.30016	5.45628e-51	-65.3502	65.3502		C6orf105	-0.80154	2.29737e-65	-51.8105	51.8105		ITPR1	-0.704768	1.30308e-08	-5.55711	5.55711		NRXN3	-0.782911
FAM46B	-0.57966	1.07519e-28	-16.2122	16.2122		DCT	-4.63126	2.54e-122	-563.139	563.139		DAAM2	-0.797022	2.70332e-23	-17.9873	17.9873		TTC38	-0.364975	9.16871e-14	-4.75843	4.75843		C16orf73	-4.67022	7.80826e-24	-107.917	107.917		TLR3	-1.02266	4.73506e-51	-51.465	51.465		TMEM59L	-1.42035	6.53764e-65	-91.1649	91.1649		MAS1L	-0.362726	1.38107e-08	-2.85095	2.85095		HECW1	-1.15075
AG2	-0.466491	1.14626e-28	-13.0341	13.0341		AKAP6	-1.01737	2.6e-122	-123.697	123.697		PTCHD1	-2.26485	3.67703e-23	-50.8109	50.8109		KLB	-1.37038	1.72682e-13	-17.4899	17.4899		B3GNT3	-5.2259	6.89168e-24	-121.041	121.041		AVPR1B	-4.11159	7.00484e-51	-206.215	206.215		GRIK3	-1.06411	5.62754e-65	-68.3688	68.3688		C7orf58	-1.03187	1.38107e-08	-8.11029	8.11029		CNNM2	-0.402734
LAMA2	-0.430902	1.17839e-28	-12.0345	12.0345		CNTFR	-2.26706	2.82e-122	-275.56	275.56		MMRN2	-0.561939	2.77366e-23	-12.6756	12.6756		HFE2	-2.47393	1.70377e-13	-31.5886	31.5886		TCEAL7	-1.63403	5.87987e-24	-37.9595	37.9595		TMEM59L	-3.39586	1.11235e-50	-169.636	169.636		HTR4	-1.62455	6.81743e-65	-104.241	104.241		RAD54L	1.36973	1.33995e-08	10.7838	10.7838		C5orf40	-1.12485
RNF150	-0.913485	1.63016e-28	-25.3837	25.3837		GLRA4	-4.73602	3.13e-122	-575.448	575.448		KIAA1755	-1.01035	4.03319e-23	-22.6261	22.6261		CYP1A2	-2.95822	1.65079e-13	-37.8128	37.8128		SPRR2A	-4.47418	8.09449e-24	-103.317	103.317		MMRN1	-2.25188	7.63021e-51	-112.859	112.859		ABCA6	-1.14257	6.81743e-65	-73.3147	73.3147		MAL	-1.50662	1.1806e-08	-11.9443	11.9443		CORT	-0.866841
CDO1	-1.33958	1.66214e-28	-37.2127	37.2127		NRN1	-0.830762	3.53e-122	-100.898	100.898		ITGA7	-0.612117	4.88039e-23	-13.6573	13.6573		GREM2	-2.61855	1.62232e-13	-33.4909	33.4909		CERKL	-1.63503	4.5549e-24	-38.1641	38.1641		GNG3	-2.48997	1.33184e-50	-124.188	124.188		LPAR1	-0.45572	3.43197e-65	-29.3777	29.3777		TNFRSF4	1.06657	1.57948e-08	8.3208	8.3208		CRHR1	-1.19714
NCALD	-0.376886	1.75831e-28	-10.4604	10.4604		DST	-0.643968	5.32e-122	-78.0967	78.0967		FAM198A	-1.17048	6.84511e-23	-25.9432	25.9432		SFXN5	-0.498398	1.13e-13	-6.45272	6.45272		TRPV5	-5.84789	8.32419e-24	-134.967	134.967		PRKCB	-1.35455	6.86376e-51	-67.9489	67.9489		CNGA3	-1.66584	9.70104e-65	-106.636	106.636		HMP19	-1.12541	1.48445e-08	-8.81021	8.81021		OPRK1	-1.73313
TNFAIP8L3	-0.637289	1.91252e-28	-17.6646	17.6646		ADIPOQ	-2.88232	6.34e-122	-349.332	349.332		ST6GALNAC3	-1.14181	8.37104e-23	-25.2079	25.2079		ACSM3	-0.6404	1.18627e-13	-8.2777	8.2777		AKR1C3	-1.6328	3.22854e-24	-38.3561	38.3561		CNTN1	-3.86542	1.61114e-50	-192.471	192.471		TP53INP2	-0.336198	3.4195e-65	-21.6734	21.6734		MEX3A	1.29935	1.7097e-08	10.0922	10.0922		NCOA7	-0.406862
RASD1	-0.5321	1.91252e-28	-14.749	14.749		TRPM3	-4.41358	8.98e-122	-534.25	534.25		CES1	-1.31357	7.72964e-23	-29.0454	29.0454		ADRB2	-1.17471	2.02796e-13	-14.9106	14.9106		C10orf114	-1.74772	5.5776e-24	-40.6407	40.6407		NR1H4	-4.02296	1.76802e-50	-200.152	200.152		CCBE1	-1.48429	1.19932e-64	-94.8775	94.8775		TMOD1	-0.497153	1.35007e-08	-3.91242	3.91242		CACNG2	-1.97359
C10orf108	-1.41124	2.08908e-28	-39.0631	39.0631		SGK2	-2.35477	3.23e-121	-283.728	283.728		EPDR1	-0.82002	7.9078e-23	-18.124	18.124		GBP7	-2.48719	1.96443e-13	-31.6041	31.6041		LMO1	-5.04367	8.32419e-24	-116.406	116.406		MS4A12	-4.8366	1.57761e-50	-240.872	240.872		UNC5C	-1.13811	1.30296e-64	-72.7079	72.7079		BCKDHB	-0.528092	1.36405e-08	-4.15354	4.15354		FAM153A	-2.02131
CACNB2	-0.622947	2.13151e-28	-17.2378	17.2378		PLSCR4	-0.719538	3.43e-121	-86.679	86.679		PID1	-0.879395	8.46183e-23	-19.4105	19.4105		ACY1	-0.454972	1.09621e-13	-5.89649	5.89649		HPSE2	-5.19906	8.98299e-24	-119.82	119.82		LHFPL4	-4.53918	2.04176e-50	-225.552	225.552		ABCA9	-1.20504	1.74078e-64	-76.8324	76.8324		ITGB1BP3	-0.624252	1.76139e-08	-4.84054	4.84054		ANKRD34C	-2.1351
PTPRD	-0.948437	2.32355e-28	-26.209	26.209		CXorf36	-0.650995	3.51e-121	-78.4154	78.4154		ARMCX1	-0.705364	8.17517e-23	-15.5797	15.5797		MAN1C1	-0.754972	1.70665e-13	-9.63937	9.63937		S100A1	-1.77729	4.08436e-24	-41.5688	41.5688		RASD2	-1.09138	1.0455e-50	-54.5478	54.5478		FOLR2	-0.629379	1.09292e-64	-40.2559	40.2559		ACADS	-0.495867	1.23055e-08	-3.92226	3.92226		TCERG1L	-1.8444
MYRIP	-1.27876	2.4933e-28	-35.2979	35.2979		SLC16A7	-1.74795	5e-121	-210.28	210.28		KCNA4	-2.59832	6.31772e-24	-60.2795	60.2795		THRSP	-2.8795	1.96919e-13	-36.5861	36.5861		ZNF69	-1.06135	5.03686e-24	-24.7271	24.7271		SLC26A2	-1.28894	6.12954e-51	-64.7207	64.7207		TAGLN3	-1.85007	2.51121e-64	-117.665	117.665		KCNK3	-1.41935	1.8495e-08	-10.9758	10.9758		MYT1L	-1.28093
AKAP6	-0.666429	2.83001e-28	-18.3589	18.3589		TM4SF18	-0.839727	5.45e-121	-100.989	100.989		HSD17B6	-0.651414	9.31947e-23	-14.351	14.351		GCGR	-2.52291	2.15299e-13	-31.9576	31.9576		RFPL4B	-4.89765	9.4699e-24	-112.762	112.762		SPHKAP	-4.39534	1.76826e-50	-218.679	218.679		PTPRZ1	-1.78427	3.64781e-64	-113.19	113.19		CD300LF	0.887215	1.79336e-08	6.87266	6.87266		PPP1R3F	-0.414769
CH25H	-0.621852	2.89419e-28	-17.1249	17.1249		FAM126A	-0.755151	5.5e-121	-90.8142	90.8142		C10orf72	-0.765396	1.12323e-22	-16.8001	16.8001		SLC26A1	-0.56485	1.70665e-13	-7.21192	7.21192		TGFA	-1.99829	4.56641e-24	-46.6409	46.6409		CD160	-1.94165	2.69924e-50	-96.2453	96.2453		ADCY5	-0.954109	2.56368e-64	-60.6729	60.6729		PXK	-0.447261	1.57948e-08	-3.4893	3.4893		GABRG2	-1.38506
SLC7A3	-2.17578	3.02991e-28	-59.8743	59.8743		PARK2	-1.12969	7.35e-121	-135.713	135.713		TGFBR3	-0.69967	1.00683e-22	-15.3907	15.3907		RASGEF1B	-0.558887	1.70665e-13	-7.13579	7.13579		CCDC19	-4.23908	9.53274e-24	-97.5869	97.5869		HOXD1	-1.80626	2.32021e-50	-89.6527	89.6527		SCN11A	-1.60259	4.64656e-64	-101.496	101.496		KIF18B	1.45034	1.76139e-08	11.2461	11.2461		CDKN2D	-0.396033
EMCN	-0.412532	4.08641e-28	-11.2987	11.2987		FOSB	-1.26589	8.79e-121	-151.977	151.977		NRXN3	-1.55739	1.72596e-22	-33.8934	33.8934		PEX11A	-0.4231	1.88983e-13	-5.38335	5.38335		WDR66	-2.03489	7.43786e-24	-47.0642	47.0642		GDPD3	-1.09074	1.32471e-50	-54.4037	54.4037		ATCAY	-1.87108	7.29195e-64	-118.135	118.135		LOC100506963	-0.361726	1.35991e-08	-2.84551	2.84551		ABCG4	-0.869227
CLIP3	-0.437081	4.33554e-28	-11.9598	11.9598		CCDC69	-0.837645	1.19e-120	-100.454	100.454		ZNF626	-1.07533	1.7715e-22	-23.3902	23.3902		A2M	-0.422345	1.07681e-13	-5.47692	5.47692		ADRA2C	-2.60256	7.38351e-24	-60.2018	60.2018		REP15	-1.67177	1.72654e-50	-83.1921	83.1921		BAALC	-1.06597	9.71757e-64	-67.1691	67.1691		MIR3153	0.841807	1.87988e-08	6.50369	6.50369		LOC100189589	-1.84241
GPM6B	-0.491044	4.40411e-28	-13.4331	13.4331		LIMS2	-0.696717	1.34e-120	-83.5175	83.5175		LOC644538	-0.731658	1.49488e-22	-15.9687	15.9687		SLC31A1	-0.403147	1.31996e-13	-5.19231	5.19231		C14orf45	-0.701071	4.95401e-24	-16.3385	16.3385		ENC1	0.605158	1.39601e-50	30.1702	30.1702		FCER2	-1.78961	1.07501e-63	-112.689	112.689		TGFBR3	-0.856314	1.62374e-08	-6.67025	6.67025		TMEM215	-2.03351
HMGCLL1	-1.85546	4.75757e-28	-50.6961	50.6961		CYYR1	-0.708129	1.78e-120	-84.7982	84.7982		NAALAD2	-1.08443	2.24438e-22	-23.4767	23.4767		CYP2A6	-2.60913	2.44511e-13	-32.9056	32.9056		KCTD4	-4.71914	1.22302e-23	-108.128	108.128		CPEB3	-0.683889	2.60224e-50	-33.9104	33.9104		SPINK2	-1.82519	1.12163e-63	-114.896	114.896		FAM176A	1.16396	1.97428e-08	8.96782	8.96782		ITPKA	-0.549235
ENPP6	-1.30999	5.89723e-28	-35.6702	35.6702		CFL2	-0.581875	4.05e-120	-69.4716	69.4716		MSX1	-0.755596	1.74984e-22	-16.4395	16.4395		ADRA1A	-2.36359	2.34701e-13	-29.8509	29.8509		TRPM3	-4.70801	1.15194e-23	-107.995	107.995		PDE7B	-1.52087	3.90267e-50	-75.1442	75.1442		ELAVL4	-1.72289	1.23811e-63	-108.382	108.382		ITIH5	-0.92926	1.8495e-08	-7.18592	7.18592		ZC3H12B	-0.965162
SYNE1	-0.380554	6.01326e-28	-10.359	10.359		LHCGR	-4.74083	7.88e-120	-564.649	564.649		ALDH1A2	-1.10738	2.22971e-22	-23.9767	23.9767		ADH5	-0.260414	1.36905e-13	-3.34985	3.34985		PCDP1	-3.25372	9.92785e-24	-74.8459	74.8459		NEU4	-1.48874	2.32021e-50	-73.8931	73.8931		EPHA7	-1.0837	9.28262e-64	-68.3079	68.3079		C14orf45	-0.579517	2.00053e-08	-4.46162	4.46162		NSF	-0.34933
ASB5	-2.07234	7.33792e-28	-56.2318	56.2318		ANKRD53	-2.04626	1.04e-119	-243.47	243.47		FAM180A	-1.73106	3.46179e-22	-37.1499	37.1499		SERPINC1	-1.85045	2.48805e-13	-23.3234	23.3234		ARSF	-6.44336	1.50098e-23	-147.061	147.061		SCN11A	-3.80336	5.07322e-50	-187.485	187.485		CDKL1	-0.557371	1.02155e-63	-35.1092	35.1092		PLA2G1B	-1.42459	2.04437e-08	-10.9543	10.9543		CCDC85A	-0.75621
CNTN4	-0.815271	8.10614e-28	-22.0867	22.0867		DMGDH	-1.64372	1.14e-119	-195.509	195.509		ADCY2	-1.77027	3.54648e-22	-37.9727	37.9727		PCK1	-1.31194	1.86817e-13	-16.6991	16.6991		THPO	-4.67421	1.48835e-23	-106.7	106.7		HRASLS2	-2.69964	4.48645e-50	-133.222	133.222		CPM	-0.427989	4.49677e-64	-27.1119	27.1119		DQ582622	-0.346675	2.14708e-08	-2.65836	2.65836		MAS1	-2.45052
STON1	-0.448992	1.07316e-27	-12.109	12.109		LOC134466	-1.63177	1.26e-119	-194.017	194.017		CHRD	-0.83653	2.44343e-22	-18.0791	18.0791		BHMT2	-1.3154	2.28934e-13	-16.6271	16.6271		SPOCK2	-0.995994	3.96788e-24	-23.3077	23.3077		ADCY5	-2.27928	3.84087e-50	-112.632	112.632		GPR112	-1.60285	1.04296e-63	-100.95	100.95		DQ582977	-0.346675	2.14708e-08	-2.65836	2.65836		HS3ST2	-0.846263
GYPC	-0.446528	1.09358e-27	-12.0389	12.0389		PFKFB1	-2.33353	1.29e-119	-277.431	277.431		C1orf114	-1.6998	3.74482e-22	-36.421	36.421		SHD	-2.39117	2.44511e-13	-30.1567	30.1567		EDN1	-1.48937	8.75263e-24	-34.3417	34.3417		STBD1	-0.624928	1.97739e-50	-31.0613	31.0613		NBLA00301	-1.50281	1.74354e-63	-94.3139	94.3139		UBE2T	0.949254	2.22291e-08	7.26472	7.26472		SYT5	-0.841199
SPARCL1	-0.380105	1.22816e-27	-10.2289	10.2289		MT1M	-1.67269	1.52e-119	-198.746	198.746		ZNF853	-0.754278	3.469e-22	-16.1867	16.1867		PROZ	-2.23834	2.77603e-13	-28.1058	28.1058		NR1H4	-4.92109	1.60372e-23	-112.176	112.176		ABCA6	-2.65329	5.96099e-50	-130.607	130.607		CHODL	-1.44152	2.30626e-63	-90.2924	90.2924		ESRRB	-1.26856	2.14708e-08	-9.72747	9.72747		ADAP1	-0.642628
MYH11	-0.682818	1.41281e-27	-18.3336	18.3336		MYCT1	-0.714261	6.52e-119	-84.4155	84.4155		SNTG2	-2.74651	5.33233e-22	-58.4268	58.4268		SEPP1	-0.48011	1.31996e-13	-6.18355	6.18355		TMEM82	-7.01574	1.94914e-23	-159.328	159.328		LPAR1	-1.06683	3.48598e-50	-52.7629	52.7629		DHRS9	-0.883906	1.06296e-63	-55.6626	55.6626		KIF18A	1.44363	2.28584e-08	11.0307	11.0307		ADARB2	-1.18318
ST8SIA1	-0.720698	1.41856e-27	-19.3494	19.3494		SLC6A2	-4.41456	7.22e-119	-521.542	521.542		BAI3	-2.72676	5.49404e-22	-57.9713	57.9713		OXNAD1	-0.311909	2.13041e-13	-3.95236	3.95236		WDR93	-2.49449	1.91632e-23	-56.6687	56.6687		LGI4	-1.3003	4.97868e-50	-64.1085	64.1085		LIPC	-1.38937	2.7839e-63	-86.9126	86.9126		GRIA4	-1.08869	2.42021e-08	-8.29162	8.29162		KCTD4	-1.09519
MS4A2	-0.935878	1.5529e-27	-25.0898	25.0898		CDC14B	-0.699339	1.29e-118	-82.4447	82.4447		GRID1	-1.17667	7.00392e-22	-24.8921	24.8921		GAS2	-0.755347	2.60099e-13	-9.50594	9.50594		KLHL14	-2.87927	1.40007e-23	-65.8024	65.8024		ADIPOQ	-5.51877	9.42055e-50	-270.563	270.563		IGFBP6	-0.425311	1.2195e-63	-26.7579	26.7579		GABRA3	1.06925	2.50069e-08	8.12838	8.12838		SPRN	-0.514429
COLEC12	-0.646786	2.24545e-27	-17.236	17.236		MEOX1	-1.65865	2.39e-118	-195.093	195.093		TSPYL5	-0.829194	5.42234e-22	-17.6335	17.6335		DDT	-0.431476	1.5714e-13	-5.52449	5.52449		IFT88	-0.804657	6.91273e-24	-18.6361	18.6361		GPM6B	-1.45767	6.67592e-50	-71.6816	71.6816		SCN4B	-0.62661	3.47373e-63	-39.1376	39.1376		RAB11FIP2	-0.470354	2.15618e-08	-3.60588	3.60588		SEC14L5	-0.933449
RGN	-1.03799	3.00385e-27	-27.53	27.53		USHBP1	-1.14178	3.19e-118	-134.155	134.155		YPEL4	-0.997494	8.80432e-22	-21.0025	21.0025		TBX3	-0.608937	2.19267e-13	-7.70855	7.70855		WNT10A	-4.50862	1.8658e-23	-102.477	102.477		SLC23A1	-2.13806	7.64356e-50	-105.015	105.015		LAMA1	-0.708193	3.27547e-63	-44.2513	44.2513		ST5	-0.406952	1.76139e-08	-3.15556	3.15556		BTRC	-0.325264
COL14A1	-0.487269	3.3841e-27	-12.8983	12.8983		C9orf125	-1.1757	3.58e-118	-138.082	138.082		ABI3BP	-0.872459	5.82573e-22	-18.5264	18.5264		ABCA1	-0.49139	1.70665e-13	-6.27399	6.27399		TUBAL3	-6.13868	2.35839e-23	-138.902	138.902		CNTN4	-1.5546	8.53357e-50	-76.2827	76.2827		ADH1C	-0.977586	2.47837e-63	-61.2026	61.2026		FEM1C	-0.424457	1.97428e-08	-3.27027	3.27027		PPFIA3	-0.541231
GDF10	-1.89493	3.38721e-27	-50.1592	50.1592		ST6GALNAC3	-0.999337	4.77e-118	-117.244	117.244		RAMP1	-0.847217	5.07696e-22	-18.041	18.041		F8	-0.47924	2.17242e-13	-6.06864	6.06864		SLC10A2	-6.96432	2.47941e-23	-157.433	157.433		BTNL8	-1.79824	5.84002e-50	-88.5338	88.5338		NPY	-2.10543	6.52423e-63	-130.927	130.927		EPR-1	1.19662	2.82458e-08	9.03335	9.03335		LOC338758	-0.470166
TRPC3	-1.14717	3.4033e-27	-30.3635	30.3635		PPAP2B	-0.531846	6.27e-118	-62.3338	62.3338		SSC5D	-0.718952	6.03584e-22	-15.2556	15.2556		CYP39A1	-1.49824	2.95824e-13	-18.7715	18.7715		WDR69	-4.82771	2.57107e-23	-109.057	109.057		PABPC1L2B	-3.29578	7.63601e-50	-161.879	161.879		GABRG1	-1.58117	5.09106e-63	-98.4961	98.4961		AF279780	1.06219	2.85284e-08	8.01389	8.01389		KHDRBS2	-1.73345
NEXN	-0.477335	3.53273e-27	-12.6264	12.6264		LOC339524	-1.11386	9.12e-118	-130.367	130.367		LEPR	-0.584877	6.65457e-22	-12.3859	12.3859		AMT	-0.448338	1.86817e-13	-5.70671	5.70671		SLC45A3	-1.88589	1.42362e-23	-43.0863	43.0863		UGT2A3	-2.64794	8.72809e-50	-129.905	129.905		CAV3	-1.62084	5.28675e-63	-100.941	100.941		FRMD1	-1.66838	3.02125e-08	-12.5459	12.5459		2018-03-11	1899-12-27 15:20:23
RNASE4	-0.37211	3.54489e-27	-9.84247	9.84247		ALDH3A1	-3.28657	9.2e-118	-384.647	384.647		SCN2B	-2.27032	1.02031e-21	-47.6569	47.6569		AKR1D1	-2.72602	2.89594e-13	-34.1794	34.1794		FAM124A	-2.21218	1.91652e-23	-50.2553	50.2553		ATCAY	-4.37161	1.81125e-49	-213.081	213.081		SLC25A20	-0.242871	2.88184e-63	-15.1892	15.1892		VSIG1	-1.48521	2.63868e-08	-11.2558	11.2558		CACNA1E	-0.789655
PTGIS	-0.723404	3.94594e-27	-19.1006	19.1006		IL11RA	-0.669563	9.67e-118	-78.3487	78.3487		ZEB1	-0.596735	6.42811e-22	-12.646	12.646		HIBCH	-0.370083	1.81007e-13	-4.71571	4.71571		GALNTL4	-0.907104	7.46926e-24	-20.9783	20.9783		CNGA3	-3.83061	1.93464e-49	-186.602	186.602		RCAN2	-0.359127	3.81017e-63	-22.4164	22.4164		PLAC9	-0.79674	2.72172e-08	-6.02747	6.02747		RIMS1	-0.95477
CAMK2A	-1.39569	4.08542e-27	-36.8305	36.8305		BMP2	-1.39325	9.81e-118	-163.022	163.022		LRRC70	-0.763333	1.06505e-21	-16.0091	16.0091		ADH7	-2.36025	4.93322e-14	-31.4076	31.4076		GLDC	-5.38444	2.30732e-23	-121.887	121.887		LRMP	-1.65613	1.40967e-49	-80.9036	80.9036		LGI4	-0.553516	5.27683e-63	-34.4717	34.4717		PBLD	-0.844446	2.83248e-08	-6.37374	6.37374		CYP26B1	-0.81193
KCND3	-1.39003	4.0997e-27	-36.6789	36.6789		HYAL1	-1.06138	1.03e-117	-124.167	124.167		CCL23	-2.11291	1.07731e-21	-44.3027	44.3027		LOC100133669	-1.92651	2.27296e-13	-24.3577	24.3577		ENPP7	-5.58137	2.87146e-23	-125.815	125.815		SCN4B	-1.49331	1.80721e-49	-72.7883	72.7883		NCAM1	-0.627223	5.02989e-63	-39.075	39.075		SLC1A2	-1.48658	3.03017e-08	-11.1769	11.1769		TRPC5	-1.9461
RIC3	-1.02971	4.1869e-27	-27.1618	27.1618		GNG11	-0.647171	2.11e-117	-75.5091	75.5091		BEX1	-2.26857	1.10661e-21	-47.5402	47.5402		DGAT2	-0.775848	1.96494e-13	-9.85843	9.85843		COL27A1	-2.1039	1.54054e-23	-47.9948	47.9948		DHRS9	-2.06916	1.23995e-49	-101.196	101.196		ARHGAP20	-0.877461	1.03559e-62	-54.3893	54.3893		ADAM12	1.44415	3.13451e-08	10.8366	10.8366		SYN2	-1.01448
ZCCHC24	-0.372811	4.27882e-27	-9.83053	9.83053		CLCA4	-4.54237	2.41e-117	-529.722	529.722		SALL1	-1.00881	1.06505e-21	-21.1573	21.1573		CES3	-1.03682	2.83821e-13	-13.0089	13.0089		HUNK	-3.84052	2.32084e-23	-86.9276	86.9276		GABRG1	-3.60766	1.70113e-49	-175.943	175.943		FMN2	-1.77329	1.23766e-62	-109.78	109.78		KLF9	-0.620238	2.13021e-08	-4.7582	4.7582		SLC27A2	-1.89308
P2RY14	-0.753822	4.41146e-27	-19.8673	19.8673		C14orf49	-1.26511	3.22e-117	-147.375	147.375		SEMA3G	-0.675576	1.13387e-21	-14.1502	14.1502		HORMAD2	-2.56557	1.42489e-13	-32.9579	32.9579		LONP1	0.457805	7.32776e-24	10.5913	10.5913		RETSAT	-0.50006	1.10238e-49	-24.4818	24.4818		C21orf88	-1.67967	1.37514e-62	-103.907	103.907		AL050000	-0.600027	3.33708e-08	-4.48619	4.48619		SH3GL3	-1.04515
NPR1	-0.444519	4.91845e-27	-11.6945	11.6945		GPX3	-0.894139	3.9e-117	-104.086	104.086		TSPAN2	-0.889375	1.07895e-21	-18.6475	18.6475		BCHE	-1.34822	3.15595e-13	-16.8539	16.8539		FBLN5	-1.1028	9.4699e-24	-25.3906	25.3906		VIT	-3.9762	4.31714e-49	-192.308	192.308		FOXD3	-1.91458	1.43268e-62	-118.405	118.405		AK023515	-0.850953	3.61152e-08	-6.33305	6.33305		SV2C	-2.09046
GLT25D2	-0.880909	4.96357e-27	-23.1716	23.1716		WSCD2	-2.30067	4.14e-117	-267.758	267.758		GEFT	-0.707668	1.02282e-21	-14.8541	14.8541		ENHO	-1.31771	3.62279e-13	-16.3936	16.3936		CLDN10	-4.98849	3.10922e-23	-112.278	112.278		SYT4	-4.5087	4.57322e-49	-217.95	217.95		TLR3	-0.42325	6.17013e-63	-26.3303	26.3303		LINC00261	-1.54766	3.59812e-08	-11.5207	11.5207		ANK3	-0.63675
RHAG	-1.55664	5.5061e-27	-40.8761	40.8761		SGCG	-3.25686	4.44e-117	-378.944	378.944		PCDHA3	-2.17182	1.70431e-21	-45.1053	45.1053		TM6SF2	-1.37436	3.60229e-13	-17.1017	17.1017		CYS1	-3.45732	2.23313e-23	-78.3121	78.3121		FABP4	-2.96111	4.06919e-49	-143.29	143.29		EDN3	-0.849604	8.10192e-63	-52.7531	52.7531		CLCNKA	-1.18895	3.38082e-08	-8.88258	8.88258		SYT4	-1.02675
LCN10	-1.46633	6.96866e-27	-38.3547	38.3547		ADCYAP1R1	-3.94829	4.85e-117	-459.243	459.243		C1orf70	-1.3996	1.72799e-21	-29.0591	29.0591		GPR88	-2.10452	3.43871e-13	-26.23	26.23		CACNA2D3	-3.59492	3.64793e-23	-80.6627	80.6627		ELAVL3	-4.55857	4.74537e-49	-220.287	220.287		TNFRSF17	-1.30098	1.41872e-62	-80.463	80.463		AK3	-0.340734	2.30887e-08	-2.60205	2.60205		NCDN	-0.461836
PDE1C	-1.33807	7.22242e-27	-34.9789	34.9789		CLIC5	-0.941593	5.98e-117	-109.435	109.435		PEAR1	-0.707134	1.46293e-21	-14.733	14.733		ACOT13	-0.32076	2.11215e-13	-4.06573	4.06573		WNT9B	-4.63973	3.89266e-23	-103.975	103.975		HS3ST6	-4.76842	4.69204e-49	-230.451	230.451		CNTN4	-0.638036	1.22747e-62	-39.5014	39.5014		ATOH8	-1.53274	3.85607e-08	-11.3635	11.3635		LRFN5	-1.26131
FAM189A2	-0.765441	7.65422e-27	-19.9903	19.9903		GSN	-0.481284	8.48e-117	-55.8634	55.8634		C17orf108	-0.581017	1.55615e-21	-12.0898	12.0898		C18orf18	-0.435444	3.35391e-13	-5.43192	5.43192		KCNV1	-5.10257	4.78024e-23	-113.892	113.892		GALNTL1	-2.54198	5.72368e-49	-122.631	122.631		HBB	-0.591585	7.67389e-63	-36.7463	36.7463		LOC728606	-1.30556	3.70482e-08	-9.70189	9.70189		C9orf4	-1.60302
C4orf31	-0.974552	8.1387e-27	-25.4255	25.4255		NRXN1	-2.80517	1.04e-116	-325.352	325.352		LOC144571	-0.929642	2.27452e-21	-19.1907	19.1907		PALMD	-0.604051	2.72965e-13	-7.58923	7.58923		AGPAT4	-1.41665	2.29863e-23	-32.0708	32.0708		MT1H	-2.6176	4.37529e-49	-126.584	126.584		HS3ST6	-2.09266	2.4483e-62	-128.931	128.931		IL33	-1.08021	3.36379e-08	-8.07259	8.07259		MAPK9	-0.249232
ITPR1	-0.354622	9.35142e-27	-9.2305	9.2305		PTCHD1	-2.82875	1.1e-116	-328.018	328.018		TIE1	-0.566959	1.51193e-21	-11.8044	11.8044		ANGPTL6	-1.68605	3.81558e-13	-20.9381	20.9381		C9orf70	-4.9014	5.15762e-23	-109.24	109.24		VIP	-2.8671	4.25072e-49	-138.686	138.686		LMX1A	-2.06174	2.76145e-62	-126.918	126.918		USP54	-0.519597	3.09717e-08	-3.90167	3.90167		C9orf172	-0.555113
NLGN1	-1.25397	9.39143e-27	-32.6375	32.6375		ID4	-1.09763	1.3e-116	-127.2	127.2		KCNAB1	-0.724931	2.57504e-21	-14.9258	14.9258		SHBG	-1.93894	3.82869e-13	-24.0758	24.0758		KLHL32	-2.66974	4.19409e-23	-59.7418	59.7418		NAAA	-0.688257	2.44471e-49	-33.4574	33.4574		CAND2	-0.55444	3.10844e-62	-34.1022	34.1022		DEPDC1	1.46288	4.2573e-08	10.7827	10.7827		CAMK4	-0.86582
PTPRN2	-0.520159	1.10261e-26	-13.5021	13.5021		NCRNA00086	-1.5184	1.34e-116	-175.941	175.941		EGFL7	-0.606621	2.16052e-21	-12.5361	12.5361		CFHR5	-2.7322	3.62279e-13	-33.9912	33.9912		C3orf15	-2.0319	3.20448e-23	-45.7061	45.7061		FRMD3	-1.69358	5.9804e-49	-81.6701	81.6701		PDCD4	-0.210963	1.12373e-62	-13.069	13.069		MIR23C	-0.860431	4.59475e-08	-6.31362	6.31362		REPS2	-0.684454
RNF180	-0.645734	1.13192e-26	-16.7543	16.7543		C4orf49	-2.11212	3.19e-116	-243.942	243.942		CILP	-1.19339	4.00079e-21	-24.3426	24.3426		OXSM	-0.326484	2.95824e-13	-4.0905	4.0905		C1QTNF7	-2.2926	3.64656e-23	-51.4417	51.4417		LAMA1	-1.6523	5.6263e-49	-79.7232	79.7232		UGT2A3	-1.08484	2.26711e-62	-66.8741	66.8741		POU6F2	0.93255	4.37753e-08	6.86242	6.86242		KCNJ4	-0.907135
TENC1	-0.292398	1.14672e-26	-7.58496	7.58496		CASQ2	-1.97661	3.62e-116	-228.183	228.183		FXYD6	-0.786111	2.58308e-21	-16.1843	16.1843		CES8	-1.14221	3.97156e-13	-14.1646	14.1646		GABRP	-4.03499	5.00675e-23	-89.982	89.982		MAB21L1	-4.01267	8.96506e-49	-192.798	192.798		PKNOX2	-1.03491	5.65187e-62	-63.3858	63.3858		PXMP2	-0.466263	3.13451e-08	-3.49876	3.49876		BHLHE22	-1.46544
ZFPM2	-0.723196	1.40887e-26	-18.6954	18.6954		GPR144	-5.10347	5.84e-116	-588.091	588.091		FAM65B	-0.699188	3.68063e-21	-14.2873	14.2873		SEPX1	-0.376661	2.20443e-13	-4.76728	4.76728		AQP4	-5.41513	5.63608e-23	-120.481	120.481		ABCA9	-2.70797	8.65037e-49	-130.153	130.153		DPF3	-0.793257	5.38036e-62	-48.6022	48.6022		APOC4	1.18892	4.70176e-08	8.71207	8.71207		NOS1	-1.74755
SHISA3	-1.76193	1.51232e-26	-45.4937	45.4937		SAA4	-3.37375	5.97e-116	-388.737	388.737		CNTN4	-1.16019	4.55863e-21	-23.5997	23.5997		PEX14	-0.300609	2.56481e-13	-3.78495	3.78495		ILDR2	-5.26207	6.47348e-23	-116.759	116.759		LOC646627	-2.56596	5.10431e-49	-123.916	123.916		ELAVL3	-1.98006	8.30997e-62	-120.943	120.943		AK126307	-0.507825	4.83325e-08	-3.71512	3.71512		KIAA1244	-0.74862
DNAJB5	-0.392908	1.91629e-26	-10.1046	10.1046		LOC158376	-1.40103	1.69e-115	-160.799	160.799		FAM171B	-0.769881	4.50718e-21	-15.6641	15.6641		HGFAC	-1.4004	3.62279e-13	-17.4223	17.4223		CHRNA4	-6.27053	7.00822e-23	-138.92	138.92		C7	-2.07142	5.84823e-49	-99.9109	99.9109		PLCXD3	-1.81437	1.27734e-61	-110.484	110.484		AK127183	0.874097	4.6796e-08	6.40695	6.40695		PRSS3	-0.990351
ZEB1	-0.378038	2.01209e-26	-9.71421	9.71421		TDRD10	-1.98633	1.97e-115	-227.843	227.843		DLC1	-0.610853	3.82632e-21	-12.4719	12.4719		HPX	-1.28911	2.51562e-13	-16.242	16.242		BCMO1	-5.13324	6.46242e-23	-113.905	113.905		RILP	-0.685595	5.15625e-49	-33.1058	33.1058		FGFBP2	-1.40791	1.4065e-61	-85.674	85.674		GRIK1	-0.474387	4.89214e-08	-3.468	3.468		SYT13	-1.01704
NFASC	-0.490869	2.27523e-26	-12.5873	12.5873		MEIS2	-0.854636	2.9e-115	-97.888	97.888		NDP	-1.88822	6.4953e-21	-38.1183	38.1183		RDH5	-0.667235	2.80163e-13	-8.37553	8.37553		USP7	0.374714	1.48835e-23	8.5537	8.5537		DCLK1	-2.129	1.01929e-48	-102.174	102.174		CPEB3	-0.284934	8.03003e-62	-17.4081	17.4081		SESN1	-0.535106	3.75345e-08	-3.97346	3.97346		CNKSR2	-0.604693
KLF9	-0.377208	2.39778e-26	-9.66413	9.66413		SH3BGRL2	-0.749982	3.35e-115	-85.8542	85.8542		OLFML3	-0.717693	3.62999e-21	-14.6697	14.6697		NAGS	-1.02912	3.80315e-13	-12.7815	12.7815		ABP1	-4.21793	5.33129e-23	-93.9466	93.9466		SDPR	-1.10685	6.15055e-49	-53.3624	53.3624		RBPMS2	-0.732156	9.24228e-62	-44.6865	44.6865		ADCYAP1R1	-0.931404	5.14773e-08	-6.78843	6.78843		THEMIS	-1.14285
CMA1	-2.04308	2.47353e-26	-52.3164	52.3164		DSG1	-3.60841	3.8e-115	-412.875	412.875		ENPEP	-0.837187	6.1507e-21	-16.9205	16.9205		LECT2	-2.89783	3.88441e-13	-35.964	35.964		NAT8B	-5.11742	8.32457e-23	-112.991	112.991		ELAVL4	-3.94964	1.59819e-48	-188.779	188.779		MIER3	-0.230817	5.27463e-62	-14.1439	14.1439		KIAA1191	-0.276691	3.08354e-08	-2.07821	2.07821		EXTL1	-0.630639
WISP2	-0.938534	2.71748e-26	-23.9944	23.9944		SH3TC2	-1.24776	4.27e-115	-142.706	142.706		TRIM63	-2.59676	6.70795e-21	-52.3855	52.3855		SLC16A10	-1.16123	4.31671e-13	-14.3584	14.3584		C6orf208	-4.4515	9.12175e-23	-98.1107	98.1107		CCR10	-2.0092	1.60815e-48	-96.0269	96.0269		PABPC1L2B	-1.44009	1.4618e-61	-87.6078	87.6078		ASF1B	1.07153	5.45001e-08	7.78316	7.78316		CELF4	-0.971968
DMGDH	-1.36925	3.45083e-26	-34.864	34.864		SEMA3D	-1.49349	5.69e-115	-170.624	170.624		BCL6B	-0.578642	6.12319e-21	-11.6961	11.6961		STARD5	-0.622164	3.60229e-13	-7.74184	7.74184		CRISP2	-5.21982	9.33279e-23	-114.993	114.993		ADH1C	-2.23594	6.905e-49	-107.685	107.685		CCDC152	-0.623504	1.40749e-61	-37.9412	37.9412		HOXC6	1.40471	5.63013e-08	10.1835	10.1835		NECAB1	-0.511373
NAV3	-0.858769	3.90707e-26	-21.8197	21.8197		HBA1	-3.79403	9.95e-115	-432.528	432.528		APBB1	-0.687088	5.60401e-21	-13.9146	13.9146		ENPP7	-2.09223	4.05554e-13	-25.9268	25.9268		CP	-4.576	8.17e-23	-101.074	101.074		PLD5	-4.16766	1.27773e-48	-199.604	199.604		C1QTNF7	-0.892359	1.75246e-61	-54.2165	54.2165		PGRMC2	-0.298633	3.55155e-08	-2.22469	2.22469		PANX2	-0.571214
ODF3L1	-1.14428	4.01446e-26	-29.0605	29.0605		PELI2	-0.821632	1.28e-114	-93.5779	93.5779		SLIT2	-1.26431	1.01302e-20	-25.2791	25.2791		ACSS2	-0.350111	2.44511e-13	-4.41549	4.41549		COL4A5	-2.31975	5.10503e-23	-51.712	51.712		HAPLN1	-1.50965	1.2527e-48	-72.3156	72.3156		CRYBA2	-1.79292	2.79321e-61	-108.569	108.569		KIFC1	1.33842	5.47797e-08	9.71878	9.71878		GPR68	-0.809234
CLDN5	-0.428068	4.71849e-26	-10.8413	10.8413		FHL5	-1.61482	1.56e-114	-183.777	183.777		SERP2	-1.28079	1.30091e-20	-25.4695	25.4695		CCDC152	-0.663158	3.34925e-13	-8.27294	8.27294		ZNF330	0.416767	2.74521e-23	9.40285	9.40285		C21orf88	-3.86972	2.40504e-48	-184.272	184.272		CILP	-0.950444	1.73874e-61	-57.7488	57.7488		REEP1	-1.08727	5.52968e-08	-7.89068	7.89068		LDB3	-0.760745
MSRB3	-0.468451	4.84867e-26	-11.8585	11.8585		BMP3	-4.09487	1.76e-114	-465.81	465.81		MAOB	-0.875485	8.17586e-21	-17.5863	17.5863		NRBF2	-0.251474	2.80163e-13	-3.15665	3.15665		C6orf165	-3.31657	9.43421e-23	-73.0484	73.0484		HBB	-1.38111	9.6556e-49	-66.3145	66.3145		GPER	-0.648171	2.28649e-61	-39.3057	39.3057		AK310441	-1.16271	5.3188e-08	-8.45779	8.45779		GRIP1	-1.45478
CYTL1	-0.915799	4.85434e-26	-23.1824	23.1824		SVEP1	-1.07311	1.98e-114	-122.016	122.016		ZNF676	-2.75783	7.61984e-21	-55.4822	55.4822		SLC25A25	-0.414901	2.44511e-13	-5.23261	5.23261		EML6	-2.03699	6.94087e-23	-45.1368	45.1368		CAND2	-1.27734	2.56588e-48	-60.7894	60.7894		ASB8	-0.125068	1.23242e-61	-7.61777	7.61777		SYT4	-0.777126	5.81687e-08	-5.62275	5.62275		GALNTL5	-2.46057
SOSTDC1	-1.73963	5.60327e-26	-43.9282	43.9282		LHFP	-0.639121	2.19e-114	-72.6422	72.6422		PDZRN4	-2.3921	1.57441e-20	-47.3705	47.3705		SFXN1	-0.340954	2.51204e-13	-4.29601	4.29601		GLIS1	-5.00122	1.02538e-22	-109.972	109.972		SULT1A1	-0.855135	1.12141e-48	-41.0039	41.0039		GFRA1	-0.860431	2.34824e-61	-52.1673	52.1673		RPLP0P2	1.16282	5.69457e-08	8.42406	8.42406		CPEB1	-0.529995
CHST9	-2.02947	5.88376e-26	-51.2043	51.2043		FRMD1	-3.94672	2.28e-114	-448.513	448.513		RAMP2	-0.506812	1.29313e-20	-10.0797	10.0797		ENPP3	-2.17909	3.72033e-13	-27.0848	27.0848		GBA3	-5.69161	9.31288e-23	-125.391	125.391		NCAM1	-1.48295	2.04734e-48	-70.7201	70.7201		HRASLS2	-1.13101	3.37781e-61	-68.3938	68.3938		KLHDC2	-0.273707	3.63469e-08	-2.03625	2.03625		STK32C	-0.429749
RSPO3	-1.16598	6.71492e-26	-29.3511	29.3511		GPLD1	-2.09193	6.03e-114	-236.847	236.847		FAM69B	-0.650946	1.54101e-20	-12.8967	12.8967		CBS	-0.582783	2.45101e-13	-7.34927	7.34927		NCOA6	0.412074	2.57502e-23	9.30842	9.30842		FCER2	-4.06527	3.8372e-48	-192.759	192.759		RASD2	-0.452259	1.77083e-61	-27.4756	27.4756		DQ576106	-0.499401	5.90859e-08	-3.60993	3.60993		PDE1B	-0.582532
LPPR4	-0.653669	7.213e-26	-16.4345	16.4345		RHOJ	-0.694476	1.04e-113	-78.4639	78.4639		TMEM204	-0.577635	1.54101e-20	-11.4442	11.4442		FITM1	-1.27505	4.69588e-13	-15.7192	15.7192		SAMD11	-3.32835	8.83654e-23	-73.4026	73.4026		CPM	-0.976173	1.30798e-48	-46.7425	46.7425		RASGEF1C	-1.95927	4.47726e-61	-118.24	118.24		JA040725	-0.222477	2.08303e-08	-1.70891	1.70891		RAB40B	-0.440527
LEPR	-0.363893	7.48382e-26	-9.14314	9.14314		CAPN6	-2.21314	1.1e-113	-249.994	249.994		FKBP7	-0.547625	1.99709e-20	-10.788	10.788		HAO1	-2.37318	4.67223e-13	-29.2624	29.2624		UCA1	-5.19778	1.19775e-22	-113.944	113.944		GNG13	-4.36162	4.51163e-48	-206.504	206.504		SLC26A2	-0.530551	1.15374e-61	-32.3307	32.3307		SNORD15A	0.787151	5.90109e-08	5.69037	5.69037		SYNGR3	-0.787623
ITGA7	-0.438991	7.65167e-26	-11.0258	11.0258		PTGS2	-1.54169	1.2e-113	-174.089	174.089		CD200	-0.654255	2.04031e-20	-12.8825	12.8825		LIPG	-0.705097	3.44475e-13	-8.78752	8.78752		TEK	-1.03775	3.33543e-23	-23.3253	23.3253		SPINK2	-4.13941	4.71438e-48	-195.904	195.904		CCDC69	-0.393409	1.75509e-61	-23.9018	23.9018		PLK1	0.939212	6.0285e-08	6.78091	6.78091		ARRB1	-0.451288
ADCY2	-1.24265	7.72528e-26	-31.2055	31.2055		PLEKHH2	-0.978665	1.44e-113	-110.434	110.434		PAMR1	-0.750878	1.94575e-20	-14.8005	14.8005		GPT	-0.78088	3.01954e-13	-9.77666	9.77666		IL17RB	-1.3542	5.37001e-23	-30.1581	30.1581		PTPRZ1	-4.0592	4.8263e-48	-192.067	192.067		MAPK4	-1.66147	6.14507e-61	-100.039	100.039		C11orf82	1.35425	6.30937e-08	9.75063	9.75063		AJAP1	-0.966973
COL19A1	-1.88453	7.90095e-26	-47.306	47.306		CCDC3	-0.793715	1.92e-113	-89.4649	89.4649		NPY1R	-1.69261	3.23748e-20	-32.9887	32.9887		APOC1	-0.774619	2.28011e-13	-9.79277	9.79277		ID1	-1.13027	3.56863e-23	-25.3717	25.3717		FLVCR2	-1.00386	3.36202e-48	-47.6567	47.6567		CCR10	-0.874116	6.32314e-61	-52.621	52.621		MAMDC2	-1.30018	6.42564e-08	-9.351	9.351		IL34	-0.563243
SLIT3	-0.521502	8.63848e-26	-13.0707	13.0707		KIT	-1.11174	3.76e-113	-124.987	124.987		HABP4	-0.459667	2.72989e-20	-8.99286	8.99286		AFMID	-0.337882	2.69017e-13	-4.24725	4.24725		CYR61	-1.08612	2.88242e-23	-24.4814	24.4814		GRIK3	-2.47637	6.94336e-48	-116.782	116.782		SCUBE2	-0.626586	3.37618e-61	-37.8907	37.8907		TXNIP	-0.48147	3.09467e-08	-3.61554	3.61554		KCNA1	-1.0456
CCDC60	-1.80413	9.7386e-26	-45.1239	45.1239		GIMAP8	-0.672339	7.4e-113	-75.3899	75.3899		ROBO4	-0.54761	2.69368e-20	-10.7165	10.7165		SLC10A1	-2.70227	4.7847e-13	-33.2924	33.2924		CXCL14	-4.81336	9.97201e-23	-105.9	105.9		SECTM1	-1.14429	2.57913e-48	-54.4552	54.4552		TMEM35	-1.01363	5.07952e-61	-61.1157	61.1157		BRP44L	-0.462323	4.59474e-08	-3.3924	3.3924		SCN2A	-0.568076
ADRA2A	-0.580738	1.18128e-25	-14.4764	14.4764		TMEM178	-1.41109	9.47e-113	-158.075	158.075		TNFAIP8L3	-0.872727	3.00589e-20	-17.0374	17.0374		SUOX	-0.319946	2.92004e-13	-4.0104	4.0104		ATP12A	-7.65603	1.34143e-22	-167.456	167.456		TNFRSF17	-3.0396	7.37929e-48	-143.262	143.262		CNTN3	-1.17499	5.89101e-61	-70.7694	70.7694		ASB1	-0.432682	6.075e-08	-3.12243	3.12243		JAKMIP1	-0.909915
KCNK3	-0.901545	1.39245e-25	-22.409	22.409		APCDD1	-0.799071	1.09e-112	-89.466	89.466		ABCA6	-1.18984	5.2239e-20	-22.9425	22.9425		AHSG	-1.66929	4.31869e-13	-20.6402	20.6402		SLC13A1	-7.70669	1.42906e-22	-168.352	168.352		HIGD1A	-0.486209	3.19803e-48	-23.0925	23.0925		RETSAT	-0.209023	2.20792e-61	-12.6785	12.6785		AK022914	1.16059	7.12515e-08	8.29499	8.29499		NEURL	-0.773611
EGR2	-0.504235	1.49417e-25	-12.5179	12.5179		SNCA	-1.08466	1.28e-112	-121.366	121.366		HIF3A	-1.29495	6.04219e-20	-24.8873	24.8873		SLITRK3	-2.92712	4.29275e-13	-36.2005	36.2005		C14orf64	-4.36494	1.37223e-22	-95.4288	95.4288		SLC30A4	-0.949661	7.90703e-48	-44.7309	44.7309		GP2	-1.8417	9.77407e-61	-110.52	110.52		KIF2C	1.28886	7.56659e-08	9.17812	9.17812		DTNB	-0.3016
C8orf85	-1.60512	1.95155e-25	-39.662	39.662		NMT2	-0.643149	1.64e-112	-71.8945	71.8945		CD302	-0.440857	6.09384e-20	-8.47111	8.47111		GOT2	-0.356392	2.72639e-13	-4.47785	4.47785		IGFBP6	-1.37934	6.89819e-23	-30.5678	30.5678		CORO2B	-1.83624	1.07807e-47	-86.2431	86.2431		LONRF2	-1.55899	1.1213e-60	-93.4621	93.4621		TCEAL2	-1.43007	7.85253e-08	-10.1606	10.1606		SLC7A14	-0.860149
FAT4	-0.473024	2.10228e-25	-11.673	11.673		AOX1	-1.1753	1.85e-112	-131.32	131.32		SNED1	-0.6074	6.60482e-20	-11.65	11.65		N4BP2L1	-0.442383	3.44475e-13	-5.51335	5.51335		TNNI1	-5.19456	1.42339e-22	-113.484	113.484		BAALC	-2.49146	1.44742e-47	-116.698	116.698		SLC30A8	-1.88146	1.25756e-60	-112.701	112.701		DLGAP5	1.39996	7.70163e-08	9.9585	9.9585		CDH12	-1.8546
PRAC	-2.31458	2.25403e-25	-57.0475	57.0475		ISM1	-0.988862	2.33e-112	-110.389	110.389		BMX	-1.76313	1.13446e-19	-33.4029	33.4029		ADRA2B	-0.749491	5.5338e-13	-9.18649	9.18649		CCL11	-5.13082	1.54387e-22	-111.91	111.91		PKNOX2	-2.46468	1.61922e-47	-115.324	115.324		RNF112	-0.861647	1.45456e-60	-51.5586	51.5586		ZNF493	-0.973871	7.85253e-08	-6.91935	6.91935		SLC26A8	-1.67344
NTRK2	-0.798984	2.30919e-25	-19.6842	19.6842		PALM2-AKAP2	-0.577535	2.63e-112	-64.4414	64.4414		CCBE1	-1.82075	1.13446e-19	-34.4944	34.4944		HSD17B6	-1.53865	5.00612e-13	-18.9262	18.9262		EFHC1	-0.900181	6.86708e-23	-19.9509	19.9509		EPHA7	-2.54255	1.37187e-47	-119.151	119.151		FAM129A	-0.45823	6.17725e-61	-27.5897	27.5897		CDC20	1.02482	7.85253e-08	7.28137	7.28137		C15orf27	-0.745913
EDNRB	-0.413791	2.49328e-25	-10.1806	10.1806		GYG2	-1.09754	4.02e-112	-122.261	122.261		AOX1	-1.08253	9.62296e-20	-20.586	20.586		AK3L1	-0.674508	4.15168e-13	-8.35161	8.35161		GREM2	-5.24041	1.69279e-22	-114.091	114.091		FOXD3	-4.37014	2.08964e-47	-203.998	203.998		BTNL8	-0.773111	1.01703e-60	-46.381	46.381		PDCD4	-0.412403	4.7921e-08	-3.01858	3.01858		SERPINI1	-0.642865
BDKRB2	-0.384412	2.96616e-25	-9.42877	9.42877		MYH1	-4.36319	4.43e-112	-485.857	485.857		ZC3H12B	-0.88737	1.36131e-19	-16.7412	16.7412		STAB2	-1.55765	5.7928e-13	-19.0611	19.0611		SLC7A9	-6.40903	1.73613e-22	-139.463	139.463		NR5A2	-1.00085	1.08251e-47	-47.0057	47.0057		DNER	-1.4299	2.3972e-60	-85.2508	85.2508		GINS4	1.35169	8.35398e-08	9.56741	9.56741		CRYM	-1.13971
LOC284276	-1.5783	3.0466e-25	-38.6939	38.6939		C7orf41	-0.663887	5.31e-112	-73.874	73.874		STARD8	-0.605643	1.1483e-19	-11.4708	11.4708		ASPG	-2.53958	5.5338e-13	-31.1276	31.1276		NUDT10	-4.33902	1.78996e-22	-94.3614	94.3614		KIAA1737	-0.40859	1.01949e-47	-19.2003	19.2003		CPNE5	-0.432947	1.3324e-60	-25.9229	25.9229		ADH1C	-1.40272	7.27028e-08	-10.0132	10.0132		CAMKK1	-0.579324
FCER1A	-1.04954	3.20547e-25	-25.7074	25.7074		P2RY12	-1.99736	6.17e-112	-222.126	222.126		LOC145820	-2.33391	1.28607e-19	-44.0893	44.0893		ECM2	-0.578781	4.18934e-13	-7.16407	7.16407		NOTUM	-5.50426	2.05356e-22	-119.374	119.374		CPNE5	-1.01291	2.05591e-47	-47.2895	47.2895		GALNTL1	-1.06744	2.8318e-60	-63.5636	63.5636		SELENBP1	-0.906236	5.36608e-08	-6.58865	6.58865		SYNGR1	-0.456545
ESR1	-0.608461	3.356e-25	-14.8916	14.8916		EGFR	-1.21567	8.21e-112	-135.043	135.043		FABP3	-0.673371	1.10358e-19	-12.7652	12.7652		ODZ1	-1.45731	6.05341e-13	-17.8054	17.8054		IQCA1	-2.96439	1.40473e-22	-64.7791	64.7791		LDB3	-2.26047	3.37592e-47	-105.048	105.048		HAPLN1	-0.653226	2.07222e-60	-38.9869	38.9869		NCAPH	1.47756	8.37551e-08	10.4566	10.4566		SHANK1	-0.940615
GRIK5	-0.836127	3.38016e-25	-20.4609	20.4609		PLEKHM3	-0.608837	2.07e-111	-67.3886	67.3886		ESAM	-0.463676	9.10984e-20	-8.82862	8.82862		DHRS3	-0.353502	3.09946e-13	-4.42186	4.42186		AQP1	-0.998664	3.83053e-23	-22.3868	22.3868		CCBE1	-3.32923	4.08718e-47	-154.438	154.438		SCN2B	-1.52606	3.42206e-60	-90.7484	90.7484		SYNJ2BP-COX16	-0.30881	6.07794e-08	-2.22845	2.22845		GRM7	-1.43269
PRICKLE2	-0.372612	3.9828e-25	-9.09167	9.09167		WASF3	-0.894447	2.81e-111	-98.8822	98.8822		HSD17B14	-0.694925	1.17548e-19	-13.1548	13.1548		MPDZ	-0.443875	3.60229e-13	-5.52332	5.52332		SLC5A11	-5.43396	2.15977e-22	-117.73	117.73		SLC17A4	-2.09289	2.36908e-47	-97.582	97.582		NR1H4	-1.67347	3.88229e-60	-99.4223	99.4223		SAR1B	-0.358498	6.21642e-08	-2.5835	2.5835		GALNT9	-1.02295
FGF9	-1.55591	5.01511e-25	-37.8083	37.8083		FAM180B	-3.7751	4.62e-111	-416.527	416.527		ZFPM2	-1.10764	1.3973e-19	-20.8843	20.8843		APOC2	-0.96875	3.33994e-13	-12.0864	12.0864		CAPN6	-4.41724	1.92106e-22	-95.9269	95.9269		CNTN3	-2.80551	4.5714e-47	-130.007	130.007		FLVCR2	-0.415517	1.92287e-60	-24.813	24.813		CYSTM1	-0.610664	4.58396e-08	-4.48152	4.48152		KCNH5	-2.21954
DENND2A	-0.416059	5.65013e-25	-10.0886	10.0886		TRDN	-4.43794	5.68e-111	-489.264	489.264		CSRP1	-0.395553	8.19093e-20	-7.54979	7.54979		PKM2	0.485101	3.61657e-13	6.03548	6.03548		LOC285768	-5.35972	2.64589e-22	-115.649	115.649		LOC389493	-4.61608	4.54589e-47	-213.92	213.92		KCTD4	-1.79918	5.0057e-60	-106.692	106.692		PTGIS	-1.24394	8.36096e-08	-8.80431	8.80431		OCA2	-2.18205
JPH2	-0.586665	6.0808e-25	-14.2067	14.2067		DEFB132	-3.61076	1.04e-110	-397.122	397.122		LOC284276	-1.61269	2.10847e-19	-30.1187	30.1187		SYT9	-2.1133	5.84716e-13	-25.8521	25.8521		LOC340094	-5.35093	2.71786e-22	-115.397	115.397		ITM2A	-1.05251	2.49375e-47	-49.0501	49.0501		ADCYAP1R1	-1.96009	5.34561e-60	-116.179	116.179		MELK	1.29811	9.36033e-08	9.124	9.124		CKMT1A	-1.30706
C1QTNF9	-1.87413	7.51396e-25	-45.2118	45.2118		C3orf55	-2.16116	1.56e-110	-237.31	237.31		CLEC1A	-0.762839	1.90954e-19	-14.2796	14.2796		C2	-0.672086	3.25383e-13	-8.39275	8.39275		PLAU	-1.27368	6.58394e-23	-28.2521	28.2521		ASB8	-0.301943	1.92494e-47	-14.1054	14.1054		PTGS1	-0.414099	2.21269e-60	-24.7031	24.7031		IBSP	0.920275	8.95386e-08	6.48609	6.48609		LOC338651	-1.49125
BNC2	-0.599382	7.52531e-25	-14.4592	14.4592		HOXA6	-3.02335	3.25e-110	-331.021	331.021		EFHA2	-1.36056	2.14831e-19	-25.3988	25.3988		SLC9A3R2	-0.396099	3.43871e-13	-4.93682	4.93682		BICC1	-3.44185	1.81744e-22	-74.8276	74.8276		GFI1B	-3.7026	8.72788e-47	-170.538	170.538		GNG2	-0.32927	2.90981e-60	-19.6035	19.6035		CARNS1	-1.41075	9.76401e-08	-9.8899	9.8899		SLIT3	-0.832294
SCN2B	-1.8234	8.63556e-25	-43.8777	43.8777		ALDH1A1	-0.890055	3.38e-110	-97.4353	97.4353		PCDH18	-0.738313	1.66848e-19	-13.8638	13.8638		XYLB	-0.687349	5.0035e-13	-8.45489	8.45489		RAMP1	-2.95495	2.06909e-22	-64.0758	64.0758		OLFM3	-4.54812	9.93447e-47	-209.227	209.227		SYT4	-1.89909	8.33567e-60	-112.196	112.196		CHRDL1	-1.37882	9.88325e-08	-9.65874	9.65874		ADAD2	-1.32083
CPEB1	-1.74262	9.11083e-25	-41.8934	41.8934		ZNF781	-1.08377	1.06e-109	-118.104	118.104		SVEP1	-0.766378	1.68687e-19	-14.3871	14.3871		C14orf68	-2.4108	6.77844e-13	-29.3367	29.3367		JUB	-0.975189	9.18302e-23	-21.4902	21.4902		C12orf53	-2.11005	9.93447e-47	-97.0683	97.0683		CD209	-0.592588	3.75873e-60	-35.2145	35.2145		TOP2A	1.00587	9.68757e-08	7.05496	7.05496		PDYN	-1.22036
SLC16A4	-0.590447	9.11083e-25	-14.1946	14.1946		EGFLAM	-0.669544	1.11e-109	-72.95	72.95		FBLN5	-0.658118	1.54528e-19	-12.3799	12.3799		SLC1A2	-1.68082	6.84226e-13	-20.4468	20.4468		FMO2	-3.60515	2.22091e-22	-78.0639	78.0639		LOC339524	-1.87146	1.32575e-46	-85.858	85.858		CPEB1	-1.73114	8.55504e-60	-102.255	102.255		PCSK7	-0.384353	6.61914e-08	-2.75935	2.75935		RTN4R	-0.617721
SPON1	-0.516172	1.08025e-24	-12.3708	12.3708		CDKN1C	-0.778102	1.48e-109	-84.6806	84.6806		NAALADL1	-0.821105	2.61922e-19	-15.2576	15.2576		TMEM57	-0.278365	3.82566e-13	-3.45654	3.45654		SOAT2	-4.70274	3.23628e-22	-101.062	101.062		HMGCLL1	-3.74474	1.84501e-46	-171.262	171.262		LOC646627	-1.08799	4.35559e-60	-64.5843	64.5843		PSKH1	-0.395002	7.56441e-08	-2.8129	2.8129		PPIAL4C	-1.66262
NTN1	-0.559946	1.08279e-24	-13.4194	13.4194		RBP7	-0.935313	1.74e-109	-101.724	101.724		STAC2	-1.66865	3.08317e-19	-30.8884	30.8884		PDE3B	-0.815413	5.37795e-13	-10.0046	10.0046		PTH2R	-4.70662	2.88101e-22	-101.383	101.383		FMN2	-4.12032	2.03821e-46	-188.26	188.26		ADAMDEC1	-0.614091	2.69533e-60	-36.581	36.581		OK/SW-cl.16	-0.212265	3.75979e-08	-1.57603	1.57603		KCNAB2	-0.528371
HPGDS	-0.883685	1.31332e-24	-21.1038	21.1038		EMCN	-0.735076	1.85e-109	-79.9268	79.9268		NEXN	-0.722079	2.33587e-19	-13.4535	13.4535		LOC100131726	-2.67962	5.5338e-13	-32.8441	32.8441		CAPN14	-5.4957	3.31073e-22	-118.048	118.048		GNG2	-0.758456	8.44441e-47	-34.9447	34.9447		KIAA1737	-0.171907	3.00641e-60	-10.2322	10.2322		C17orf53	1.29047	1.16456e-07	8.9479	8.9479		STAR	-0.935776
DDR2	-0.696377	1.43907e-24	-16.603	16.603		TMTC1	-0.986345	2.59e-109	-107.104	107.104		GADD45G	-0.652198	2.57466e-19	-12.1239	12.1239		GLYATL1	-1.48211	6.46063e-13	-18.0665	18.0665		LBR	-0.811333	9.53353e-23	-17.8662	17.8662		CILP	-2.24449	1.30683e-46	-102.986	102.986		SECTM1	-0.477456	3.04936e-60	-28.4162	28.4162		COL11A1	1.31392	1.12842e-07	9.12848	9.12848		GRM5	-1.04826
RAB37	-0.557815	1.49737e-24	-13.2898	13.2898		ABCB1	-1.23373	3.69e-109	-133.777	133.777		HEYL	-0.625803	2.65715e-19	-11.6247	11.6247		CTNNA3	-2.10325	4.88302e-13	-25.8938	25.8938		CLSTN2	-2.50068	2.36626e-22	-54.0795	54.0795		C7orf10	-1.51165	1.56878e-46	-69.2402	69.2402		SLC17A4	-0.859571	6.05935e-60	-50.9017	50.9017		TMEM100	-1.48119	1.23832e-07	-10.2308	10.2308		HSPA12A	-0.555485
NRG2	-1.27267	1.65033e-24	-30.2671	30.2671		FAT2	-1.62975	4.05e-109	-176.653	176.653		PABPC5	-1.76283	4.65184e-19	-32.3169	32.3169		CCBP2	-0.993718	7.28348e-13	-12.0614	12.0614		SLC6A3	-4.96424	3.56312e-22	-106.474	106.474		KCTD4	-4.15914	2.37927e-46	-189.755	189.755		C12orf53	-0.902035	1.12666e-59	-53.1734	53.1734		KIAA0101	1.11567	1.23832e-07	7.70615	7.70615		KIF17	-0.481886
SLC24A3	-0.547764	1.65033e-24	-13.0272	13.0272		SOX17	-0.91978	4.82e-109	-99.6278	99.6278		POU6F1	-0.525614	3.49421e-19	-9.70108	9.70108		RNF165	-1.60734	7.08413e-13	-19.5287	19.5287		LOXL4	-2.31567	1.98826e-22	-50.2536	50.2536		TSPAN7	-1.11856	8.05805e-47	-51.5587	51.5587		WDR78	-0.544235	7.69271e-60	-32.1719	32.1719		BIRC5	1.48143	1.22508e-07	10.2394	10.2394		TRIM3	-0.297112
NTF3	-1.09192	2.49986e-24	-25.7716	25.7716		SLC4A4	-1.74593	7.46e-109	-188.783	188.783		NR5A2	-0.746778	4.68889e-19	-13.6876	13.6876		UGT2B28	-2.05279	6.04981e-13	-25.0815	25.0815		TSPAN2	-2.21347	2.22598e-22	-47.9271	47.9271		TAGLN3	-4.21789	2.68783e-46	-192.212	192.212		CLEC4M	-1.88415	1.17365e-59	-111.034	111.034		CDCA2	1.32079	1.18095e-07	9.1501	9.1501		KLHL3	-0.508045
MEF2C	-0.328103	2.66004e-24	-7.73507	7.73507		C5orf4	-0.902888	1.07e-108	-97.4854	97.4854		CD34	-0.56165	2.96794e-19	-10.406	10.406		C7orf55	-0.420175	5.46096e-13	-5.15249	5.15249		SLC22A2	-4.6515	2.72082e-22	-100.311	100.311		GPER	-1.47984	1.86177e-46	-67.6731	67.6731		FRMD3	-0.742919	9.9681e-60	-43.8332	43.8332		BDH2	-0.481994	9.95498e-08	-3.3749	3.3749		EPB41L4B	-0.790268
DNASE1L3	-1.11482	2.74069e-24	-26.2675	26.2675		SRPX	-0.930181	1.15e-108	-100.403	100.403		CMTM5	-2.64786	3.7519e-19	-48.7888	48.7888		INHBC	-1.63941	7.80242e-13	-19.8496	19.8496		LOC145820	-1.81949	2.10956e-22	-39.4389	39.4389		AQP7	-1.75388	2.08438e-46	-80.1191	80.1191		SLC30A4	-0.409744	1.30525e-59	-24.1275	24.1275		LGALS8-AS1	0.776657	1.28444e-07	5.35217	5.35217		CORO6	-0.812424
KCNK2	-1.54875	3.23912e-24	-36.3796	36.3796		TMEM37	-0.860425	1.26e-108	-92.8395	92.8395		C5orf4	-0.675563	4.00107e-19	-12.4289	12.4289		DAO	-2.46239	7.63819e-13	-29.8368	29.8368		TDRD9	-4.94407	3.32129e-22	-106.192	106.192		SLC36A1	-0.593123	9.9594e-47	-27.2847	27.2847		SH2D6	-1.79143	2.49803e-59	-104.982	104.982		ASAP3	-0.611446	9.67475e-08	-4.2889	4.2889		GABRG3	-2.25378
USP2	-0.620826	3.31325e-24	-14.5768	14.5768		PLAGL1	-0.794731	1.38e-108	-85.7198	85.7198		SCN4B	-0.992599	5.71465e-19	-18.108	18.108		C12orf29	-0.221503	5.42003e-13	-2.71696	2.71696		MPP3	-2.08586	3.07832e-22	-44.8704	44.8704		PTGS1	-0.955199	1.1203e-46	-43.892	43.892		NPTX1	-1.35668	3.05779e-59	-79.3853	79.3853		C6	-1.5314	1.31402e-07	-10.5382	10.5382		KCNH1	-0.865899
LOC154822	-1.77905	3.55063e-24	-41.7182	41.7182		EEPD1	-0.593074	1.42e-108	-63.9617	63.9617		FILIP1L	-0.641512	3.73955e-19	-11.8213	11.8213		HSD17B8	-0.369523	5.13704e-13	-4.54117	4.54117		KCNJ10	-3.58517	2.63716e-22	-77.3639	77.3639		C1QTNF7	-2.10224	2.89488e-46	-95.7327	95.7327		ASPG	-1.71179	4.22471e-59	-99.9246	99.9246		ERBB4	-0.762313	1.32869e-07	-5.2421	5.2421		C1QTNF4	-0.788507
CES4	-1.87855	3.79156e-24	-43.9979	43.9979		HOXA3	-1.29603	2.06e-108	-139.565	139.565		GYPC	-0.617676	4.42456e-19	-11.3369	11.3369		SLC7A2	-0.699606	4.51366e-13	-8.63697	8.63697		MYH7	-4.66554	4.16655e-22	-99.7503	99.7503		IGFBP6	-0.963927	1.55058e-46	-44.157	44.157		NAAA	-0.290287	1.81983e-59	-17.0515	17.0515		BUB1	1.43383	1.32147e-07	9.86321	9.86321		STXBP1	-0.48085
PPAP2B	-0.283676	3.9684e-24	-6.6384	6.6384		IQSEC3	-1.75468	4.9e-108	-188.294	188.294		PLD5	-2.87352	4.46591e-19	-52.7294	52.7294		TSKU	-0.585676	4.49487e-13	-7.23151	7.23151		SLC23A1	-5.14233	3.49459e-22	-110.337	110.337		TRIM40	-1.9441	3.05568e-46	-88.4854	88.4854		SLC10A2	-2.04371	5.48657e-59	-119.068	119.068		C3orf18	-0.926349	1.38877e-07	-6.35232	6.35232		GRASP	-0.408136
BMX	-1.04141	4.28835e-24	-24.3354	24.3354		MAML2	-0.868887	6.78e-108	-93.1175	93.1175		FGD5	-0.576756	6.1108e-19	-10.505	10.505		ABHD14B	-0.305668	4.33223e-13	-3.77907	3.77907		LIX1	-5.04184	3.47911e-22	-108.191	108.191		HTR3C	-4.77696	4.20395e-46	-216.761	216.761		EFHC2	-1.36099	6.79672e-59	-79.1654	79.1654		PKHD1L1	-0.60183	1.43131e-07	-4.11908	4.11908		MCF2	-1.38722
NR2F1	-0.421298	4.80485e-24	-9.82397	9.82397		CADM3	-1.97859	9.33e-108	-211.769	211.769		DLG2	-1.6371	1.09836e-18	-29.401	29.401		AVPI1	-0.387583	5.66074e-13	-4.74677	4.74677		FRAS1	-1.63529	1.51188e-22	-35.6829	35.6829		ENHO	-2.52144	4.65608e-46	-114.302	114.302		LOC401093	-0.434283	3.44601e-59	-25.3893	25.3893		RORC	-1.27941	1.32869e-07	-8.79796	8.79796		SSTR2	-0.624902
MAP1A	-0.406271	5.35428e-24	-9.45445	9.45445		RASSF9	-1.54425	1.29e-107	-165.064	165.064		MFAP5	-1.07522	8.81745e-19	-19.4127	19.4127		PQLC1	-0.374704	4.90848e-13	-4.61225	4.61225		ARHGEF33	-2.27053	4.05786e-22	-48.5706	48.5706		GRAMD3	-0.511144	1.82663e-46	-23.3789	23.3789		TPSG1	-1.05764	4.46068e-59	-61.714	61.714		MYOM1	-1.19763	1.44306e-07	-8.19268	8.19268		LOC284578	-1.35903
NRXN2	-0.692187	5.64927e-24	-16.092	16.092		LOC401093	-0.831309	1.63e-107	-88.7737	88.7737		TMEM35	-1.7951	1.76103e-18	-31.8706	31.8706		MCC	-0.521551	6.14577e-13	-6.36888	6.36888		C6orf217	-2.78988	3.79189e-22	-59.7624	59.7624		B3GNT7	-1.36822	2.01671e-46	-62.5212	62.5212		CFP	-0.61652	6.1511e-59	-35.8883	35.8883		HOXA1	1.19009	1.44435e-07	8.14059	8.14059		FAM81A	-0.569771
DNAJB4	-0.284843	5.86133e-24	-6.61748	6.61748		PLD5	-4.21695	2.44e-107	-449.58	449.58		DTNA	-1.04516	1.74111e-18	-18.5612	18.5612		ACOX1	-0.353182	4.62898e-13	-4.35633	4.35633		CD63	0.355803	9.10363e-23	7.84217	7.84217		EYA2	-2.21126	4.31707e-46	-100.313	100.313		C2orf71	-1.30114	6.91381e-59	-75.6744	75.6744		RAD51	1.40838	1.45324e-07	9.63002	9.63002		GABRD	-0.819221
MFAP4	-0.564057	6.08446e-24	-13.095	13.095		SAA1	-1.64179	7.22e-107	-174.262	174.262		PRDM8	-0.781643	1.79688e-18	-13.8706	13.8706		VWCE	-1.01109	9.48462e-13	-12.1563	12.1563		RPRM	-5.17753	4.71781e-22	-110.417	110.417		CLEC4M	-4.29975	5.06971e-46	-194.757	194.757		VIP	-1.19932	6.03714e-59	-69.8232	69.8232		TK1	0.714024	1.24519e-07	4.93017	4.93017		HMGCLL1	-1.21233
RAMP1	-0.591864	6.51957e-24	-13.7228	13.7228		PRRG3	-3.91251	9.46e-107	-414.82	414.82		ACTA2	-0.695131	8.88477e-19	-12.5481	12.5481		TTPAL	-0.329604	5.5338e-13	-4.03994	4.03994		PKHD1	-3.25661	2.94367e-22	-70.1184	70.1184		RBPMS2	-1.68603	4.85004e-46	-76.4013	76.4013		FHL1	-0.458728	2.98176e-59	-26.8473	26.8473		ZNF852	-0.773339	1.56296e-07	-5.26339	5.26339		EPCAM	-1.39639
FBXL22	-0.5668	6.88127e-24	-13.1284	13.1284		SLC22A12	-4.14253	1.03e-106	-439.055	439.055		SYPL2	-1.22967	2.3882e-18	-21.6692	21.6692		LEAP2	-0.970948	7.54957e-13	-11.7699	11.7699		KCNT2	-3.06303	4.78044e-22	-65.3054	65.3054		RASGEF1C	-4.40427	8.35583e-46	-198.536	198.536		FRMPD4	-2.00861	1.01192e-58	-116.489	116.489		ULBP2	1.72693	1.58909e-07	11.7411	11.7411		CABP1	-0.970268
PKNOX2	-0.804353	7.47904e-24	-18.6016	18.6016		SOD3	-0.957938	1.2e-106	-101.466	101.466		HPSE2	-2.34041	2.4813e-18	-41.2037	41.2037		PECI	-0.39393	5.24978e-13	-4.83741	4.83741		KCNA1	-4.73755	5.51296e-22	-100.714	100.714		TEF	-0.608696	2.9027e-46	-27.7183	27.7183		GNA11	-0.231183	3.05779e-59	-13.5276	13.5276		CR627148	0.852971	1.54445e-07	5.80978	5.80978		OTOF	-1.26008
FOSB	-0.542199	8.0412e-24	-12.5219	12.5219		CFD	-1.13746	1.53e-106	-120.361	120.361		COL14A1	-0.769337	1.38615e-18	-13.739	13.739		C9orf95	-0.317871	6.25018e-13	-3.87933	3.87933		C10orf55	-4.1824	4.78044e-22	-89.171	89.171		MAPK4	-3.81331	9.34584e-46	-171.711	171.711		CORO2B	-0.769976	1.04709e-58	-44.6432	44.6432		AD_1	-0.251464	5.93446e-08	-1.81723	1.81723		PALM2	-0.772255
HDAC4	-0.262267	9.85568e-24	-6.0338	6.0338		CCDC85A	-1.20567	1.62e-106	-127.549	127.549		TM4SF18	-0.925757	2.59727e-18	-16.2799	16.2799		CFHR2	-2.5654	1.04231e-12	-30.7386	30.7386		VIT	-4.72912	5.62686e-22	-100.493	100.493		TUBAL3	-1.48974	4.47373e-46	-67.5586	67.5586		LOC339524	-0.821204	1.25836e-58	-47.5479	47.5479		ZNF429	-1.02586	1.63914e-07	-6.96082	6.96082		PAK7	-1.21243
DUSP8	-0.409876	1.02831e-23	-9.42218	9.42218		LOC729467	-3.60843	1.7e-106	-381.662	381.662		PCDHB4	-1.04041	2.57901e-18	-18.2994	18.2994		THNSL1	-0.355995	6.6534e-13	-4.33494	4.33494		VGLL3	-2.24533	3.52161e-22	-48.1697	48.1697		CHODL	-3.29779	9.77571e-46	-148.433	148.433		SNCG	-0.63246	1.04509e-58	-36.6705	36.6705		MOAP1	-0.391666	1.15861e-07	-2.71662	2.71662		SLC17A6	-1.67191
FAM180B	-1.99257	1.20179e-23	-45.67	45.67		TGFBR3	-0.974469	1.74e-106	-103.059	103.059		SHE	-0.751023	2.1025e-18	-13.276	13.276		MTSS1	-0.372223	5.6386e-13	-4.55929	4.55929		MUC13	-6.34527	6.2748e-22	-134.535	134.535		SCUBE1	-1.82815	7.21723e-46	-82.5256	82.5256		CLEC9A	-1.68065	1.54374e-58	-97.161	97.161		C3orf24	0.81861	1.67702e-07	5.54646	5.54646		GNG13	-2.07991
C15orf59	-0.924842	1.29643e-23	-21.1671	21.1671		FAM162B	-1.77447	2.33e-106	-187.442	187.442		VIPR2	-1.34818	2.63292e-18	-23.7004	23.7004		C13orf27	-0.392694	7.62705e-13	-4.75853	4.75853		MUC15	-6.29048	5.29259e-22	-133.838	133.838		CFP	-1.4452	8.06824e-46	-65.1686	65.1686		KCNK3	-1.21979	1.93377e-58	-70.3986	70.3986		FOXP3	1.15077	1.70455e-07	7.78886	7.78886		LOC283999	-1.30947
HDC	-0.881889	1.62954e-23	-20.0964	20.0964		TTYH1	-1.91042	2.9e-106	-201.621	201.621		MYOZ2	-2.6395	2.12194e-18	-46.6485	46.6485		ABCB4	-1.29642	9.91114e-13	-15.562	15.562		SHH	-4.6863	5.91549e-22	-99.4809	99.4809		FAM150B	-2.97616	1.11158e-45	-133.79	133.79		CD1D	-0.488696	1.45852e-58	-28.2642	28.2642		GAB2	-0.602008	1.37864e-07	-4.1301	4.1301		RAPGEFL1	-0.443882
TNS1	-0.399817	1.64978e-23	-9.10885	9.10885		LEPREL1	-0.823867	4.69e-106	-86.7769	86.7769		FAM150B	-1.7795	3.60464e-18	-31.0401	31.0401		AQP7P3	-2.26121	8.27871e-13	-27.32	27.32		LGALS3	0.814118	1.32882e-22	17.8101	17.8101		ADAMDEC1	-1.39636	3.49351e-46	-63.4741	63.4741		NEFM	-1.55497	2.74947e-58	-89.5051	89.5051		MAD2L1	0.854534	1.63584e-07	5.79909	5.79909		KIAA1486	-2.17961
ACTG2	-0.635049	1.90419e-23	-14.4285	14.4285		MRAS	-0.665372	4.86e-106	-70.0726	70.0726		ITGA11	-0.805789	2.1025e-18	-14.2441	14.2441		LIN7C	-0.26227	6.32476e-13	-3.19943	3.19943		REC8	-1.77099	3.51991e-22	-37.9939	37.9939		NEFM	-3.56388	1.20593e-45	-160.085	160.085		KCNMA1	-0.631029	1.50092e-58	-36.4884	36.4884		RBPMS2	-0.960363	1.47278e-07	-6.56107	6.56107		GRIN2A	-0.961352
TMTC1	-0.437701	1.90752e-23	-9.94436	9.94436		SCN2A	-2.12988	6.04e-106	-224.104	224.104		LOC339524	-0.937908	4.11968e-18	-16.3057	16.3057		CDNF	-0.599498	1.1873e-12	-7.14928	7.14928		SORCS1	-5.68002	7.01473e-22	-120.155	120.155		CP	-2.53823	9.52584e-46	-114.274	114.274		CCDC68	-0.373701	1.56334e-58	-21.6021	21.6021		CMTM4	-0.54981	1.24088e-07	-3.79714	3.79714		C1orf59	-0.548563
MYLK	-0.450564	1.94433e-23	-10.2329	10.2329		TGFBR2	-0.58216	9.32e-106	-61.1446	61.1446		EPHA3	-1.02396	3.90553e-18	-17.8255	17.8255		AGXT2L1	-2.80399	1.12394e-12	-33.5056	33.5056		KCNK10	-5.32824	6.93781e-22	-112.739	112.739		GRIN2A	-3.97453	1.41834e-45	-178.251	178.251		HMGCLL1	-1.61371	5.56437e-58	-92.3922	92.3922		P4HA3	0.85527	1.71389e-07	5.78677	5.78677		PPM1H	-0.498957
SMTN	-0.283862	2.05161e-23	-6.44023	6.44023		MOCS1	-0.598149	9.87e-106	-62.809	62.809		ACVRL1	-0.511788	2.47546e-18	-9.01071	9.01071		PPARA	-0.377056	6.32476e-13	-4.59969	4.59969		ATP2B3	-5.36956	7.47606e-22	-113.439	113.439		PTPN21	-0.527923	4.84674e-46	-23.9226	23.9226		RGS13	-1.45492	5.37611e-58	-83.3226	83.3226		INPP5A	-0.388686	1.29134e-07	-2.67765	2.67765		PDE2A	-0.645957
TWIST2	-1.1175	2.14639e-23	-25.3318	25.3318		FAM89A	-0.938492	1.27e-105	-98.4443	98.4443		LOC399959	-0.746563	2.92221e-18	-13.0905	13.0905		SFXN2	-0.416488	7.62742e-13	-5.04684	5.04684		NPY5R	-4.02759	6.33527e-22	-85.3779	85.3779		FUCA1	-0.513073	3.94062e-46	-23.2958	23.2958		PPP1R14A	-0.488074	3.01591e-58	-28.0743	28.0743		HIPK4	-0.604309	1.88164e-07	-4.06426	4.06426		KCNK4	-1.0843
LRCH2	-0.579588	2.15268e-23	-13.1375	13.1375		FOXO1	-0.571225	2.76e-105	-59.7268	59.7268		STK32B	-1.13212	5.07282e-18	-19.5797	19.5797		TMEM170B	-0.485782	9.01604e-13	-5.85124	5.85124		ZNF781	-1.70311	6.33527e-22	-36.1028	36.1028		SLC27A6	-4.12765	1.85477e-45	-184.637	184.637		TSPAN7	-0.467697	1.76496e-58	-27.011	27.011		PTTG1	0.928617	1.67666e-07	6.2919	6.2919		JPH3	-0.961886
PNPLA7	-0.490792	2.38502e-23	-11.1029	11.1029		ANXA1	-0.623679	3.12e-105	-65.1781	65.1781		SOD3	-0.63012	3.20527e-18	-11.0234	11.0234		APOE	-0.553769	5.37795e-13	-6.7944	6.7944		HEPACAM	-4.56126	7.85517e-22	-96.2646	96.2646		TPSG1	-2.45574	1.28218e-45	-110.243	110.243		GDPD3	-0.444186	2.51413e-58	-25.5849	25.5849		SGSM2	-0.400041	1.39762e-07	-2.74213	2.74213		MAP3K10	-0.408414
MEOX2	-1.26338	2.40397e-23	-28.5765	28.5765		ROBO3	-1.02235	7.24e-105	-106.468	106.468		HFM1	-2.44796	5.4288e-18	-42.2648	42.2648		GCHFR	-0.511249	7.38528e-13	-6.20229	6.20229		TRIM29	-4.54431	6.64886e-22	-96.2361	96.2361		PLCXD3	-4.15911	2.10293e-45	-185.817	185.817		CD300LG	-1.92237	7.75644e-58	-109.787	109.787		POLR3H	-0.300296	1.22508e-07	-2.07559	2.07559		PTPN5	-1.03217
RGS2	-0.421079	2.79041e-23	-9.49715	9.49715		RNF186	-4.4229	1.2e-104	-459.631	459.631		GPRASP2	-0.49982	3.95866e-18	-8.69809	8.69809		LPAL2	-1.49563	1.25909e-12	-17.7979	17.7979		C4orf47	-4.55293	7.85517e-22	-96.0889	96.0889		CLEC9A	-3.86002	2.26695e-45	-172.329	172.329		CD160	-0.806925	7.79574e-58	-46.082	46.082		BUB1B	1.38706	1.87565e-07	9.33055	9.33055		OPRM1	-2.40789
PDE7B	-0.442254	2.85955e-23	-9.97005	9.97005		DTX1	-0.978111	1.25e-104	-101.629	101.629		MYOM1	-0.854047	5.87177e-18	-14.7163	14.7163		MT2A	-0.56447	5.65289e-13	-6.91347	6.91347		TBC1D1	0.561421	1.5473e-22	12.2448	12.2448		CAV3	-3.55903	1.56372e-45	-159.466	159.466		SULT1A1	-0.364952	2.66757e-58	-21.0117	21.0117		DPP10	-0.872958	1.90427e-07	-5.86652	5.86652		ARHGEF33	-0.760538
NACAD	-0.518328	4.24881e-23	-11.5959	11.5959		ODZ1	-2.13704	1.62e-104	-221.805	221.805		PODN	-0.8377	3.86539e-18	-14.5867	14.5867		FOXRED1	-0.312096	7.03321e-13	-3.79285	3.79285		GRIN2B	-4.36396	8.35299e-22	-91.9842	91.9842		METTL7A	-0.804468	7.98991e-46	-36.2795	36.2795		SSTR2	-0.899094	9.3195e-58	-51.2759	51.2759		SACM1L	-0.297425	1.32869e-07	-2.04527	2.04527		PPP3CB	-0.365623
GSN	-0.235138	4.25998e-23	-5.26019	5.26019		C13orf36	-4.45481	1.78e-104	-462.185	462.185		SYN2	-1.82289	7.68017e-18	-31.1981	31.1981		DECR1	-0.319351	6.25018e-13	-3.89739	3.89739		ALDH8A1	-3.25436	5.42575e-22	-69.2056	69.2056		FHL1	-1.04182	9.6101e-46	-46.8997	46.8997		LHFPL4	-1.86127	1.18933e-57	-105.952	105.952		NTN4	-0.70874	1.3881e-07	-4.86024	4.86024		KCNK9	-1.28349
LMOD3	-1.02907	4.54977e-23	-22.9915	22.9915		THSD1	-0.637106	5.95e-104	-65.7656	65.7656		BMPER	-1.66432	7.74039e-18	-28.4786	28.4786		CPN2	-2.45552	1.34274e-12	-29.1519	29.1519		RSPH1	-3.21698	6.66122e-22	-68.1242	68.1242		BEX4	-0.947606	1.49514e-45	-42.4767	42.4767		INA	-1.44371	1.29758e-57	-82.1281	82.1281		FAM172A	-0.453133	1.5168e-07	-3.08995	3.08995		PAX7	-2.06374
ANKRD29	-1.01708	5.32073e-23	-22.6545	22.6545		TFPI	-0.738791	6.12e-104	-76.253	76.253		SNCA	-0.844613	5.22764e-18	-14.5963	14.5963		RNF125	-0.730178	1.02857e-12	-8.75321	8.75321		SLC17A4	-5.574	8.84717e-22	-117.351	117.351		ASB5	-5.01602	3.49587e-45	-222.995	222.995		ADAMTSL1	-0.527114	7.28874e-58	-30.1179	30.1179		PPP1R12C	-0.291955	1.25634e-07	-2.01475	2.01475		VSTM2A	-1.16197
C16orf45	-0.387038	5.46484e-23	-8.6164	8.6164		FAM149A	-1.16512	1.21e-103	-119.911	119.911		SYT9	-2.63034	6.01238e-18	-45.297	45.297		DPYS	-2.09623	1.3714e-12	-24.8673	24.8673		C1orf106	-2.88005	5.3717e-22	-61.2584	61.2584		LOC282997	-0.771324	2.77778e-45	-34.3674	34.3674		C4orf34	-0.267076	4.3795e-58	-15.3191	15.3191		SLC5A5	-1.63558	2.01037e-07	-10.953	10.953		NOS1AP	-0.549032
CNNM1	-1.11729	6.13953e-23	-24.8171	24.8171		COX7A1	-0.960836	1.22e-103	-98.8831	98.8831		FLNC	-0.827137	4.22718e-18	-14.3706	14.3706		CYB5A	-0.492553	6.53058e-13	-6.00179	6.00179		BSG	0.491896	1.49509e-22	10.7358	10.7358		GFRA1	-2.0426	2.29032e-45	-91.1817	91.1817		GNG13	-1.85521	2.18542e-57	-105.117	105.117		RGS11	-1.22756	2.04501e-07	-8.21151	8.21151		CHIC1	-0.298969
PARK2	-0.802312	6.56871e-23	-17.7973	17.7973		PDE7B	-0.849038	1.3e-103	-87.3542	87.3542		RASA4	-0.493548	5.24911e-18	-8.52847	8.52847		F9	-2.81507	1.38378e-12	-33.3837	33.3837		LOC285733	-5.52117	9.51445e-22	-116.064	116.064		GPR112	-3.51814	2.77778e-45	-156.755	156.755		FER1L6	-1.27867	1.47104e-57	-72.6699	72.6699		CKAP2L	1.46901	1.95298e-07	9.85601	9.85601		KIAA1324	-0.579574
SLC22A3	-0.760391	7.01704e-23	-16.8456	16.8456		MRGPRF	-0.965442	1.32e-103	-99.3241	99.3241		C4orf49	-1.40752	9.39758e-18	-23.9658	23.9658		PDXP	-0.463591	8.60601e-13	-5.59331	5.59331		SERPINA6	-6.09911	7.9365e-22	-128.693	128.693		CPEB1	-3.95319	4.74484e-45	-175.22	175.22		SEC14L5	-0.997634	2.11641e-57	-56.5403	56.5403		LOC100288346	-1.55312	2.09613e-07	-10.3726	10.3726		WDR7	-0.304533
AQP1	-0.296751	7.03388e-23	-6.57387	6.57387		PTX3	-1.79008	2.85e-103	-183.564	183.564		CCL16	-2.68914	4.67861e-18	-46.6025	46.6025		VIPR1	-0.969465	1.28426e-12	-11.5282	11.5282		KRTAP17-1	-3.64122	1.05509e-21	-76.3807	76.3807		ADORA3	-1.35911	3.45551e-45	-60.4279	60.4279		ENC1	0.25733	6.84864e-58	14.7101	14.7101		SNX1	-0.330458	1.42227e-07	-2.26265	2.26265		WBSCR17	-1.13196
TPSAB1	-0.580567	7.16374e-23	-12.8566	12.8566		CD34	-0.53497	2.95e-103	-54.8506	54.8506		AVPR2	-1.22157	1.12386e-17	-20.7047	20.7047		OTC	-2.38811	1.44526e-12	-28.2753	28.2753		AKAP12	-1.13304	2.66832e-22	-24.444	24.444		MOCS1	-0.819645	2.18467e-45	-36.6058	36.6058		KLF4	-0.34389	7.16227e-58	-19.6516	19.6516		CITED2	-0.442538	1.29124e-07	-3.04864	3.04864		PLCH2	-0.936959
SPRY1	-0.284983	7.314e-23	-6.30835	6.30835		SOX7	-0.734369	3.03e-103	-75.2864	75.2864		COL4A6	-1.11784	8.09543e-18	-19.1059	19.1059		PI4K2B	-0.329877	8.36926e-13	-3.98403	3.98403		FMOD	-1.76608	4.75486e-22	-37.6579	37.6579		INA	-3.41752	5.82226e-45	-151.174	151.174		RELN	-1.18732	2.50084e-57	-67.2044	67.2044		GATA5	-1.66774	2.13952e-07	-11.1233	11.1233		EEF1A1P9	-0.387929
BDKRB1	-0.609378	7.55535e-23	-13.4805	13.4805		BMP6	-0.994053	5.25e-103	-101.672	101.672		PRELP	-0.814867	6.92332e-18	-13.9829	13.9829		C6orf142	-2.10339	1.51432e-12	-24.8616	24.8616		AGXT2L1	-5.79345	1.11721e-21	-121.384	121.384		JAM2	-1.55287	5.77473e-45	-68.6965	68.6965		TACR2	-0.783405	1.80136e-57	-44.4539	44.4539		GTSE1	1.29532	2.02654e-07	8.66992	8.66992		GLS	-0.33691
LOC339524	-0.556028	8.00125e-23	-12.2865	12.2865		TESC	-1.43343	6.54e-103	-146.474	146.474		ZNF418	-1.35201	1.45827e-17	-22.7626	22.7626		RIPPLY1	-2.00824	1.12561e-12	-23.9957	23.9957		SCNN1B	-4.37143	8.38046e-22	-92.1355	92.1355		ACTL6B	-3.70425	6.63172e-45	-163.648	163.648		LOC389493	-1.99122	3.34624e-57	-112.455	112.455		PPP1R3C	-1.06817	1.87565e-07	-7.18539	7.18539		SLITRK4	-1.31864
GRASP	-0.344544	8.25568e-23	-7.60866	7.60866		AASS	-0.708633	1.16e-102	-72.2349	72.2349		FMN2	-2.68531	1.26499e-17	-45.3762	45.3762		EPM2A	-0.412581	1.31063e-12	-4.9025	4.9025		PLAT	-1.03245	2.76011e-22	-22.2587	22.2587		RELN	-2.77505	8.05182e-45	-122.363	122.363		C1orf186	-1.50499	4.27724e-57	-84.8348	84.8348		CDCA5	1.41481	2.15207e-07	9.43274	9.43274		NPBWR1	-2.10156
C17orf91	-0.318581	8.63661e-23	-7.02906	7.02906		SH3D19	-0.508814	2.53e-102	-51.6939	51.6939		SPARCL1	-0.652359	6.70393e-18	-11.2034	11.2034		ABCG5	-1.66658	1.58003e-12	-19.6679	19.6679		ABCC6P1	-4.982	1.15522e-21	-104.31	104.31		KCNK3	-2.84316	9.03414e-45	-125.224	125.224		KIAA1683	-0.559003	3.19092e-57	-31.5815	31.5815		CLEC5A	0.884412	2.06432e-07	5.91249	5.91249		SRRM4	-1.14865
BCL2	-0.32702	8.65566e-23	-7.21494	7.21494		LOC399959	-0.802453	2.83e-102	-81.4876	81.4876		COLEC12	-0.851746	1.0844e-17	-14.4497	14.4497		ALDH9A1	-0.301372	7.64566e-13	-3.6516	3.6516		GLTPD2	-5.97409	1.30174e-21	-124.772	124.772		NBLA00301	-3.37002	9.0683e-45	-148.424	148.424		RALYL	-1.75688	3.77222e-57	-99.1291	99.1291		ECHDC2	-0.556607	1.61442e-07	-3.78047	3.78047		LOC340017	-2.02913
CSRP1	-0.244174	9.89839e-23	-5.37291	5.37291		SLC7A14	-4.29181	5.3e-102	-434.657	434.657		TRH	-2.6556	1.51303e-17	-44.6675	44.6675		DBT	-0.309089	8.79451e-13	-3.72632	3.72632		TOX	-2.76443	8.84717e-22	-58.2001	58.2001		ASPG	-4.01712	1.15948e-44	-176.495	176.495		PEG3	-0.723469	3.39842e-57	-40.8534	40.8534		COBL	-1.0373	1.8883e-07	-6.97474	6.97474		LOC389332	-1.74687
CCDC69	-0.346299	1.02569e-22	-7.61476	7.61476		NDRG2	-0.712327	5.33e-102	-72.1397	72.1397		SLC5A7	-2.78953	8.20859e-18	-47.6611	47.6611		RGN	-0.773191	1.00113e-12	-9.27792	9.27792		MYOC	-4.96849	1.36761e-21	-103.663	103.663		RNF112	-1.90764	1.20012e-44	-83.7852	83.7852		CXCL12	-0.41232	1.74022e-57	-23.403	23.403		TMEM161B	-0.424303	1.8883e-07	-2.85299	2.85299		NAP1L2	-0.66802
EYA1	-1.17139	1.03347e-22	-25.7537	25.7537		PDZD2	-0.820456	6.31e-102	-83.0301	83.0301		SYT11	-0.535292	1.05535e-17	-9.08745	9.08745		C14orf180	-2.4439	1.30262e-12	-29.0462	29.0462		RSPH4A	-2.99874	1.34424e-21	-62.5883	62.5883		GPX3	-0.932784	4.57442e-45	-41.3593	41.3593		PTPN21	-0.227309	2.01628e-57	-12.8874	12.8874		DDX17	-0.226821	1.24088e-07	-1.56649	1.56649		ZCCHC12	-0.727091
POPDC2	-0.531724	1.08446e-22	-11.6792	11.6792		PDGFD	-0.706737	8.37e-102	-71.4351	71.4351		NOS3	-0.535217	1.22757e-17	-9.05103	9.05103		UGT1A5	-2.50865	1.47377e-12	-29.6812	29.6812		WT1	-7.07731	1.45388e-21	-147.473	147.473		TESK2	-0.579064	7.36734e-45	-25.5557	25.5557		SYNGR1	-0.581774	3.80529e-57	-32.8235	32.8235		SNORD72	0.804159	2.26342e-07	5.34382	5.34382		CPNE6	-1.35115
SHE	-0.410448	1.10915e-22	-9.01138	9.01138		KLF4	-0.75767	1.01e-101	-76.5214	76.5214		GLT1D1	-1.2791	2.01836e-17	-21.3546	21.3546		PLIN1	-1.34765	1.81032e-12	-15.8245	15.8245		GALNT6	-1.32611	7.38049e-22	-28.0232	28.0232		GP2	-4.20868	1.71904e-44	-184.192	184.192		KCNB1	-1.85447	7.29983e-57	-104.104	104.104		NUSAP1	0.961568	2.33883e-07	6.37616	6.37616		DOC2B	-1.86749
MEOX1	-0.747122	1.13532e-22	-16.3955	16.3955		GPR133	-1.41358	1.07e-101	-142.73	142.73		PPM1K	-0.543217	1.27945e-17	-9.17656	9.17656		IDO2	-2.10591	1.73378e-12	-24.7676	24.7676		FAM167A	-2.00903	7.85229e-22	-42.4007	42.4007		CD1D	-1.13651	1.23717e-44	-49.9016	49.9016		ANGPTL5	-1.8342	6.47526e-57	-103.061	103.061		TMEM50B	-0.303155	1.61933e-07	-2.05862	2.05862		SNX32	-0.523544
MYCT1	-0.360224	1.58883e-22	-7.85249	7.85249		PTGFR	-1.6848	1.29e-101	-169.978	169.978		SPON1	-0.794708	1.19243e-17	-13.4493	13.4493		MMAA	-0.331318	1.15562e-12	-3.95501	3.95501		POF1B	-4.72327	1.49511e-21	-98.3636	98.3636		ADAMTSL1	-1.24157	1.05771e-44	-54.5989	54.5989		FAM189A2	-1.01436	6.90731e-57	-56.9672	56.9672		TOM1L2	-0.48995	1.54204e-07	-3.33749	3.33749		PNPLA5	-2.29844
SGCD	-0.763975	1.61077e-22	-16.6493	16.6493		CUBN	-0.945721	2.32e-101	-95.1722	95.1722		APOLD1	-0.477445	1.33025e-17	-8.0574	8.0574		GPER	-0.758882	1.52461e-12	-8.96758	8.96758		EDN3	-5.20041	1.85354e-21	-107.815	107.815		LONRF2	-3.54313	1.88393e-44	-154.923	154.923		C17orf91	-0.34569	3.72791e-57	-19.5068	19.5068		TCP11L2	-0.615871	2.23034e-07	-4.09655	4.09655		SYN3	-0.820079
CPA3	-0.703766	1.62096e-22	-15.3352	15.3352		PPP1R14A	-1.58504	2.64e-101	-159.42	159.42		MAPK10	-0.830347	1.74522e-17	-13.9151	13.9151		DAK	-0.37571	9.01414e-13	-4.52546	4.52546		MUTED	-0.653342	5.2214e-22	-13.9046	13.9046		NPTX1	-3.13088	1.88752e-44	-136.895	136.895		S100B	-0.634705	5.16476e-57	-35.7256	35.7256		AF079515	-0.318721	1.0535e-07	-2.22383	2.22383		CAMKK2	-0.289607
RECK	-0.398705	1.64235e-22	-8.68561	8.68561		PDE11A	-1.64739	2.69e-101	-165.678	165.678		KDR	-0.560765	1.57162e-17	-9.4229	9.4229		HIBADH	-0.336832	1.00113e-12	-4.04181	4.04181		KIAA0895	-1.15063	6.92819e-22	-24.3467	24.3467		KLF4	-0.787134	5.63023e-45	-34.8303	34.8303		STBD1	-0.248508	2.66254e-57	-14.0593	14.0593		REP15	-1.01388	2.5459e-07	-6.68566	6.68566		ANKRD30B	-2.43754
KCNB1	-1.9081	1.70404e-22	-41.5366	41.5366		SPTBN1	-0.391501	3.99e-101	-39.3063	39.3063		TMEM200B	-0.695767	1.84668e-17	-11.6427	11.6427		CD5L	-2.66044	1.90682e-12	-31.1796	31.1796		C1orf125	-4.77152	1.85152e-21	-98.9254	98.9254		DUSP26	-3.17178	2.26878e-44	-138.43	138.43		TUBAL3	-0.621079	4.14562e-57	-35.018	35.018		SPHAR	-0.395907	1.85829e-07	-2.6648	2.6648		SIRPB1	-0.497316
FBLN5	-0.402372	1.8193e-22	-8.7476	8.7476		GPR12	-3.9063	5.94e-101	-391.513	391.513		STK33	-1.45487	3.20226e-17	-23.9975	23.9975		MTHFS	-0.382491	1.04231e-12	-4.58301	4.58301		CCDC11	-1.68545	1.38575e-21	-35.1556	35.1556		EFHC2	-3.05047	2.4603e-44	-133.028	133.028		CP	-1.05391	7.20095e-57	-59.1691	59.1691		TCEB3	-0.284406	1.64258e-07	-1.92954	1.92954		CALB2	-1.0948
TSLP	-0.734323	2.05091e-22	-15.926	15.926		IRX6	-2.19955	8.43e-101	-220.118	220.118		KCNH2	-1.07364	2.88382e-17	-17.758	17.758		AQP7P1	-1.70656	2.05596e-12	-19.9445	19.9445		IGSF5	-4.42798	1.99374e-21	-91.6607	91.6607		SGCA	-2.58804	2.44341e-44	-112.87	112.87		TRIM40	-0.834623	7.99689e-57	-46.8199	46.8199		SERPINA5	-1.39799	2.72476e-07	-9.17735	9.17735		HCRTR2	-2.43137
DUSP1	-0.36292	2.66413e-22	-7.8298	7.8298		CLEC1A	-0.859995	8.58e-101	-86.0567	86.0567		CGNL1	-0.743044	2.67032e-17	-12.3148	12.3148		UGT2B10	-2.0085	2.11449e-12	-23.4489	23.4489		NRXN1	-5.23063	2.12453e-21	-108.132	108.132		SCN2B	-3.52695	3.14714e-44	-153.43	153.43		SLC27A6	-1.77735	1.53818e-56	-99.1994	99.1994		MTL5	1.11242	2.78248e-07	7.29253	7.29253		TNNT2	-2.32157
PDE4B	-0.432127	2.78625e-22	-9.31448	9.31448		AKR1C3	-0.907302	1.01e-100	-90.7263	90.7263		SLC1A7	-1.82613	5.12569e-17	-29.7482	29.7482		ITCH	-0.204582	1.12352e-12	-2.44463	2.44463		TMEM45B	-3.34469	1.32006e-21	-69.835	69.835		CRYBA2	-3.99548	3.42503e-44	-173.665	173.665		ENDOD1	-0.217175	4.37014e-57	-12.2399	12.2399		RNF14	-0.309602	1.95268e-07	-2.07723	2.07723		DLGAP3	-0.82206
C13orf36	-2.09587	2.78661e-22	-45.1764	45.1764		CDH23	-1.01567	1.08e-100	-101.533	101.533		KCNN2	-1.67127	5.33927e-17	-27.1958	27.1958		VSNL1	-1.91059	2.17365e-12	-22.2828	22.2828		SLC6A13	-3.64468	1.46183e-21	-75.9374	75.9374		TMEM35	-2.33351	2.52101e-44	-101.737	101.737		ATP2B3	-1.90217	1.88062e-56	-106	106		ERGIC1	-0.332371	1.67291e-07	-2.25232	2.25232		MUM1L1	-1.12001
STARD13	-0.323037	2.82989e-22	-6.96088	6.96088		PRRT4	-2.53092	1.22e-100	-252.873	252.873		GSPT2	-0.7699	4.39943e-17	-12.593	12.593		ACY3	-0.596581	1.63757e-12	-7.03119	7.03119		CDNF	-2.16543	1.76343e-21	-44.9406	44.9406		SSTR2	-2.10129	3.81397e-44	-91.2351	91.2351		SGCA	-1.09249	2.45633e-56	-60.7529	60.7529		SLC26A7	-1.4049	2.80234e-07	-9.20558	9.20558		CCDC64	-0.857857
ITPKB	-0.213407	3.14001e-22	-4.58891	4.58891		SOBP	-0.870287	1.27e-100	-86.9384	86.9384		AP1S2	-0.447803	3.03122e-17	-7.39698	7.39698		C4orf34	-0.411889	1.19243e-12	-4.91118	4.91118		FUT3	-5.64432	2.09855e-21	-116.714	116.714		C1orf186	-3.50913	4.54344e-44	-152.095	152.095		PGM5	-0.630773	1.11007e-56	-35.2947	35.2947		HADH	-0.357341	1.68447e-07	-2.42046	2.42046		BEX5	-0.704566
CNTN2	-1.777	3.85903e-22	-38.0518	38.0518		XPNPEP2	-2.22555	1.46e-100	-222.189	222.189		PKD2	-0.437355	3.00096e-17	-7.22631	7.22631		ARSF	-2.35755	1.74538e-12	-27.7204	27.7204		IRX5	-3.35165	1.71566e-21	-69.5989	69.5989		FAM129A	-1.01305	1.85852e-44	-44.3014	44.3014		GRIN2A	-1.66512	3.9815e-56	-92.2474	92.2474		CAPZA3	-0.9451	2.86422e-07	-6.18379	6.18379		SYT15	-0.723526
LDB2	-0.32455	4.33038e-22	-6.93352	6.93352		S1PR1	-0.665529	1.6e-100	-66.417	66.417		SGCD	-0.946148	4.43004e-17	-15.4729	15.4729		C3P1	-2.15777	2.32367e-12	-25.1031	25.1031		BFAR	0.326646	5.22644e-22	6.95162	6.95162		ST6GALNAC6	-0.801825	1.7173e-44	-35.092	35.092		GPX3	-0.40129	1.09439e-56	-22.4565	22.4565		ZNF695	0.781626	2.74228e-07	5.12895	5.12895		RGPD3	-0.336557
TSPAN2	-0.473227	4.59615e-22	-10.0975	10.0975		TRPM6	-2.48637	1.8e-100	-248.003	248.003		SYT1	-1.31255	5.2585e-17	-21.3671	21.3671		FAM35B2	-0.442991	2.09215e-12	-5.17387	5.17387		XPO6	0.37033	5.22873e-22	7.88121	7.88121		SEMA3D	-2.70049	5.5694e-44	-116.808	116.808		NEU4	-0.598551	1.66502e-56	-33.3863	33.3863		AFF3	-1.4654	2.98475e-07	-9.56186	9.56186		CHRNA2	-1.83258
IL33	-0.620896	4.84632e-22	-13.2341	13.2341		PPAP2A	-0.533787	1.97e-100	-53.2215	53.2215		CALHM2	-0.460582	3.66098e-17	-7.57031	7.57031		GOLGA6B	-1.77871	1.97217e-12	-20.8199	20.8199		NRGN	-1.13476	1.11479e-21	-23.7763	23.7763		DNER	-3.25331	6.82632e-44	-140.432	140.432		PIK3C2G	-1.68566	3.62012e-56	-93.4552	93.4552		PSCA	-1.36447	1.811e-07	-9.19939	9.19939		CRH	-1.95199
MAP1B	-0.405877	5.29764e-22	-8.6354	8.6354		ANK2	-0.854561	2.24e-100	-85.1568	85.1568		PARK2	-1.39105	7.61928e-17	-22.4211	22.4211		CDC14B	-0.355448	1.31682e-12	-4.22289	4.22289		SLC5A2	-7.02461	2.35394e-21	-144.905	144.905		TMCC3	-0.791655	2.39763e-44	-34.5322	34.5322		HTR3C	-2.03254	4.422e-56	-112.51	112.51		SGSM3	-0.344494	1.8687e-07	-2.31792	2.31792		C2CD4C	-0.594941
LONRF2	-1.03313	5.71929e-22	-21.9464	21.9464		SCN9A	-1.59914	2.57e-100	-159.258	159.258		EFNB3	-1.05408	7.34343e-17	-17.0067	17.0067		KANK4	-1.95334	2.17365e-12	-22.7814	22.7814		SYT1	-3.2807	2.04112e-21	-67.8782	67.8782		CASR	-4.3584	8.10992e-44	-187.808	187.808		UGT1A1	-1.57364	4.24538e-56	-87.1356	87.1356		MAGI3	-0.503138	2.37544e-07	-3.33292	3.33292		SSTR4	-2.46467
ITGB1BP2	-0.722679	5.93675e-22	-15.3399	15.3399		LOC145820	-2.28789	4.28e-100	-227.345	227.345		MAGEL2	-1.74749	8.40785e-17	-28.0915	28.0915		SDHB	-0.321815	1.17672e-12	-3.83904	3.83904		SYTL4	-1.45748	1.06039e-21	-30.57	30.57		GLTP	-0.428705	3.09952e-44	-18.6524	18.6524		PDZRN4	-1.35039	5.01882e-56	-74.676	74.676		HADHB	-0.265384	1.68383e-07	-1.79763	1.79763		GUCA1C	-2.15581
FAM149A	-0.672729	6.31039e-22	-14.2618	14.2618		LRFN5	-2.04043	5.11e-100	-202.597	202.597		RASL11A	-0.56908	6.32153e-17	-9.21863	9.21863		HAMP	-1.32488	1.92029e-12	-15.5232	15.5232		MEST	-1.72588	1.12084e-21	-36.1579	36.1579		SMPD1	-0.586401	4.40403e-44	-25.4241	25.4241		TESK2	-0.254108	3.10943e-56	-14.1049	14.1049		SERP2	-1.08101	3.14149e-07	-7.02964	7.02964		FLJ35390	-0.53467
RGS9	-0.94216	7.39867e-22	-19.9086	19.9086		PDE3B	-1.20286	6.98e-100	-119.271	119.271		HEPH	-0.697133	5.92426e-17	-11.3126	11.3126		CYP3A4	-1.93169	2.24659e-12	-22.5012	22.5012		RNF182	-3.31296	2.19233e-21	-68.4427	68.4427		SYNGR1	-1.33845	9.7013e-44	-57.5712	57.5712		NR5A2	-0.407446	2.97816e-56	-22.6239	22.6239		AURKB	1.43854	3.14149e-07	9.35464	9.35464		PAK3	-1.26166
TP53INP2	-0.277792	7.39867e-22	-5.86999	5.86999		TMEM88	-1.14242	7.23e-100	-113.26	113.26		BHMT2	-1.47291	9.96566e-17	-23.5687	23.5687		NAT1	-0.397266	1.98492e-12	-4.64891	4.64891		SLC28A1	-5.02028	2.26497e-21	-103.643	103.643		FAM189A2	-2.30128	1.56149e-43	-98.5095	98.5095		SLC23A1	-0.869513	6.66312e-56	-47.9765	47.9765		ORC1	1.38921	3.32416e-07	8.99974	8.99974		NRG3	-0.787995
FOXP2	-1.21857	7.75013e-22	-25.7248	25.7248		PRSS12	-2.04317	9.59e-100	-202.31	202.31		PCDHA10	-2.11022	1.17398e-16	-33.6165	33.6165		SLC13A5	-1.8823	2.39128e-12	-21.8749	21.8749		ZNF711	-2.09187	1.65945e-21	-43.4691	43.4691		LPHN3	-2.04976	1.45711e-43	-87.8044	87.8044		ASB5	-2.18694	9.44599e-56	-120.336	120.336		CEP55	1.26557	3.49622e-07	8.17103	8.17103		HBQ1	-2.11645
CSDC2	-0.878745	8.00153e-22	-18.5387	18.5387		OLFM4	-2.70887	1.34e-99	-267.834	267.834		PDE8B	-0.838092	9.67197e-17	-13.4216	13.4216		TPRG1L	-0.286622	1.23428e-12	-3.41327	3.41327		FOXA3	-4.38029	2.44384e-21	-90.2862	90.2862		TCF21	-1.08915	8.55338e-44	-46.9073	46.9073		FUCA1	-0.215016	2.51189e-56	-11.9549	11.9549		PIK3C2G	-1.3752	3.40889e-07	-8.89393	8.89393		NUAK1	-0.417082
TSPAN18	-0.392929	8.31944e-22	-8.28292	8.28292		DES	-2.2776	1.76e-99	-224.923	224.923		CRY2	-0.346052	6.38232e-17	-5.60432	5.60432		CD1D	-0.64365	1.95416e-12	-7.53652	7.53652		GGT1	-3.17486	1.82559e-21	-65.8421	65.8421		ASAP3	-0.819116	7.58548e-44	-35.3203	35.3203		METTL7A	-0.337926	2.6387e-56	-18.7815	18.7815		FAM187A	0.722634	3.22948e-07	4.69052	4.69052		FBXW7	-0.375614
GNG11	-0.307754	9.64213e-22	-6.4677	6.4677		LOC55908	-4.3032	2.17e-99	-424.569	424.569		ENPP2	-0.66314	6.85373e-17	-10.719	10.719		ENO3	-0.732919	1.55526e-12	-8.65445	8.65445		GJB1	-4.35756	2.24985e-21	-89.9743	89.9743		GAP43	-3.09083	2.05416e-43	-131.939	131.939		LOC282997	-0.329324	7.69877e-56	-18.1502	18.1502		GCOM1	-0.328698	2.5034e-07	-2.16989	2.16989		TPH2	-2.41227
RUNDC3B	-0.60858	1.05141e-21	-12.7669	12.7669		GRRP1	-1.18637	2.45e-99	-116.989	116.989		TMEM47	-0.697631	9.77562e-17	-11.169	11.169		APOM	-0.823986	1.43265e-12	-9.75918	9.75918		MSX2P1	-4.57957	3.16963e-21	-93.8766	93.8766		GRIK5	-2.30501	2.90669e-43	-98.0472	98.0472		PRKAR2B	-0.464893	5.00197e-56	-25.709	25.709		MYBL2	1.0914	3.45675e-07	7.05191	7.05191		BDNF	-0.815021
DCHS2	-1.36467	1.11812e-21	-28.592	28.592		SYNPO2	-0.831504	2.61e-99	-81.9725	81.9725		AGTR1	-1.9646	1.99513e-16	-30.8443	30.8443		KLHL15	-0.365182	1.67959e-12	-4.29994	4.29994		SLC38A5	-2.93426	2.53333e-21	-60.4348	60.4348		EIF4E3	-0.746096	1.05553e-43	-32.0646	32.0646		NCRNA00092	-1.28459	1.2271e-55	-70.5384	70.5384		MMP13	1.35964	3.30902e-07	8.81089	8.81089		RGS7	-0.832189
CDON	-0.505948	1.21039e-21	-10.583	10.583		KANK3	-0.801048	3.17e-99	-78.9024	78.9024		OSR2	-0.566995	1.02276e-16	-9.06638	9.06638		SLC35D1	-0.449065	1.31724e-12	-5.33505	5.33505		SFRS13B	-2.37809	2.75536e-21	-48.8931	48.8931		SULT1B1	-1.36613	1.49583e-43	-58.5046	58.5046		KAT2B	-0.292636	4.719e-56	-16.1904	16.1904		KPNA2	0.457868	2.41964e-07	3.02937	3.02937		MBLAC2	-0.312389
CLEC10A	-0.778916	1.31693e-21	-16.2641	16.2641		ADHFE1	-1.02373	3.89e-99	-100.745	100.745		NPR2	-0.702241	1.30899e-16	-11.1537	11.1537		C9	-2.3418	2.62381e-12	-27.1205	27.1205		MYO7B	-2.87373	2.34807e-21	-59.2831	59.2831		CCDC69	-0.866458	1.20462e-43	-37.1876	37.1876		KIF5C	-0.620588	9.87271e-56	-34.1358	34.1358		HMGCS2	-1.49921	3.14149e-07	-9.74915	9.74915		CYP2C18	-2.3279
LTBP4	-0.317783	1.32902e-21	-6.63419	6.63419		C8orf79	-1.34904	4.57e-99	-132.665	132.665		TENC1	-0.465158	9.85732e-17	-7.44544	7.44544		SPDYC	-2.44425	1.90074e-12	-28.6493	28.6493		C5	-1.3514	1.70214e-21	-28.0672	28.0672		BCAR3	-0.542825	1.35606e-43	-23.2697	23.2697		EIF4E3	-0.311994	4.77751e-56	-17.2598	17.2598		CCNG1	-0.389022	2.19337e-07	-2.59045	2.59045		P2RX5	-0.447706
GARNL3	-0.471791	1.64693e-21	-9.80539	9.80539		PLCXD3	-2.5632	5.06e-99	-251.952	251.952		REM1	-1.06562	1.94686e-16	-16.7417	16.7417		CETP	-0.922727	2.50346e-12	-10.705	10.705		NEU4	-4.90677	3.26536e-21	-100.521	100.521		IGSF10	-2.02274	3.21227e-43	-85.9525	85.9525		GRIK5	-1.03927	1.39322e-55	-57.0102	57.0102		SKA3	1.40257	3.66413e-07	9.027	9.027		NCRNA00086	-0.549004
KCNAB1	-0.419505	1.75375e-21	-8.70726	8.70726		SCN11A	-2.06641	5.51e-99	-203.043	203.043		ZNF677	-1.5898	2.16232e-16	-24.9044	24.9044		TF	-1.26617	1.39843e-12	-15.0097	15.0097		NECAB3	0.72959	9.47866e-22	15.3384	15.3384		C4orf34	-0.610038	1.31048e-43	-26.16	26.16		CHL1	-0.756258	1.03412e-55	-41.5831	41.5831		ZKSCAN3	-0.598104	3.81932e-07	-3.83864	3.83864		SLC22A9	-2.43477
ARC	-0.964008	1.7604e-21	-20.0074	20.0074		BHMT2	-1.33653	6.18e-99	-131.26	131.26		TSPAN7	-0.825134	1.15927e-16	-13.1492	13.1492		LRRC28	-0.337658	1.64987e-12	-3.97848	3.97848		GLYATL2	-5.07815	3.69145e-21	-103.761	103.761		PEG3	-1.67025	3.32967e-43	-70.9481	70.9481		DUSP26	-1.3114	2.04436e-55	-71.7197	71.7197		CALCOCO1	-0.382743	2.3772e-07	-2.53526	2.53526		ATXN7L3	-0.230247
HRASLS5	-1.33936	1.78135e-21	-27.7907	27.7907		F8	-0.557412	8.91e-99	-54.6543	54.6543		ZNF578	-1.20129	2.21016e-16	-18.8068	18.8068		AK3	-0.292937	1.30492e-12	-3.48138	3.48138		SLC22A24	-5.06946	3.90138e-21	-103.462	103.462		ABHD3	-0.624977	1.25486e-43	-26.8124	26.8124		B3GNT7	-0.590821	6.73022e-56	-32.5968	32.5968		LRRFIP2	-0.356428	2.55234e-07	-2.34995	2.34995		TOP1P2	-2.0126
SSC5D	-0.488879	1.80492e-21	-10.1411	10.1411		C3orf64	-0.453984	1.25e-98	-44.4464	44.4464		PGM5P2	-2.16727	1.94686e-16	-34.0492	34.0492		ARG1	-2.42557	2.7114e-12	-28.056	28.056		SLC17A8	-4.82804	3.92688e-21	-98.5208	98.5208		TMEM171	-0.961218	1.49899e-43	-41.1634	41.1634		GAP43	-1.30454	2.15396e-55	-71.315	71.315		SLC35E2	-0.539231	3.37786e-07	-3.48956	3.48956		GABRA2	-1.06358
APBB1	-0.403897	1.83409e-21	-8.37545	8.37545		ACTG2	-1.24451	2.19e-98	-121.539	121.539		C7orf51	-1.1793	2.17227e-16	-18.4715	18.4715		HPR	-2.14771	2.7114e-12	-24.8422	24.8422		FBLN1	-1.39733	1.22971e-21	-29.2184	29.2184		SEC14L5	-2.28988	4.99017e-43	-96.8662	96.8662		CASR	-1.87197	2.58545e-55	-102.186	102.186		MT1L	-0.926693	3.45675e-07	-5.98767	5.98767		SNORD115-13	-2.01968
PRPH	-1.64468	1.87439e-21	-34.0896	34.0896		CEP68	-0.368781	2.5e-98	-35.9938	35.9938		PRR16	-0.942703	2.158e-16	-14.7683	14.7683		FAM69A	-0.492029	1.92029e-12	-5.76492	5.76492		HECW1	-6.22939	4.66624e-21	-126.65	126.65		SLC6A15	-4.40945	5.82909e-43	-186.23	186.23		HEPACAM	-1.93682	2.53453e-55	-105.743	105.743		TSTD2	-0.384343	3.45675e-07	-2.48336	2.48336		DGKZ	-0.426119
BDNF	-0.73692	2.04812e-21	-15.2459	15.2459		CMTM5	-4.43618	2.89e-98	-432.701	432.701		TRPC1	-0.753153	1.95379e-16	-11.8314	11.8314		UGT2A1	-2.33573	2.28815e-12	-27.1891	27.1891		EPHA4	-1.31946	2.02243e-21	-27.3051	27.3051		KIF5C	-1.40547	6.39587e-43	-59.3026	59.3026		SLC36A1	-0.246211	9.12721e-56	-13.5513	13.5513		ANAPC16	-0.297676	2.55234e-07	-1.9626	1.9626		BSN	-0.663927
KLHL13	-0.626286	2.17377e-21	-12.9408	12.9408		THRSP	-1.87045	3.29e-98	-182.336	182.336		HLF	-0.801184	1.74868e-16	-12.6245	12.6245		UGT1A4	-2.56276	2.74905e-12	-29.6276	29.6276		CCDC74B	-3.01923	4.0122e-21	-61.5821	61.5821		ENTPD8	-1.36644	3.11582e-43	-58.0824	58.0824		AQP7	-0.741931	2.33245e-55	-40.5333	40.5333		DQ582265	-0.484395	2.02654e-07	-3.24218	3.24218		C6orf127	-1.77337
SH3BGR	-0.424471	2.47631e-21	-8.74674	8.74674		EPB42	-4.55854	3.49e-98	-444.262	444.262		KCTD8	-2.5613	2.53245e-16	-39.9472	39.9472		CALML3	-2.6222	1.65838e-12	-30.8903	30.8903		CXCL12	-1.26189	1.28858e-21	-26.3607	26.3607		ZER1	-0.3573	2.4187e-43	-15.2268	15.2268		OSTalpha	-0.912718	2.65446e-55	-49.8125	49.8125		KIAA0141	-0.317381	3.07463e-07	-2.06685	2.06685		VSTM2B	-1.1915
ABCC9	-0.510216	2.83704e-21	-10.4835	10.4835		ECSCR	-0.789357	7.17e-98	-76.6817	76.6817		ZDHHC14	-0.43267	1.81071e-16	-6.81115	6.81115		GCK	-1.83866	2.66236e-12	-21.282	21.282		AGR2	-5.9336	4.77887e-21	-120.575	120.575		KIAA0513	-0.796258	3.13776e-43	-33.8437	33.8437		GLTP	-0.182707	1.20655e-55	-10.034	10.034		SKA1	1.28537	4.37739e-07	8.17341	8.17341		ABCC12	-2.20534
KY	-1.36017	2.95348e-21	-27.9239	27.9239		AOC2	-1.44439	8.8e-98	-140.186	140.186		GJA4	-0.611099	2.12969e-16	-9.57695	9.57695		LOC283856	-2.35375	1.2251e-12	-28.0375	28.0375		KCND3	-4.5163	5.51192e-21	-91.4943	91.4943		FMO4	-0.937355	5.82909e-43	-39.5886	39.5886		ZBTB16	-1.42864	4.29807e-55	-77.6704	77.6704		PRUNE2	-1.15383	4.17875e-07	-7.3602	7.3602		AFF2	-1.09228
FILIP1L	-0.37619	3.0894e-21	-7.71571	7.71571		CX3CL1	-0.831347	1.15e-97	-80.5902	80.5902		MYLK	-0.708177	1.38538e-16	-11.2306	11.2306		HRSP12	-0.532892	1.43917e-12	-6.31045	6.31045		C1QTNF3	-1.18242	2.55161e-21	-24.3498	24.3498		ATP2B3	-4.31317	8.9475e-43	-181.361	181.361		TEF	-0.254551	1.49442e-55	-13.9559	13.9559		CADM2	-1.32672	4.6018e-07	-8.40753	8.40753		CACNB1	-0.468694
CDKL1	-0.780395	3.18917e-21	-15.9952	15.9952		PROX1	-2.54794	1.39e-97	-246.786	246.786		MUM1L1	-1.05122	2.35069e-16	-16.4293	16.4293		FAHD2A	-0.381948	1.66988e-12	-4.49832	4.49832		ANXA13	-6.68314	6.2826e-21	-135.012	135.012		C1orf177	-3.52858	1.01681e-42	-148.175	148.175		HSPB8	-0.540489	2.03419e-55	-29.5602	29.5602		ATP8A1	-1.03387	3.93314e-07	-6.6222	6.6222		GOLGA6L1	-2.20619
TSPAN11	-0.439997	3.27525e-21	-9.01323	9.01323		MYOCD	-2.42662	5.49e-97	-233.588	233.588		ADAMTS9	-0.613782	2.32522e-16	-9.59558	9.59558		CCL14	-0.805869	2.24275e-12	-9.38774	9.38774		BAI3	-4.0485	5.71178e-21	-81.9548	81.9548		B3GALT5	-1.64615	4.78839e-43	-69.6649	69.6649		B3GNT6	-1.3541	3.92504e-55	-73.6716	73.6716		DUSP19	-0.855826	4.65621e-07	-5.41906	5.41906		LOC285954	-1.80758
PER1	-0.316473	3.41335e-21	-6.4772	6.4772		PER1	-0.655272	8.92e-97	-62.9387	62.9387		ADRA2C	-0.78804	3.02017e-16	-12.2304	12.2304		TBX15	-1.07161	2.7114e-12	-12.3951	12.3951		SPATA4	-3.80599	5.88776e-21	-76.9954	76.9954		MAGEE2	-4.10112	1.03951e-42	-172.178	172.178		SNAP91	-1.8259	6.73735e-55	-98.9117	98.9117		MTMR10	-0.343543	3.40889e-07	-2.22182	2.22182		SOSTDC1	-1.17145
KANK2	-0.276521	3.65841e-21	-5.65118	5.65118		FZD4	-0.615346	8.94e-97	-59.1031	59.1031		NR2F1	-0.715072	3.21641e-16	-11.0783	11.0783		ZNF330	-0.264261	1.80786e-12	-3.10318	3.10318		ACOT12	-5.72882	6.2301e-21	-115.754	115.754		SLIT3	-1.11254	4.47918e-43	-47.1147	47.1147		GYPC	-0.367524	2.69468e-55	-20.0556	20.0556		HOXC10	2.00861	4.69193e-07	12.7118	12.7118		PHYHIP	-0.719649
EGR1	-0.362409	3.72268e-21	-7.4037	7.4037		SCN5A	-2.47835	1.35e-96	-237.599	237.599		PPP1R12B	-0.557563	2.37927e-16	-8.71111	8.71111		C14orf1	-0.296483	1.65838e-12	-3.49266	3.49266		LOC134466	-3.64748	5.24788e-21	-73.971	73.971		C17orf91	-0.785097	5.52334e-43	-33.1765	33.1765		ACTL6B	-1.58284	5.79191e-55	-85.8488	85.8488		MYOCD	-1.31719	4.80997e-07	-8.3218	8.3218		NCRNA00164	-2.40508
CNTFR	-1.56666	3.75178e-21	-32.0002	32.0002		CYP2U1	-0.55213	1.45e-96	-52.9154	52.9154		RAB11FIP2	-0.346753	3.62004e-16	-5.35431	5.35431		C11orf71	-0.316608	2.10263e-12	-3.6971	3.6971		EFHB	-4.33069	6.29801e-21	-87.4834	87.4834		KIAA1683	-1.28172	9.63494e-43	-53.8528	53.8528		MT1G	-0.573911	2.17528e-55	-31.3714	31.3714		EXO1	1.37125	4.75477e-07	8.67023	8.67023		KNCN	-2.13496
MMP23B	-0.453367	3.80272e-21	-9.2577	9.2577		RUNDC3B	-1.15563	1.47e-96	-110.747	110.747		ISLR2	-1.12913	5.64732e-16	-17.2172	17.2172		PLA2G12B	-2.31808	3.25635e-12	-26.6284	26.6284		SEMA3D	-2.30362	4.27614e-21	-46.9223	46.9223		TM6SF2	-2.16747	1.29067e-42	-90.7935	90.7935		SLIT3	-0.483896	3.11102e-55	-26.3758	26.3758		NUF2	1.53268	4.80946e-07	9.68335	9.68335		RGS4	-0.749383
PNMA2	-0.740188	4.02891e-21	-15.096	15.096		CRTAC1	-2.10287	3.61e-96	-200.703	200.703		STON1	-0.628067	3.82454e-16	-9.68318	9.68318		MSRA	-0.415255	2.01097e-12	-4.85707	4.85707		C22orf25	0.743934	1.51397e-21	15.4886	15.4886		SNCG	-1.41131	1.27242e-42	-59.1272	59.1272		HSPB6	-0.649938	3.33288e-55	-35.4068	35.4068		AMT	-0.682672	4.43537e-07	-4.33706	4.33706		LOC441601	-1.89013
SRF	-0.170858	4.29708e-21	-3.47983	3.47983		EFCAB1	-2.64719	9.87e-96	-251.498	251.498		ZNF781	-1.23156	8.48344e-16	-18.5614	18.5614		ABCC11	-1.48438	3.31615e-12	-17.0397	17.0397		SYT9	-3.7699	5.78014e-21	-76.2955	76.2955		MAPK10	-1.6788	1.5618e-42	-70.1846	70.1846		JAM2	-0.666231	7.24482e-55	-36.0697	36.0697		KIAA0232	-0.413633	3.37786e-07	-2.67677	2.67677		TRIM17	-0.998597
ZNF154	-0.557835	4.60967e-21	-11.3443	11.3443		HTR2A	-3.26386	1.1e-95	-309.932	309.932		NRN1	-0.790385	5.35039e-16	-12.0705	12.0705		ZYG11A	-2.1042	2.7114e-12	-24.3389	24.3389		FAM35B2	-0.846991	3.90138e-21	-17.2861	17.2861		CHL1	-1.76397	1.15203e-42	-73.9783	73.9783		TCF21	-0.459367	5.97902e-55	-24.9084	24.9084		TROAP	1.46174	4.87362e-07	9.2267	9.2267		RGPD4	-0.336349
CFP	-0.596164	5.09955e-21	-12.0976	12.0976		PRCD	-1.74523	1.23e-95	-165.64	165.64		FNDC5	-0.943778	8.51104e-16	-14.2227	14.2227		ADH4	-2.4837	3.69779e-12	-28.3938	28.3938		TFF1	-5.3228	7.51956e-21	-107.115	107.115		PPP1R14A	-1.06902	1.15008e-42	-44.8339	44.8339		AHCYL2	-0.336421	4.00147e-55	-18.3006	18.3006		FHIT	-0.954984	5.03483e-07	-6.0145	6.0145		RSPO3	-1.61117
RANBP3L	-1.73325	5.12905e-21	-35.1676	35.1676		CD209	-1.19677	1.33e-95	-113.545	113.545		TNFSF12	-0.461073	4.60406e-16	-7.0714	7.0714		TMEM143	-0.341595	2.523e-12	-3.96185	3.96185		PCDHB4	-1.23881	3.92688e-21	-25.2792	25.2792		CCDC68	-0.851828	7.37918e-43	-35.8892	35.8892		ST6GALNAC6	-0.357524	4.73138e-55	-19.4225	19.4225		KALRN	-0.890001	4.69193e-07	-5.6325	5.6325		C11orf87	-0.934363
ZFP36	-0.291234	5.34693e-21	-5.90387	5.90387		AQP1	-0.573425	6.91e-95	-53.994	53.994		PRLR	-1.01802	5.99112e-16	-15.4968	15.4968		ITIH3	-0.960759	1.96411e-12	-11.2474	11.2474		ZFP42	-4.23012	7.80003e-21	-85.0588	85.0588		DIRAS1	-2.12781	1.92985e-42	-88.7604	88.7604		EYA2	-0.899702	1.16185e-54	-48.5253	48.5253		FBXL5	-0.305727	2.98713e-07	-1.99479	1.99479		CLEC4G	-2.0557
KIAA2022	-1.47774	5.61277e-21	-29.9254	29.9254		C17orf103	-0.526493	9.83e-95	-49.4943	49.4943		MAP1A	-0.566801	6.29023e-16	-8.61613	8.61613		ADH1A	-1.4961	2.98421e-12	-17.2428	17.2428		LOH3CR2A	-1.88355	6.15632e-21	-38.0678	38.0678		SVOPL	-4.58263	2.4527e-42	-190.685	190.685		LPHN3	-0.840845	1.59196e-54	-45.2358	45.2358		C16orf59	1.17868	5.12031e-07	7.41471	7.41471		ADAMTS8	-0.638764
GNAZ	-0.647887	5.71407e-21	-13.1152	13.1152		ANKDD1A	-0.680032	1.79e-94	-63.7511	63.7511		SYNE1	-0.551929	5.25699e-16	-8.43306	8.43306		IDI1	-0.302478	1.92061e-12	-3.54401	3.54401		KIAA1407	-0.829818	3.14436e-21	-17.0133	17.0133		ANGPTL5	-4.02787	2.07444e-42	-167.894	167.894		MYOCD	-0.726014	1.52697e-54	-39.0713	39.0713		ZFYVE20	-0.382906	3.91328e-07	-2.45346	2.45346		HAR1A	-1.31447
CAPN6	-1.33794	6.00688e-21	-27.055	27.055		GPR109B	-1.36042	1.83e-94	-127.523	127.523		SCN1B	-0.645134	8.17226e-16	-9.73357	9.73357		SAA4	-1.68096	3.80834e-12	-19.1953	19.1953		ZMYND12	-1.2079	3.66642e-21	-24.6844	24.6844		C10orf54	-0.571172	7.053e-43	-24.0758	24.0758		NFE2L3	0.375432	1.07337e-54	20.2618	20.2618		POLQ	1.16428	5.1519e-07	7.32101	7.32101		FRMPD2L1	-2.42669
CHD5	-1.47116	6.84669e-21	-29.6652	29.6652		TRHDE	-3.62053	2.78e-94	-338.722	338.722		JAZF1	-0.491718	6.2481e-16	-7.4762	7.4762		ETS2	-0.305371	1.92029e-12	-3.57792	3.57792		BCL2L15	-3.94823	6.68817e-21	-79.6544	79.6544		GYPC	-0.840653	1.07577e-42	-35.2807	35.2807		ENTPD8	-0.572542	1.08683e-54	-30.8966	30.8966		UBE2S	0.705136	4.44346e-07	4.47922	4.47922		SLC6A20	-1.56503
C3orf70	-0.437344	7.72849e-21	-8.79582	8.79582		CAT	-0.434369	3.16e-94	-40.6137	40.6137		GCOM1	-0.744175	7.27371e-16	-11.2655	11.2655		HAPLN4	-1.34649	4.35644e-12	-15.2973	15.2973		MATN2	-0.972872	2.05883e-21	-20.1252	20.1252		FGFBP2	-3.10408	3.41012e-42	-128.718	128.718		GRAMD3	-0.210538	1.0119e-54	-11.368	11.368		PCBP1-AS1	-0.4944	5.28693e-07	-3.10325	3.10325		C19orf30	-1.61379
PDLIM3	-0.500485	7.99802e-21	-10.0582	10.0582		ZC3H12B	-1.0213	3.35e-94	-95.4658	95.4658		RBP5	-0.808267	1.09203e-15	-12.0931	12.0931		NOL4	-2.26294	3.23343e-12	-26.002	26.002		ARHGAP29	-0.643102	1.95329e-21	-13.3181	13.3181		NCRNA00092	-2.95616	3.44869e-42	-122.569	122.569		FAM150B	-1.21213	3.26212e-54	-64.8324	64.8324		HIST1H1D	0.878437	5.08769e-07	5.52843	5.52843		LMO7	-0.415297
PRKAA2	-0.749195	9.43731e-21	-15.0027	15.0027		SYT15	-0.959858	3.92e-94	-89.6572	89.6572		SNPH	-0.721198	1.02487e-15	-10.8103	10.8103		MMAB	-0.396872	2.26948e-12	-4.6212	4.6212		SPA17	-1.07476	4.5401e-21	-21.8638	21.8638		AHCYL2	-0.79057	8.67693e-43	-33.2527	33.2527		ENHO	-1.03837	5.48632e-54	-55.3044	55.3044		STIL	1.1633	5.30106e-07	7.30046	7.30046		EMID2	-1.07399
C13orf33	-0.506418	9.52223e-21	-10.1391	10.1391		CNKSR2	-2.8983	4.74e-94	-270.482	270.482		TBX2	-0.574032	8.68037e-16	-8.64576	8.64576		PCTP	-0.336161	2.30523e-12	-3.912	3.912		CCL23	-4.63689	9.80777e-21	-92.7769	92.7769		UGT1A1	-3.52779	3.13449e-42	-146.417	146.417		DISP2	-0.43635	3.15828e-54	-23.345	23.345		LOC100289255	-1.30594	5.19413e-07	-8.20719	8.20719		FCHO1	-0.540874
NOL4	-1.95849	1.00428e-20	-39.1661	39.1661		AKAP12	-0.778844	5.76e-94	-72.6191	72.6191		TXLNB	-1.06187	1.55584e-15	-15.7242	15.7242		FADS6	-2.15724	4.34561e-12	-24.5104	24.5104		C14orf68	-4.98899	1.05185e-20	-99.6702	99.6702		SCIN	-1.22552	1.25192e-42	-51.3524	51.3524		ENTPD3	-1.07408	6.33695e-54	-57.1393	57.1393		C2orf27A	0.880288	5.69961e-07	5.49666	5.49666		PCDH11X	-1.26004
VSTM2A	-2.05859	1.05972e-20	-41.12	41.12		ERG	-0.590971	8.12e-94	-55.0138	55.0138		DLG4	-0.53829	9.84041e-16	-8.07811	8.07811		BHMT	-2.10861	4.63355e-12	-23.8991	23.8991		ENOX1	-3.40699	8.84319e-21	-68.3217	68.3217		LOC401093	-0.973862	1.94163e-42	-40.6216	40.6216		AQPEP	-1.50288	9.03581e-54	-79.7186	79.7186		ZRANB2-AS1	-0.451398	4.40107e-07	-2.86928	2.86928		C1QL2	-1.28454
C18orf34	-1.43627	1.10012e-20	-28.6659	28.6659		GPR17	-2.80246	1.88e-93	-259.861	259.861		C10orf108	-2.14576	1.67007e-15	-31.7085	31.7085		TCP10L	-0.869742	4.7072e-12	-9.85177	9.85177		CPN1	-4.15157	1.1281e-20	-82.8142	82.8142		LGALS9C	-1.08639	1.50166e-42	-45.4365	45.4365		GALR1	-1.76199	7.72741e-54	-93.5827	93.5827		AVPR1B	-0.536691	5.57665e-07	-3.35627	3.35627		GPRASP2	-0.31125
PLCL1	-0.48636	1.12852e-20	-9.70167	9.70167		EDN3	-3.86176	2.01e-93	-357.973	357.973		EDA2R	-1.28851	1.6614e-15	-19.0436	19.0436		SELO	-0.327431	2.3351e-12	-3.80858	3.80858		SLC9A3	-4.84167	8.00923e-21	-97.3002	97.3002		KCNMA1	-1.42007	1.62327e-42	-59.3442	59.3442		ATP6V1G2	-0.850649	9.48885e-54	-45.1038	45.1038		SYCN	-0.753933	6.02605e-07	-4.68944	4.68944		KCNB1	-0.864233
FABP4	-0.757001	1.19237e-20	-15.0822	15.0822		PKD1L2	-2.08346	3e-93	-192.767	192.767		LINGO2	-2.55154	1.73531e-15	-37.6624	37.6624		GLUD2	-0.495389	2.58911e-12	-5.74	5.74		DYX1C1	-1.34083	6.38457e-21	-27.0778	27.0778		CD300LG	-4.33623	4.42058e-42	-179.323	179.323		HPGD	-0.478726	2.54479e-54	-25.657	25.657		KLHDC1	-0.865491	5.97504e-07	-5.38652	5.38652		LOC100130274	-1.99809
ABCA9	-0.822218	1.2126e-20	-16.3755	16.3755		MYLK	-0.647338	3.39e-93	-59.8592	59.8592		ITIH3	-1.68019	2.85667e-15	-24.4369	24.4369		DNAJC16	-0.238172	2.62381e-12	-2.75828	2.75828		RAB7L1	-1.03326	2.98491e-21	-21.2078	21.2078		DISP2	-1.0222	2.19365e-42	-42.5835	42.5835		MAGEE2	-1.78996	9.05964e-54	-94.9446	94.9446		NISCH	-0.336599	3.99003e-07	-2.1539	2.1539		CALM3	-0.244526
THRA	-0.240455	1.26426e-20	-4.78462	4.78462		TBX15	-0.794207	4.1e-93	-73.3746	73.3746		LRRC17	-0.920218	2.26278e-15	-13.4769	13.4769		TNFAIP8L1	-0.35665	2.86089e-12	-4.11699	4.11699		AK5	-3.81973	1.00151e-20	-76.3921	76.3921		PIK3C2G	-3.71346	3.55816e-42	-153.918	153.918		C20orf200	-1.54436	1.03837e-53	-81.8257	81.8257		PDE2A	-0.843054	5.95151e-07	-5.24833	5.24833		ASPDH	-1.14113
CACNB4	-0.703603	1.491e-20	-13.95	13.95		CMA1	-3.71602	6.66e-93	-342.53	342.53		KANK2	-0.419927	1.34941e-15	-6.24425	6.24425		HPGD	-1.22359	3.9154e-12	-13.9577	13.9577		SLC5A10	-4.53127	9.44997e-21	-90.7367	90.7367		PBLD	-0.854687	1.57392e-42	-35.7285	35.7285		JPH4	-1.0543	1.07899e-53	-55.843	55.843		CTDSPL	-0.336669	3.8334e-07	-2.16021	2.16021		GLRA2	-1.14541
FGFR1	-0.392914	1.64181e-20	-7.77367	7.77367		MMRN2	-0.562223	8.96e-93	-51.7513	51.7513		TTC28	-0.454406	1.82525e-15	-6.69734	6.69734		CYP51A1	-0.29843	2.32367e-12	-3.47189	3.47189		MFAP4	-1.95079	4.65651e-21	-39.6633	39.6633		F13A1	-1.47085	1.99637e-42	-61.3342	61.3342		KIAA0513	-0.342666	3.49418e-54	-18.3178	18.3178		PARD3B	-0.884676	5.80534e-07	-5.51699	5.51699		HAS1	-1.54836
ADCYAP1	-1.17392	1.70551e-20	-23.2063	23.2063		TXNIP	-0.435808	1.54e-92	-40.0126	40.0126		ITPR1	-0.52432	1.78511e-15	-7.73285	7.73285		CCRN4L	-0.51206	3.8868e-12	-5.84281	5.84281		SLC38A1	0.552971	2.21063e-21	11.4219	11.4219		IRF4	-1.49905	2.78024e-42	-62.2944	62.2944		CLCA1	-1.27611	4.0248e-54	-68.1381	68.1381		STRA6	1.24723	6.1739e-07	7.74462	7.74462		STXBP5L	-0.815492
RSPO2	-1.70235	1.74497e-20	-33.6353	33.6353		RIC3	-1.91792	1.73e-92	-175.992	175.992		GPR116	-0.490884	2.23033e-15	-7.19225	7.19225		DIO1	-1.56249	4.91681e-12	-17.6691	17.6691		LRRK2	-1.74533	4.35599e-21	-35.5365	35.5365		FER1L6	-2.85035	3.89557e-42	-118.031	118.031		B3GALT5	-0.721292	6.73812e-54	-38.3522	38.3522		AK023033	0.798036	5.82966e-07	4.97524	4.97524		YWHAH	-0.28449
ABCB5	-1.93	1.92601e-20	-38.0507	38.0507		GRIA1	-3.64915	6.76e-92	-332.693	332.693		LOC728392	-0.553866	2.28776e-15	-8.10892	8.10892		LONP2	-0.299904	2.49736e-12	-3.47964	3.47964		CDKN1C	-1.0503	3.36426e-21	-21.5029	21.5029		MYOCD	-1.69189	3.47899e-42	-70.1435	70.1435		C1orf95	-1.3596	1.30875e-53	-71.9	71.9		PRR11	1.29979	6.52661e-07	8.03963	8.03963		RS1	-1.58152
PCDH9	-1.27191	2.02089e-20	-25.0497	25.0497		ROBO4	-0.548134	1.17e-91	-49.8428	49.8428		DCLK2	-0.731613	3.40307e-15	-10.5851	10.5851		PUS10	-0.30099	3.77097e-12	-3.43837	3.43837		CTXN3	-6.7154	1.10226e-20	-134.024	134.024		JPH4	-2.47336	8.82161e-42	-101.542	101.542		MT1X	-0.353477	6.81917e-54	-18.7931	18.7931		MIR4743	-0.745544	6.55318e-07	-4.61011	4.61011		C1orf216	-0.242587
STXBP6	-1.01748	2.13461e-20	-20.0145	20.0145		GPM6B	-0.847276	1.3e-91	-77.0056	77.0056		AKAP6	-0.630619	3.57873e-15	-9.11009	9.11009		ALDH8A1	-1.15792	3.89696e-12	-13.2111	13.2111		FAM35A	-0.49101	3.14436e-21	-10.0669	10.0669		B3GNT6	-2.95933	7.40277e-42	-121.719	121.719		LMO3	-1.04715	1.62472e-53	-55.2783	55.2783		FOXM1	0.940608	6.08408e-07	5.84663	5.84663		TSPYL5	-0.52702
RHOB	-0.226137	2.2031e-20	-4.44518	4.44518		GFRA2	-1.79277	1.31e-91	-162.932	162.932		PTGER2	-0.799578	3.50255e-15	-11.5584	11.5584		APOA5	-2.5057	5.56051e-12	-28.2014	28.2014		C1orf101	-2.41182	1.18155e-20	-48.0617	48.0617		C1orf95	-3.244	1.15754e-41	-132.798	132.798		PCDH11X	-1.82128	2.48098e-53	-95.8089	95.8089		APOBEC2	-1.36499	6.6762e-07	-8.42948	8.42948		TMEM130	-0.936835
EBF3	-0.542696	2.27317e-20	-10.6604	10.6604		OGN	-1.45744	1.4e-91	-132.414	132.414		GPR124	-0.554978	2.46923e-15	-8.10681	8.10681		DHCR7	-0.364798	2.58991e-12	-4.22681	4.22681		REPS2	-1.07462	4.46899e-21	-21.8683	21.8683		OLFM1	-1.21792	6.82792e-42	-50.1367	50.1367		GHR	-0.644508	1.60426e-53	-34.0266	34.0266		GLUL	-0.428189	3.07463e-07	-2.78846	2.78846		CYP46A1	-0.540871
FAM110B	-0.539959	2.27642e-20	-10.6063	10.6063		GYPC	-0.608036	1.82e-91	-55.1732	55.1732		NOVA2	-0.854389	5.99059e-15	-12.1516	12.1516		PPP1R3B	-0.447725	2.58736e-12	-5.18785	5.18785		WFDC5	-4.72823	1.4409e-20	-93.8146	93.8146		SNAP91	-4.18358	1.43796e-41	-170.867	170.867		NRG2	-1.72021	2.94827e-53	-90.3636	90.3636		CARD14	1.17842	6.75682e-07	7.27113	7.27113		EPHB6	-0.664743
SELE	-0.663281	2.2944e-20	-13.0264	13.0264		PTH1R	-1.49496	1.99e-91	-135.595	135.595		ZNF208	-1.55906	7.29769e-15	-22.0401	22.0401		NDST3	-1.94315	3.8868e-12	-22.1722	22.1722		NDN	-1.02467	5.09623e-21	-20.7934	20.7934		ENDOD1	-0.497189	3.73717e-42	-20.5973	20.5973		SI	-1.33613	1.7112e-53	-70.5034	70.5034		ASXL3	-0.86021	7.00429e-07	-5.29428	5.29428		EGR4	-1.6728
MAPK4	-1.14819	2.34929e-20	-22.5379	22.5379		ATP1B2	-1.02788	2.04e-91	-93.2188	93.2188		ASPA	-2.15162	7.30384e-15	-30.4162	30.4162		CYP4V2	-0.382453	2.62238e-12	-4.4293	4.4293		DAO	-6.67263	1.2998e-20	-132.693	132.693		PRKAR2B	-1.0815	6.36645e-42	-44.5535	44.5535		IRF4	-0.63366	1.5766e-53	-33.4587	33.4587		SNORD42B	0.850327	7.02501e-07	5.23236	5.23236		PTBP1	0.283598
PDGFD	-0.381341	2.39342e-20	-7.48229	7.48229		CSN1S1	-4.62211	4.37e-91	-417.652	417.652		GIMAP8	-0.52775	4.52766e-15	-7.57012	7.57012		SLC13A3	-0.981907	5.19656e-12	-11.0801	11.0801		COX6C	0.668066	2.87739e-21	13.7227	13.7227		KIF5A	-3.04578	1.4756e-41	-124.362	124.362		SEMA3D	-1.12783	2.78786e-53	-59.273	59.273		C1orf167	-0.577746	6.23892e-07	-3.58485	3.58485		EPHA6	-2.22515
CPXM2	-0.502175	2.55868e-20	-9.83861	9.83861		SLC27A6	-2.36274	5.2e-91	-213.318	213.318		SCARF1	-0.433006	5.00061e-15	-6.19241	6.19241		C8orf80	-1.70947	5.96637e-12	-19.1875	19.1875		PRSS35	-2.87379	1.01155e-20	-57.4614	57.4614		COL19A1	-4.03255	1.6969e-41	-164.408	164.408		ANKS1B	-1.59441	3.60259e-53	-83.6162	83.6162		WDR37	-0.43108	6.23892e-07	-2.6748	2.6748		HLF	-0.545886
FBXL21	-1.81567	2.6741e-20	-35.5378	35.5378		GPRASP2	-0.529923	6.73e-91	-47.7842	47.7842		KIF4B	2.53287	3.68164e-16	39.0922	39.0922		PPP4R4	-1.41526	5.95931e-12	-15.886	15.886		CDO1	-3.87201	1.27589e-20	-77.0305	77.0305		C2orf71	-2.86776	1.23971e-41	-117.31	117.31		TMCC3	-0.331096	1.15459e-53	-17.5274	17.5274		EPB41L4A	-0.735476	6.46027e-07	-4.55241	4.55241		LRP11	-0.348899
SLMAP	-0.222166	2.91978e-20	-4.33993	4.33993		DNAJB4	-0.506568	8.55e-91	-45.6256	45.6256		KCNMB2	-1.56471	7.70422e-15	-22.0832	22.0832		CHN2	-0.611504	3.90412e-12	-6.97633	6.97633		B3GALT5	-4.88527	1.65071e-20	-96.642	96.642		HSPB6	-1.51866	7.00263e-42	-62.4999	62.4999		ADAMTSL3	-0.848807	2.89826e-53	-44.5945	44.5945		CLN8	-0.502258	6.57439e-07	-3.10503	3.10503		CCK	-1.20118
STK32B	-0.724914	3.27223e-20	-14.1251	14.1251		C3orf50	-3.26145	1.26e-90	-293.203	293.203		NRK	-1.66778	8.08265e-15	-23.5031	23.5031		CYP4F22	-1.56462	6.12433e-12	-17.544	17.544		SLC44A5	-4.39034	1.38617e-20	-87.1842	87.1842		PTH1R	-2.72117	2.01542e-41	-110.74	110.74		TM6SF2	-0.912836	3.94679e-53	-47.836	47.836		NR2F2	-0.541552	4.84789e-07	-3.4196	3.4196		MYL2	-1.86156
GRRP1	-0.493639	3.53543e-20	-9.60206	9.60206		SFRP1	-1.39725	1.33e-90	-125.579	125.579		PACRG	-2.12333	8.38166e-15	-29.8894	29.8894		UNC93A	-2.05933	6.073e-12	-23.0986	23.0986		NMUR2	-5.18854	1.81241e-20	-102.431	102.431		MXI1	-0.48223	5.5374e-42	-19.8952	19.8952		ITLN1	-1.27053	2.32857e-53	-66.8716	66.8716		KIAA0513	-0.679793	6.35535e-07	-4.21258	4.21258		DNAJC27	-0.305589
SEMA3G	-0.352168	3.58665e-20	-6.84801	6.84801		BGN	0.654897	1.38e-90	58.8491	58.8491		PDZD4	-0.762827	6.96847e-15	-10.7992	10.7992		ACADM	-0.369863	2.94716e-12	-4.26474	4.26474		MORN2	-0.822062	5.97056e-21	-16.6254	16.6254		DPYSL5	-4.18734	2.18109e-41	-170.263	170.263		FUT9	-1.80614	4.43761e-53	-94.5565	94.5565		RRM2	1.10894	7.64449e-07	6.78302	6.78302		MGC23284	-0.418018
LIFR	-0.414418	3.70905e-20	-8.05246	8.05246		ARHGEF15	-0.599936	1.78e-90	-53.844	53.844		ZC4H2	-0.927558	9.03468e-15	-13.0267	13.0267		C10orf75	-0.502689	5.63867e-12	-5.65466	5.65466		CARHSP1	-0.628703	4.31427e-21	-12.8036	12.8036		C1orf210	-0.582096	6.41155e-42	-23.9783	23.9783		GPR12	-1.68424	5.28748e-53	-88.0463	88.0463		ECI2	-0.471619	4.7262e-07	-2.98322	2.98322		CBLN1	-1.57837
PHYHD1	-0.612993	4.65267e-20	-11.8506	11.8506		MAP7D3	-0.775274	2.07e-90	-69.5297	69.5297		DCHS1	-0.547374	4.92781e-15	-7.83148	7.83148		ACADS	-0.42224	3.12021e-12	-4.85822	4.85822		C22orf36	-1.87226	1.06815e-20	-37.3916	37.3916		PLSCR4	-0.614201	7.86508e-42	-25.2463	25.2463		CPSF6	0.11539	1.95302e-53	6.08213	6.08213		PLP1	-1.57639	8.06804e-07	-9.60528	9.60528		FAM73A	-0.325768
FAM43A	-0.317404	4.90879e-20	-6.12876	6.12876		IL17B	-3.22978	2.7e-90	-289.287	289.287		GNAZ	-0.765563	6.28817e-15	-10.8721	10.8721		CYP17A1	-1.97383	5.23285e-12	-22.2672	22.2672		XG	-4.78886	1.94425e-20	-94.3944	94.3944		SHE	-1.01003	1.52882e-41	-41.2252	41.2252		DPYSL5	-1.82198	7.54686e-53	-94.9659	94.9659		PTTG1IP	-0.236337	3.97074e-07	-1.51282	1.51282		LOC285696	-1.94078
C2orf88	-0.459979	5.00124e-20	-8.87802	8.87802		PCDHGB7	-1.04544	3.29e-90	-93.5488	93.5488		GARNL3	-0.663028	1.09997e-14	-9.25496	9.25496		TMEM82	-1.99877	7.11784e-12	-22.2816	22.2816		GGTLC2	-4.09365	1.59942e-20	-81.0381	81.0381		ADAMTSL3	-1.95734	2.15888e-41	-79.5969	79.5969		SLC6A15	-1.87671	8.97697e-53	-97.6768	97.6768		SLC7A14	-0.396226	7.65804e-07	-2.42327	2.42327		CHGA	-1.08697
KCNJ3	-2.01254	5.73904e-20	-38.7236	38.7236		H2AFY	0.363382	3.88e-90	32.4905	32.4905		THBS4	-1.05047	1.35813e-14	-14.5669	14.5669		ACSS3	-0.978928	5.61788e-12	-11.0134	11.0134		PBLD	-1.14126	5.01926e-21	-23.1668	23.1668		CXCL12	-0.920358	1.08602e-41	-37.7017	37.7017		MYT1L	-1.82035	8.06406e-53	-94.8282	94.8282		ADD1	-0.291315	4.87362e-07	-1.83883	1.83883		NDST3	-1.5819
OSTN	-1.31586	6.15012e-20	-25.2791	25.2791		VWCE	-1.69711	4.74e-90	-151.593	151.593		GEM	-0.568851	9.19046e-15	-7.98477	7.98477		HAAO	-0.661376	3.75309e-12	-7.55663	7.55663		CYP27C1	-4.47451	2.16378e-20	-87.9903	87.9903		P2RY12	-3.19184	3.81991e-41	-129.008	129.008		P2RY12	-1.406	8.90581e-53	-73.1829	73.1829		OGN	-1.22227	7.73725e-07	-7.46981	7.46981		GRIN2C	-0.703529
KLF4	-0.352742	6.69572e-20	-6.76354	6.76354		C20orf160	-0.748948	6.12e-90	-66.8161	66.8161		CFL2	-0.444079	9.23463e-15	-6.23247	6.23247		F12	-0.949895	3.9154e-12	-10.8357	10.8357		C19orf21	-3.17064	1.50004e-20	-62.8545	62.8545		ZBTB16	-3.35337	4.04015e-41	-135.455	135.455		ATP13A4	-1.29853	8.78279e-53	-67.5968	67.5968		PMCH	1.03383	8.27287e-07	6.28809	6.28809		CKMT1B	-1.03777
C1orf95	-1.47296	6.99043e-20	-28.2153	28.2153		KCTD14	-1.12833	6.4e-90	-100.64	100.64		C14orf28	-0.403788	1.50125e-14	-5.58178	5.58178		CHRD	-0.578488	4.57388e-12	-6.55988	6.55988		LGR6	-3.63754	1.90576e-20	-71.732	71.732		SLC13A1	-4.21388	3.46502e-41	-170.495	170.495		LGALS2	-0.81003	4.70405e-53	-42.3869	42.3869		RHPN1-AS1	0.764712	8.02515e-07	4.66134	4.66134		PYDC1	-2.30879
GABRG1	-1.67268	7.52827e-20	-31.9873	31.9873		GLDN	-1.29247	6.55e-90	-115.267	115.267		FAM175A	-0.338927	1.43187e-14	-4.69213	4.69213		FXN	-0.392229	4.92219e-12	-4.43527	4.43527		MORN1	-1.17659	1.18155e-20	-23.4465	23.4465		CCL28	-1.15375	1.76029e-41	-47.0206	47.0206		SYT9	-1.77132	9.96051e-53	-92.1116	92.1116		CNN1	-0.867977	4.99202e-07	-5.46975	5.46975		MADD	-0.321186
TSC22D1	-0.207689	8.46445e-20	-3.96113	3.96113		CPS1	-1.10687	6.81e-90	-98.6961	98.6961		INPP5A	-0.327054	1.25232e-14	-4.5468	4.5468		TMCO7	-0.355789	4.83795e-12	-4.02588	4.02588		GPR133	-2.66766	1.72916e-20	-52.7188	52.7188		C7orf31	-0.808061	2.18109e-41	-32.8568	32.8568		GLIPR2	-0.312978	3.34684e-53	-16.4237	16.4237		ORC6	1.16462	8.569e-07	7.06585	7.06585		ANKRD2	-1.94277
IGSF9B	-1.34873	9.83264e-20	-25.6357	25.6357		MYEOV	-1.90845	8.38e-90	-169.999	169.999		MAGI2	-0.572451	1.91702e-14	-7.85253	7.85253		PNPO	-0.320187	3.69779e-12	-3.66039	3.66039		ZMYND10	-2.24465	1.64804e-20	-44.4061	44.4061		GPR12	-3.69538	3.98249e-41	-149.293	149.293		CHRDL1	-0.936039	5.53322e-53	-48.9146	48.9146		BC069212	1.15579	8.55378e-07	7.01318	7.01318		ANO4	-0.919442
HSPA12A	-0.440968	1.04929e-19	-8.36918	8.36918		FAT4	-0.820129	8.81e-90	-73.0366	73.0366		HSD17B13	-1.69026	2.5899e-14	-22.9651	22.9651		ELL2	-0.441468	4.03732e-12	-5.03004	5.03004		AKAP5	-2.28326	1.41746e-20	-45.3193	45.3193		KCNB1	-4.21016	5.40911e-41	-169.53	169.53		RIC3	-1.48137	1.19406e-52	-76.9173	76.9173		ADAMTS12	1.29529	8.60126e-07	7.85652	7.85652		KCNG3	-1.96472
ANO5	-0.903063	1.11056e-19	-17.1171	17.1171		METTL7A	-0.512896	9.33e-90	-45.6632	45.6632		DCLK1	-1.03831	2.38963e-14	-14.1435	14.1435		PLIN2	-0.479473	3.7739e-12	-5.47713	5.47713		DOK5	-2.21015	1.4409e-20	-43.8524	43.8524		ABCB5	-4.49115	6.00462e-41	-180.641	180.641		SCGB2A1	-1.52458	1.12532e-52	-79.2002	79.2002		ANGPTL1	-1.39463	8.80927e-07	-8.44455	8.44455		TRPV6	-1.62203
C21orf63	-0.422646	1.13725e-19	-8.00666	8.00666		CYP39A1	-1.54147	9.94e-90	-137.195	137.195		LHFP	-0.516559	1.50713e-14	-7.1398	7.1398		TRPM8	-0.936247	6.65614e-12	-10.4642	10.4642		BAIAP2L2	-2.7098	1.70372e-20	-53.569	53.569		CHRDL1	-2.20272	3.17357e-41	-89.2067	89.2067		BCAR3	-0.229743	3.94679e-53	-12.0394	12.0394		MUC5AC	-1.56881	7.00561e-07	-9.65535	9.65535		ZBTB7A	-0.293371
MEIS1	-0.288217	1.20726e-19	-5.45254	5.45254		PRKD1	-0.753016	1.14e-89	-66.9756	66.9756		ANO5	-1.47527	3.28939e-14	-19.8909	19.8909		ACOT4	-0.562265	7.00592e-12	-6.27181	6.27181		CASC2	-1.44662	1.38207e-20	-28.7291	28.7291		BMP6	-1.03997	4.14386e-41	-41.9966	41.9966		ABHD3	-0.268356	3.62841e-53	-14.0727	14.0727		TM9SF3	-0.270321	4.56463e-07	-1.714	1.714		SLC6A13	-1.04962
NNAT	-0.694146	1.469e-19	-13.0728	13.0728		FAM49A	-0.838572	1.21e-89	-74.5635	74.5635		FAM162B	-1.19662	3.37546e-14	-16.1204	16.1204		SLCO1B3	-2.45444	9.14369e-12	-27.0943	27.0943		UMOD	-6.70792	1.83694e-20	-132.387	132.387		ITGA8	-2.10106	5.2822e-41	-84.6247	84.6247		C10orf54	-0.241194	3.85601e-53	-12.6419	12.6419		PAFAH2	-0.436483	6.23892e-07	-2.70833	2.70833		PLEKHM3	-0.358028
CXCL12	-0.474409	1.49337e-19	-8.93115	8.93115		PHKG1	-1.902	1.24e-89	-169.1	169.1		ZBTB47	-0.357922	1.77458e-14	-4.92175	4.92175		2018-09-04	1899-12-29 13:33:14	5.5234e-12	-4.89999	4.89999		STON1	-0.900261	7.21792e-21	-18.1327	18.1327		HPGD	-1.11856	1.88073e-41	-45.5542	45.5542		DSCAML1	-1.39961	1.56755e-52	-72.5066	72.5066		MTHFR	-0.502881	6.55318e-07	-3.10959	3.10959		CNGB1	-2.15916
PARD3B	-0.842132	1.49764e-19	-15.8528	15.8528		GPBAR1	-1.53433	1.8e-89	-136.164	136.164		PGCP	-0.526905	2.03911e-14	-7.21362	7.21362		PCSK6	-0.605367	4.41868e-12	-6.87376	6.87376		FADS6	-4.92131	2.59544e-20	-96.3876	96.3876		PADI2	-1.24842	1.87435e-41	-50.8444	50.8444		MAPK10	-0.715652	1.27014e-52	-37.1396	37.1396		SOBP	-0.9863	8.98575e-07	-5.96361	5.96361		FGF13	-0.866571
C2CD4B	-0.741383	1.59356e-19	-13.9363	13.9363		C13orf33	-0.895829	2.06e-89	-79.4476	79.4476		HOXA11	-0.730096	2.17004e-14	-9.9757	9.9757		ADHFE1	-0.716318	6.21511e-12	-8.02746	8.02746		CHODL	-3.8304	2.1133e-20	-75.3633	75.3633		PGM5	-1.41509	3.48708e-41	-57.251	57.251		TUSC5	-2.07772	2.00953e-52	-107.411	107.411		PTGER3	-1.34726	9.27591e-07	-8.12756	8.12756		ZNF536	-0.824898
TUB	-0.532434	1.62598e-19	-10.0038	10.0038		NPY5R	-3.33919	2.55e-89	-295.83	295.83		KIAA0087	-2.59678	2.52409e-14	-35.3107	35.3107		UGP2	-0.336167	4.03361e-12	-3.83039	3.83039		TMEM178	-1.38772	1.00761e-20	-27.7499	27.7499		HMX2	-4.21585	9.30156e-41	-168.767	168.767		SNAP25	-1.28011	2.92586e-52	-65.9687	65.9687		CELA3B	-1.37379	9.29948e-07	-8.28609	8.28609		TSPYL1	-0.297325
CD34	-0.269254	1.71397e-19	-5.05282	5.05282		ASTN1	-2.41655	2.85e-89	-213.974	213.974		CYP2A7	-2.6158	2.06404e-14	-35.7979	35.7979		GPLD1	-1.33207	9.33957e-12	-14.6923	14.6923		FGB	-6.62272	2.72292e-20	-129.573	129.573		EMILIN3	-2.07494	9.41214e-41	-83.0522	83.0522		COL19A1	-1.71671	3.42358e-52	-88.3513	88.3513		OSCAR	0.996092	9.4587e-07	6.00063	6.00063		RSPO2	-0.913315
ABCB1	-0.539814	1.78272e-19	-10.1209	10.1209		GYS2	-4.18192	3.51e-89	-369.91	369.91		MEG3	-0.843768	3.06155e-14	-11.4027	11.4027		EPB41L4B	-0.658065	5.36315e-12	-7.41677	7.41677		SLC17A1	-7.54326	2.59839e-20	-147.737	147.737		NFE2L3	0.850469	3.61414e-41	34.3947	34.3947		ABCB5	-1.94075	3.72134e-52	-99.8114	99.8114		CENPA	1.43244	9.29948e-07	8.63982	8.63982		DCTN1	-0.226706
THSD4	-0.355348	2.00574e-19	-6.64419	6.64419		DNAJC18	-0.488835	3.9e-89	-43.2174	43.2174		RSPH9	-1.71719	4.5783e-14	-22.9061	22.9061		C5orf27	-2.22998	9.97952e-12	-24.5318	24.5318		OPCML	-3.18278	2.40217e-20	-62.4443	62.4443		C20orf200	-3.57611	1.14189e-40	-142.838	142.838		TCP11L1	-0.212997	1.86481e-52	-11.0182	11.0182		PLCZ1	-0.518158	9.26921e-07	-3.12603	3.12603		SMPX	-2.45055
FHL5	-0.914712	2.22447e-19	-17.0619	17.0619		DMRT2	-2.06253	4.01e-89	-182.321	182.321		TMEM100	-1.55415	4.60264e-14	-20.7277	20.7277		SPINT2	0.465582	5.63867e-12	5.23725	5.23725		FKBP1B	-1.56105	1.67704e-20	-30.8705	30.8705		ADCYAP1R1	-4.17247	9.91207e-41	-166.915	166.915		ROPN1	-1.78226	4.69112e-52	-91.4809	91.4809		SNORD116-12	-0.396006	8.98575e-07	-2.39443	2.39443		STAT4	-1.02871
CD302	-0.239474	2.43558e-19	-4.45742	4.45742		TMEM195	-3.30931	5.78e-89	-292.007	292.007		ZNF34	-0.357604	3.6098e-14	-4.8071	4.8071		EPHX2	-0.55655	4.68745e-12	-6.30519	6.30519		PRELP	-1.34104	9.4056e-21	-26.8565	26.8565		ATP13A4	-2.96201	1.08518e-40	-118.375	118.375		F13A1	-0.609856	2.22017e-52	-31.5012	31.5012		FNDC5	-1.4035	9.77741e-07	-8.4347	8.4347		NKAIN2	-0.894201
RNF122	-0.253823	2.78564e-19	-4.7097	4.7097		C11orf92	-1.74228	6.47e-89	-153.65	153.65		GLT8D2	-0.619124	3.1949e-14	-8.35541	8.35541		MT1H	-2.37269	1.03388e-11	-26.0652	26.0652		AQP7P1	-4.89622	2.9887e-20	-95.5963	95.5963		KAT2B	-0.658765	4.2413e-41	-26.596	26.596		C14orf139	-0.446167	5.59909e-52	-22.8669	22.8669		WBP1L	-0.353592	6.48835e-07	-2.18798	2.18798		RASL10A	-0.615389
MATN2	-0.44745	2.84349e-19	-8.29847	8.29847		EGR2	-0.784251	8.71e-89	-69.0611	69.0611		NGF	-1.585	5.57111e-14	-21.0077	21.0077		DMD	-0.51529	5.65772e-12	-5.79565	5.79565		PRODH	-3.27181	2.01462e-20	-64.4409	64.4409		RGS13	-3.16328	1.55381e-40	-125.926	125.926		HTR7	-1.25212	9.05645e-52	-63.9122	63.9122		ICOS	0.802551	9.22406e-07	4.84346	4.84346		KCNC3	-0.51475
MEF2D	-0.150228	2.98424e-19	-2.783	2.783		LOC100133920	-2.48229	9.76e-89	-218.468	218.468		MIMT1	-1.99989	6.94555e-15	-28.3151	28.3151		FAH	-0.466886	4.87598e-12	-5.28139	5.28139		MYOZ1	-2.55456	2.38528e-20	-50.1267	50.1267		ITLN1	-2.77768	7.38061e-41	-111.474	111.474		IGSF11	-1.6235	1.10917e-51	-82.7252	82.7252		GINS1	1.34723	1.01423e-06	8.07514	8.07514		CHRNA4	-1.09759
MGLL	-0.338032	3.09465e-19	-6.25676	6.25676		C1orf190	-1.19963	1.07e-88	-105.532	105.532		PMP22	-0.528855	2.81471e-14	-7.16629	7.16629		C1RL	-0.27853	4.74541e-12	-3.15399	3.15399		CHRDL1	-4.2132	2.40167e-20	-82.6607	82.6607		PCDH11X	-4.07235	1.66652e-40	-161.991	161.991		SYN2	-1.24993	1.16643e-51	-63.6631	63.6631		ANGPTL3	-1.3696	1.03612e-06	-8.19651	8.19651		PI4KA	-0.335215
GAS7	-0.419634	3.13154e-19	-7.765	7.765		HHATL	-4.23044	1.64e-88	-371.37	371.37		RASGRP2	-0.682227	4.8362e-14	-9.0842	9.0842		ACAA2	-0.384246	4.65775e-12	-4.35421	4.35421		C6orf170	-1.27181	1.83749e-20	-25.1002	25.1002		SCGB2A1	-3.46254	1.81769e-40	-137.603	137.603		UNC5D	-1.74957	1.36348e-51	-88.9926	88.9926		TFF2	-1.53521	8.13491e-07	-9.34889	9.34889		NEGR1	-0.754905
BVES	-0.538227	3.22716e-19	-9.95245	9.95245		ADCY4	-0.709476	1.71e-88	-62.2686	62.2686		BOC	-0.649007	3.62531e-14	-8.72309	8.72309		CFHR3	-2.04275	1.12697e-11	-22.3642	22.3642		FGL2	-1.03096	7.35685e-21	-20.7567	20.7567		LOC283267	-0.46163	7.8488e-41	-18.5138	18.5138		GFI1B	-1.4983	1.62835e-51	-76.0962	76.0962		IQGAP3	1.28349	1.05718e-06	7.66997	7.66997		C14orf162	-1.40683
ADIPOQ	-2.20115	3.63624e-19	-40.5877	40.5877		TRPC6	-0.776956	1.72e-88	-68.1891	68.1891		TMOD1	-0.527242	3.71753e-14	-7.08072	7.08072		PLIN4	-0.673511	7.2481e-12	-7.50277	7.50277		NDST3	-4.11408	2.93355e-20	-80.3587	80.3587		AQPEP	-3.38097	2.06488e-40	-134.174	134.174		SEZ6	-1.80608	1.6618e-51	-91.7116	91.7116		DES	-1.17864	5.57235e-07	-7.37115	7.37115		KCNK1	-0.833254
GRIA1	-1.93761	3.77339e-19	-35.6971	35.6971		LPPR1	-3.59057	1.8e-88	-315.053	315.053		TGFB1I1	-0.557041	3.67952e-14	-7.48341	7.48341		MGMT	-0.382343	5.83e-12	-4.29537	4.29537		GPR12	-4.46057	3.44585e-20	-86.8148	86.8148		RIC3	-3.40941	2.05071e-40	-135.313	135.313		BEX4	-0.395245	7.56355e-52	-20.2054	20.2054		C10orf129	-0.435826	1.03275e-06	-2.60886	2.60886		TTBK2	-0.43283
NPTX1	-0.943563	3.99865e-19	-17.3598	17.3598		SPRY1	-0.613448	2.02e-88	-53.7961	53.7961		FERMT2	-0.625162	4.045e-14	-8.37284	8.37284		SORL1	-0.415766	5.30432e-12	-4.68792	4.68792		PHACTR1	-2.10314	2.1895e-20	-41.3469	41.3469		CLEC4G	-3.96129	2.24352e-40	-157.061	157.061		PTH1R	-1.14133	1.96559e-51	-57.8728	57.8728		AK124939	-1.42353	1.10302e-06	-8.48054	8.48054		CYS1	-0.703051
HHIP	-1.32358	4.2187e-19	-24.3205	24.3205		AADACL2	-3.18232	2.18e-88	-278.967	278.967		CNTNAP1	-0.456693	5.54199e-14	-6.05408	6.05408		CLPX	-0.275922	6.00315e-12	-3.09629	3.09629		ZNF488	-4.18528	3.29811e-20	-81.5365	81.5365		SPATA12	3.15642	2.09039e-40	125.246	125.246		SMPD1	-0.242933	5.5084e-52	-12.4525	12.4525		CR936688	-0.495598	1.03275e-06	-2.96665	2.96665		ZNF365	-0.483311
LOC100128239	-1.46185	4.2721e-19	-26.8533	26.8533		IRX1	-1.55935	2.37e-88	-136.638	136.638		FAM13C	-1.25253	9.20924e-14	-16.3277	16.3277		ASL	-0.378501	5.42355e-12	-4.26409	4.26409		COL9A2	-2.88854	1.97708e-20	-56.9157	56.9157		FRMPD4	-4.40176	3.3637e-40	-173.752	173.752		SSBP2	-0.468603	1.05323e-51	-23.8882	23.8882		FOXP1	-0.453623	8.21639e-07	-2.76044	2.76044		OPN4	-2.19389
TSHZ3	-0.388481	5.20981e-19	-7.10267	7.10267		ADAMTS1	-0.726157	3.06e-88	-63.5491	63.5491		FAIM2	-1.05271	8.56436e-14	-13.756	13.756		LRP1	-0.302828	5.06147e-12	-3.42066	3.42066		C19orf69	-4.58435	3.33435e-20	-89.2893	89.2893		2018-03-08	1899-12-29 10:25:30	1.37812e-40	-22.5458	22.5458		SCUBE1	-0.749016	1.81001e-51	-38.0068	38.0068		VPS13D	-0.404976	8.02515e-07	-2.46855	2.46855		CA11	-0.51541
NAP1L3	-0.716474	5.48742e-19	-13.0833	13.0833		C1QTNF9B	-2.68396	3.31e-88	-234.793	234.793		C13orf33	-0.784622	7.75799e-14	-10.2866	10.2866		FERMT2	-0.347187	5.95931e-12	-3.89711	3.89711		SERPINA1	-1.28567	7.51956e-21	-25.8726	25.8726		ANK3	-0.549817	1.08518e-40	-21.9731	21.9731		TCEAL2	-1.52628	2.53471e-51	-77.2239	77.2239		HJURP	1.42814	1.11079e-06	8.50367	8.50367		BEND4	-1.74257
DHRS7C	-0.948104	5.82918e-19	-17.2881	17.2881		CLEC4GP1	-4.18901	4.37e-88	-365.95	365.95		C14orf139	-0.611173	9.07877e-14	-7.9709	7.9709		C21orf34	-1.20505	1.21576e-11	-13.1533	13.1533		HELT	-5.25253	3.76534e-20	-102.026	102.026		DSCAML1	-3.30108	3.67057e-40	-130.179	130.179		IGSF10	-0.855443	2.05256e-51	-43.3604	43.3604		FLJ35946	-1.42226	1.14806e-06	-8.44826	8.44826		IQSEC2	-0.400318
PDE4D	-0.288971	5.96759e-19	-5.26627	5.26627		KCNJ2	-0.704355	4.53e-88	-61.5211	61.5211		SOBP	-0.751019	7.93675e-14	-9.83862	9.83862		LOC90586	-1.58369	1.28205e-11	-17.2497	17.2497		KCNH6	-5.7552	3.7224e-20	-111.819	111.819		S100B	-1.4096	2.40417e-40	-55.8468	55.8468		FAM70A	-0.865927	2.41809e-51	-43.8302	43.8302		SHCBP1	1.28597	1.14042e-06	7.64241	7.64241		MYADML2	-0.912915
ARHGAP24	-0.375338	6.01061e-19	-6.83906	6.83906		NR3C1	-0.499602	4.7e-88	-43.6292	43.6292		FRY	-0.59122	6.51132e-14	-7.79603	7.79603		GFRA1	-1.30899	1.21242e-11	-14.2894	14.2894		NOL4	-4.64513	3.67559e-20	-90.2766	90.2766		UNC5D	-4.02216	4.42244e-40	-158.29	158.29		SULT1B1	-0.580547	1.11409e-51	-29.5806	29.5806		RIMS4	-1.41012	1.16998e-06	-8.3646	8.3646		ST8SIA3	-1.05054
KIRREL3	-1.41504	6.12232e-19	-25.7723	25.7723		SLC7A3	-3.93984	8.49e-88	-343.046	343.046		BEX5	-1.31765	1.09919e-13	-17.0754	17.0754		CYP2C8	-1.01954	6.79181e-12	-11.3862	11.3862		LGR5	-5.77276	3.7224e-20	-112.16	112.16		HTR7	-2.9268	4.45066e-40	-115.174	115.174		PLCE1	-0.313533	8.79587e-52	-16.0077	16.0077		CCNB1	0.803545	1.03275e-06	4.81002	4.81002		ZNF483	-0.646516
MAGI2	-0.338629	6.26629e-19	-6.16407	6.16407		TMOD1	-0.774236	9.92e-88	-67.3613	67.3613		SLC35F1	-1.62842	1.21668e-13	-21.0308	21.0308		CRYAA	-2.55755	1.30057e-11	-27.8412	27.8412		RDH8	-5.26266	4.16583e-20	-101.992	101.992		KLHL34	-4.02023	4.45066e-40	-158.202	158.202		PADI2	-0.524978	8.7782e-52	-26.8036	26.8036		NT5DC4	0.741333	1.08082e-06	4.42298	4.42298		LINGO2	-1.90083
PPP1R1A	-1.55898	6.42148e-19	-28.3615	28.3615		NPR2	-0.652378	1.01e-87	-56.754	56.754		MFAP4	-0.772826	5.45734e-14	-10.25	10.25		MGST2	-0.33341	6.45701e-12	-3.73085	3.73085		SLC22A7	-7.13055	3.71103e-20	-138.55	138.55		CRADD	-0.438835	2.09893e-40	-17.4121	17.4121		PSD	-0.734013	2.1567e-51	-37.1897	37.1897		PTPN21	-0.472686	9.19537e-07	-2.85334	2.85334		HNF4A	-2.35107
SLITRK2	-1.8095	6.46429e-19	-32.9138	32.9138		CES4	-3.66718	1.43e-87	-318.475	318.475		RASGRF2	-0.765807	1.15832e-13	-9.90661	9.90661		WNK3	-1.22023	1.36226e-11	-13.2587	13.2587		CILP	-3.34821	3.4696e-20	-65.1552	65.1552		PCSK1N	-3.11587	4.45066e-40	-122.614	122.614		BLK	-1.40398	6.80832e-51	-70.4333	70.4333		CYFIP2	-0.824868	9.35415e-07	-4.97313	4.97313		SCN3B	-0.717091
FOXD3	-1.73044	6.59418e-19	-31.4608	31.4608		N4BP2L1	-0.554903	1.79e-87	-48.1362	48.1362		BEND5	-1.3256	1.12844e-13	-17.1632	17.1632		AFP	-2.14721	1.29756e-11	-23.3764	23.3764		LBP	-5.56911	4.58494e-20	-107.699	107.699		BTNL3	-1.52554	2.08699e-40	-60.5342	60.5342		ATP1B2	-0.752828	8.60998e-51	-37.6904	37.6904		LYVE1	-1.01661	1.14598e-06	-6.03952	6.03952		TP53TG5	-2.49576
CACNA1C	-0.403005	7.0701e-19	-7.31478	7.31478		BOC	-0.712208	2.91e-87	-61.6317	61.6317		FRZB	-0.668311	7.28602e-14	-8.77994	8.77994		ACAT1	-0.454614	5.96637e-12	-5.10271	5.10271		APITD1	-0.688592	1.34038e-20	-13.6842	13.6842		ECT2	0.612604	2.09039e-40	24.308	24.308		BEND5	-1.00252	1.0033e-50	-50.1245	50.1245		DLX4	0.839952	1.12146e-06	4.9979	4.9979		VSTM2L	-0.710841
ADAMTS5	-0.393623	7.64595e-19	-7.13111	7.13111		C20orf194	-0.415261	2.96e-87	-35.932	35.932		ITGA10	-0.799032	1.22573e-13	-10.3168	10.3168		ITLN1	-2.53795	9.74988e-12	-27.9453	27.9453		SPAG6	-4.89286	4.60832e-20	-94.6106	94.6106		PAMR1	-0.910419	3.12123e-40	-35.9667	35.9667		C1orf173	-1.80081	1.08106e-50	-89.9797	89.9797		DQ593630	-0.502852	1.21425e-06	-2.97472	2.97472		PCDHGA3	-0.89399
CREB5	-0.520562	7.86677e-19	-9.42436	9.42436		C10orf108	-2.77245	3.46e-87	-239.709	239.709		GIMAP6	-0.506637	7.17406e-14	-6.65935	6.65935		SLC22A7	-2.13222	1.42529e-11	-23.1263	23.1263		GABRB1	-4.59199	4.80416e-20	-88.7098	88.7098		TACR2	-1.66048	4.06591e-40	-65.4076	65.4076		FOXF2	-0.463191	4.6868e-51	-23.312	23.312		ACO1	-0.444822	7.72418e-07	-2.71882	2.71882		TMEM151B	-0.657108
DIRAS1	-0.870942	8.02335e-19	-15.7603	15.7603		LHX6	-0.809014	3.9e-87	-69.9061	69.9061		AKT3	-0.532258	6.93027e-14	-7.00411	7.00411		CNTFR	-2.05344	1.46729e-11	-22.2459	22.2459		PKLR	-6.25604	4.08651e-20	-121.296	121.296		MT1G	-1.29012	2.07781e-40	-51.1952	51.1952		C7orf10	-0.614246	7.62828e-51	-30.7845	30.7845		RBM5	-0.302527	8.13491e-07	-1.84228	1.84228		PRDM8	-0.77945
OXER1	-0.563386	8.24949e-19	-10.188	10.188		RECK	-0.659385	4.21e-87	-56.9549	56.9549		GSTM1	-1.4379	8.30158e-14	-18.8089	18.8089		GPT2	-0.581784	7.00592e-12	-6.48952	6.48952		PKNOX2	-3.05714	3.80665e-20	-59.368	59.368		SNAP25	-2.98679	7.49427e-40	-116.859	116.859		SHE	-0.422258	6.44911e-51	-21.1933	21.1933		FXC1	-0.303026	8.1999e-07	-1.84427	1.84427		GNG3	-0.762469
SPEG	-0.563857	8.46388e-19	-10.1903	10.1903		SOX10	-2.57742	5.3e-87	-222.369	222.369		ENOX1	-1.01525	1.35838e-13	-13.0631	13.0631		SLC2A9	-1.08271	1.39905e-11	-11.7519	11.7519		GSTA4	-0.773679	1.55947e-20	-15.3243	15.3243		SYT9	-3.98761	7.15276e-40	-156.097	156.097		OLFM1	-0.49942	7.50089e-51	-25.0333	25.0333		RHOU	-0.7868	9.34146e-07	-4.74408	4.74408		ASPHD1	-0.522066
RASGEF1C	-1.82248	9.46086e-19	-32.8486	32.8486		ASAM	-0.892161	5.85e-87	-76.9336	76.9336		PRICKLE2	-0.522578	7.95715e-14	-6.84538	6.84538		MT1M	-1.12073	1.29756e-11	-12.2013	12.2013		IGF2	-1.46683	1.52523e-20	-29.0676	29.0676		APOBEC3A	-1.65696	6.22409e-40	-64.9627	64.9627		PINK1	-0.198154	4.01544e-51	-9.98621	9.98621		RNASE4	-0.699121	7.6517e-07	-4.27599	4.27599		CASKIN1	-0.675707
CCDC141	-1.26043	1.04329e-18	-22.6646	22.6646		PTCH1	-0.796695	8.07e-87	-68.59	68.59		EMILIN1	-0.640319	6.72858e-14	-8.43433	8.43433		SERPINA11	-2.09025	1.54212e-11	-22.5996	22.5996		CPZ	-4.18158	4.21112e-20	-81.0207	81.0207		GABRB3	-3.09868	7.79352e-40	-121.184	121.184		VSIG2	-0.979817	7.20124e-51	-49.1306	49.1306		HMGCL	-0.356201	8.93435e-07	-2.15464	2.15464		CPLX1	-0.675987
DIO3	-1.20884	1.04358e-18	-21.7367	21.7367		LOC644538	-0.738385	2.33e-86	-63.2298	63.2298		LIX1L	-0.415834	8.16432e-14	-5.44247	5.44247		MMACHC	-0.373976	9.69478e-12	-4.11877	4.11877		AFM	-6.60924	5.01963e-20	-127.554	127.554		NBPF1	-0.505521	2.75515e-40	-19.9983	19.9983		MXI1	-0.203497	4.88727e-51	-10.2381	10.2381		CDC45	1.58037	1.30135e-06	9.30142	9.30142		RAPGEF3	-0.405817
DGKB	-1.71648	1.06192e-18	-30.8518	30.8518		ABCA5	-0.667545	3.01e-86	-57.0894	57.0894		AXIN2	-0.6739	9.90123e-14	-8.7636	8.7636		ADCY1	-0.627085	1.06239e-11	-6.88145	6.88145		PRAP1	-7.36149	4.74563e-20	-142.251	142.251		MOBP	-3.58139	1.00013e-39	-139.674	139.674		FCER1A	-1.1545	2.27922e-50	-57.312	57.312		IGF2BP3	1.78352	1.2853e-06	10.5067	10.5067		RAB11FIP2	-0.280306
TPPP3	-0.350973	1.16574e-18	-6.29414	6.29414		PVRL3	-1.15271	3.44e-86	-98.5145	98.5145		AKAP12	-0.680246	8.62853e-14	-8.88678	8.88678		RAB26	-0.735815	1.24565e-11	-8.02377	8.02377		C16orf93	-1.45067	3.51885e-20	-28.2208	28.2208		SYN2	-2.977	9.71944e-40	-116.14	116.14		HAND2	-1.02671	2.95009e-50	-50.853	50.853		MKI67	1.09332	1.32804e-06	6.4252	6.4252		CSMD3	-1.10362
MN1	-0.489454	1.17584e-18	-8.77574	8.77574		NAT8L	-1.36444	3.67e-86	-116.572	116.572		SCUBE2	-0.795222	1.12579e-13	-10.297	10.297		SOAT2	-1.56113	1.49574e-11	-16.8994	16.8994		HYDIN	-2.10662	3.13252e-20	-41.0877	41.0877		KCNE2	-2.74103	1.04815e-39	-106.844	106.844		SLC13A1	-1.72031	4.69654e-50	-84.86	84.86		PRKAB1	-0.311282	8.18274e-07	-1.89481	1.89481		STRC	-0.914272
NAP1L5	-0.364046	1.18392e-18	-6.52613	6.52613		MOBKL2B	-0.718888	4.84e-86	-61.332	61.332		IL17RD	-0.558979	9.22177e-14	-7.28639	7.28639		CAMK2B	-1.07496	1.54743e-11	-11.6207	11.6207		PAK3	-4.33154	5.58113e-20	-83.3963	83.3963		SLC32A1	-3.25586	8.06479e-40	-127.283	127.283		KIF5A	-1.28218	6.22068e-50	-63.0912	63.0912		IGFALS	-1.5882	1.37851e-06	-9.30778	9.30778		SLC6A5	-2.30683
OLFML3	-0.412025	1.24291e-18	-7.37755	7.37755		DRD2	-2.55531	4.89e-86	-217.995	217.995		TRHDE	-1.97231	1.96844e-13	-25.0599	25.0599		FMO5	-0.62323	7.8988e-12	-6.91937	6.91937		UBA6	0.3795	1.37615e-20	7.53738	7.53738		HEPACAM	-4.30144	1.05768e-39	-167.651	167.651		NRSN1	-1.91288	7.53588e-50	-93.9659	93.9659		TMEM191A	0.805865	1.33098e-06	4.73512	4.73512		CYGB	-0.596494
ABCC8	-1.94242	1.25491e-18	-34.7721	34.7721		NDN	-0.672986	7.98e-86	-57.2697	57.2697		NME5	-2.05998	2.08903e-13	-26.1207	26.1207		C2orf47	-0.259172	9.49079e-12	-2.85677	2.85677		ALDOA	0.393739	9.28551e-21	7.88745	7.88745		C1orf115	-0.768919	3.59092e-40	-30.3299	30.3299		DIRAS1	-0.861207	7.53588e-50	-42.305	42.305		HOXD9	1.22795	1.40432e-06	7.18662	7.18662		INPP5J	-0.587116
NGFR	-0.594322	1.31492e-18	-10.6271	10.6271		EMILIN3	-2.13507	1.2e-85	-181.312	181.312		NHLRC4	-1.09315	2.11237e-13	-13.8559	13.8559		HSD17B14	-0.509883	1.35043e-11	-5.54219	5.54219		RERGL	-3.44529	4.48116e-20	-66.6617	66.6617		SLC7A5	0.99412	4.85114e-40	39.083	39.083		HEPACAM2	-1.06625	4.10846e-50	-52.6581	52.6581		PDK2	-0.342566	8.81428e-07	-2.07418	2.07418		LPCAT4	-0.325938
CYR61	-0.356436	1.37663e-18	-6.36637	6.36637		FGF7	-0.756097	1.28e-85	-64.1872	64.1872		WISP2	-0.955325	1.47873e-13	-12.2569	12.2569		LDHD	-0.8115	1.03388e-11	-8.91476	8.91476		ABCA4	-4.98338	4.71016e-20	-96.3136	96.3136		PDZRN4	-3.08635	1.20035e-39	-120.123	120.123		AGTR1	-1.42312	8.25175e-50	-69.8519	69.8519		SAMD15	0.701505	1.24316e-06	4.14272	4.14272		SLC25A27	-0.642942
C21orf34	-1.50898	1.50391e-18	-26.8942	26.8942		DLGAP2	-2.99854	1.52e-85	-254.331	254.331		ABCA10	-1.05978	2.04454e-13	-13.448	13.448		TMEM192	-0.328831	9.30574e-12	-3.62742	3.62742		AK7	-1.57366	3.29811e-20	-30.6576	30.6576		TCP11L1	-0.485932	6.30108e-40	-19.0488	19.0488		SLC2A4	-0.489896	5.01361e-50	-24.1518	24.1518		WLS	-0.402145	8.06484e-07	-2.45043	2.45043		SLC5A7	-2.1632
EPHA5	-1.8691	1.74065e-18	-33.1938	33.1938		PREX2	-1.59854	1.62e-85	-135.541	135.541		WFS1	-0.399717	9.84824e-14	-5.19897	5.19897		BDH1	-0.954248	1.09883e-11	-10.4577	10.4577		CHERP	0.395785	1.36383e-20	7.86236	7.86236		MT1X	-0.79326	4.95444e-40	-31.1791	31.1791		CRHBP	-1.54187	1.07861e-49	-75.501	75.501		CLK4	-0.481539	1.17871e-06	-2.85485	2.85485		RAB11FIP4	-0.594027
TPM1	-0.270501	1.78499e-18	-4.80096	4.80096		EGR1	-0.722697	1.8e-85	-61.2448	61.2448		ZNF880	-1.05034	2.04354e-13	-13.3284	13.3284		TRIM55	-1.92036	1.90068e-11	-20.5884	20.5884		FHL2	-1.36605	1.97708e-20	-26.9165	26.9165		PINK1	-0.46186	4.56132e-40	-18.17	18.17		C1orf210	-0.244534	2.90576e-50	-12.1134	12.1134		SNORD12B	1.10937	1.51164e-06	6.45715	6.45715		DLG4	-0.346791
KIT	-0.480037	1.78516e-18	-8.51985	8.51985		NR5A2	-0.772924	1.86e-85	-65.4902	65.4902		RGS9	-1.03061	2.20693e-13	-13.0436	13.0436		GPR98	-1.05618	1.78654e-11	-11.3518	11.3518		SEMG1	-4.23484	6.90242e-20	-81.1437	81.1437		CHP2	-2.3302	6.64354e-40	-91.2916	91.2916		DKC1	0.214628	2.89056e-50	10.6324	10.6324		C11orf54	-0.445292	1.11731e-06	-2.6503	2.6503		ARHGDIG	-0.940895
PTGDS	-0.549525	1.80662e-18	-9.7503	9.7503		APBA1	-0.709973	1.97e-85	-60.1387	60.1387		psiTPTE22	-1.28926	2.89299e-13	-16.1656	16.1656		PDSS2	-0.283407	1.08679e-11	-3.10723	3.10723		AP1B1	0.447695	1.32664e-20	8.89895	8.89895		SI	-2.98629	1.07696e-39	-116.369	116.369		CLEC4G	-1.69011	1.22997e-49	-82.6637	82.6637		ECT2	0.748528	1.31868e-06	4.40124	4.40124		RBM11	-1.29343
RCSD1	-0.360201	1.82636e-18	-6.3894	6.3894		PROL1	-4.52597	2.38e-85	-383.003	383.003		ADCYAP1	-1.89407	3.08665e-13	-23.6958	23.6958		ALDH7A1	-0.321859	8.99132e-12	-3.55531	3.55531		TM4SF4	-4.75742	7.28808e-20	-91.0445	91.0445		CCL13	-2.63131	1.37739e-39	-102.255	102.255		CCL28	-0.49738	4.8094e-50	-24.5298	24.5298		PRKAB2	-0.398348	1.03275e-06	-2.38451	2.38451		PCDHAC2	-0.462436
CADM2	-1.8384	1.8878e-18	-32.5838	32.5838		BAI3	-2.92815	4.13e-85	-247.089	247.089		TUB	-0.824318	1.83636e-13	-10.4985	10.4985		FAM9B	-2.19136	1.42529e-11	-23.7677	23.7677		C10orf140	-2.34107	5.70502e-20	-45.051	45.051		ATP6V1G2	-1.91292	1.94504e-39	-74.0512	74.0512		RGS9	-0.830768	1.12654e-49	-40.6646	40.6646		PLA2G7	1.31553	1.58705e-06	7.62931	7.62931		KALRN	-0.416979
SLC8A1	-0.378367	2.03481e-18	-6.69388	6.69388		PPARGC1A	-1.56559	4.21e-85	-132.098	132.098		B3GNT1	-0.334557	1.68538e-13	-4.2734	4.2734		DPPA4	-2.39857	1.09322e-11	-26.2914	26.2914		GRIK2	-3.83346	6.81105e-20	-73.4751	73.4751		AGTR1	-3.35163	2.09772e-39	-129.635	129.635		STAB2	-1.31873	1.54719e-49	-64.3681	64.3681		PCBD2	-0.362447	1.28122e-06	-2.13567	2.13567		ODZ2	-0.837938
PPP1R1B	-0.830666	2.32938e-18	-14.6469	14.6469		CXCL3	-3.16624	4.28e-85	-267.131	267.131		CALCRL	-0.55089	1.71528e-13	-7.03247	7.03247		RHCE	-1.72619	1.71439e-11	-18.5839	18.5839		LRRIQ1	-3.02856	6.23257e-20	-58.1646	58.1646		ITM2C	-0.630736	5.12738e-40	-24.7817	24.7817		RAB27A	-0.242802	4.49673e-50	-11.9816	11.9816		GSTA1	-1.32482	1.40266e-06	-7.75421	7.75421		LOC644936	-2.17666
GPER	-0.551577	2.90133e-18	-9.67324	9.67324		LARP6	-0.658933	4.3e-85	-55.5919	55.5919		EFCAB1	-1.42284	2.89299e-13	-17.8405	17.8405		FGF21	-2.40673	2.06823e-11	-25.7145	25.7145		FAM19A4	-4.34762	8.16246e-20	-82.9881	82.9881		CA10	-4.03515	2.7653e-39	-155.588	155.588		SET	0.112835	3.74315e-50	5.57706	5.57706		FNIP2	-0.506442	1.10464e-06	-3.01676	3.01676		KIF3A	-0.34214
ROR1	-0.983394	3.00818e-18	-17.2307	17.2307		NPHP3	-0.436311	5.5e-85	-36.7634	36.7634		PALM	-0.700856	1.64154e-13	-8.96026	8.96026		RHOB	-0.323061	8.2835e-12	-3.58009	3.58009		CS	0.437422	1.4078e-20	8.68346	8.68346		SLCO2A1	-0.801592	7.68602e-40	-31.3537	31.3537		2018-03-08	1899-12-29 18:05:21	6.14025e-50	-12.1199	12.1199		ACSM5	-0.755116	1.67377e-06	-4.36178	4.36178		RASD2	-0.486198
CYYR1	-0.282538	3.03562e-18	-4.94943	4.94943		TTC28	-0.497585	7.08e-85	-41.8718	41.8718		C20orf200	-1.97791	3.42402e-13	-24.6556	24.6556		SIGMAR1	-0.312366	9.68829e-12	-3.44032	3.44032		UPB1	-3.96982	6.32899e-20	-76.2152	76.2152		CLCA1	-2.78862	9.47351e-40	-108.822	108.822		CD79B	-0.587292	9.64326e-50	-28.7866	28.7866		FOLR1	-1.36624	1.57469e-06	-7.928	7.928		STX1B	-0.57979
CTTNBP2	-0.811353	3.04844e-18	-14.2116	14.2116		MRGPRX2	-3.79811	8.02e-85	-319.405	319.405		NPAS4	-2.15622	3.45273e-13	-26.8704	26.8704		AFM	-2.45989	2.17461e-11	-26.2289	26.2289		EGOT	-2.7208	5.90487e-20	-52.3178	52.3178		MPPED1	-3.40802	2.61586e-39	-131.49	131.49		CALB2	-1.05281	1.17732e-49	-51.513	51.513		RCC1	0.596086	1.42412e-06	3.48499	3.48499		UNC5A	-0.776404
FAM19A2	-0.920322	3.16648e-18	-16.1051	16.1051		LTBP4	-0.556641	8.89e-85	-46.7863	46.7863		FAT4	-0.782604	2.68561e-13	-9.83808	9.83808		FBXO7	-0.167608	9.97952e-12	-1.84384	1.84384		PLXNA4	-2.71638	5.46364e-20	-52.3243	52.3243		CCNYL1	-0.4158	9.62811e-40	-16.223	16.223		RELL1	-0.25013	6.59661e-50	-12.3016	12.3016		FBXO9	-0.320592	1.09821e-06	-1.91051	1.91051		TMEM151A	-0.74155
EYA4	-0.867695	3.16648e-18	-15.1842	15.1842		NTRK3	-1.68464	1.4e-84	-141.264	141.264		CORO2B	-1.01144	3.44193e-13	-12.6058	12.6058		GRIA3	-1.17384	2.37589e-11	-12.4711	12.4711		C2orf54	-5.74878	7.0001e-20	-110.117	110.117		TRPV3	-3.14218	3.2557e-39	-120.934	120.934		TMEM171	-0.414268	6.25988e-50	-20.3834	20.3834		ZNF385B	-1.48211	1.71368e-06	-8.54594	8.54594		DLG3	-0.353084
RBMS3	-0.796827	3.27691e-18	-13.9322	13.9322		PI3	-3.36571	1.86e-84	-281.812	281.812		EDNRA	-0.603641	2.13969e-13	-7.64792	7.64792		METTL7A	-0.423298	9.75756e-12	-4.66079	4.66079		TM9SF4	0.35804	1.75222e-20	7.07359	7.07359		LRRC3B	-3.97872	3.15013e-39	-153.187	153.187		PBLD	-0.355717	5.82881e-50	-17.5135	17.5135		ADIPOQ	-0.69731	1.71368e-06	-4.02074	4.02074		CNTN6	-1.23619
NFIA	-0.282275	3.72096e-18	-4.91987	4.91987		SV2B	-1.3706	2.31e-84	-114.632	114.632		KNDC1	-1.32662	4.02765e-13	-16.4434	16.4434		ASS1	-0.500701	9.75756e-12	-5.51305	5.51305		CBLN2	-4.62672	8.78766e-20	-88.1674	88.1674		CAB39	-0.258544	1.01474e-39	-10.0816	10.0816		LRRC3B	-1.74972	2.15203e-49	-85.1538	85.1538		KIF15	1.14946	1.71368e-06	6.62788	6.62788		CAMK2A	-0.827951
KCNQ5	-1.36917	3.81133e-18	-23.8495	23.8495		NACC1	0.483096	2.32e-84	40.4035	40.4035		TWIST2	-0.856371	3.64922e-13	-10.6514	10.6514		LARP4	-0.249506	1.16029e-11	-2.72845	2.72845		HIST1H2AC	-1.06798	2.84464e-20	-20.8747	20.8747		HRCT1	-1.13387	1.89675e-39	-43.9058	43.9058		C8G	-0.960797	2.1956e-49	-46.7509	46.7509		CENPF	1.3108	1.77191e-06	7.53912	7.53912		SNORD115-7	-1.33815
ATF3	-0.400019	4.66071e-18	-6.93295	6.93295		GPM6A	-2.63267	2.69e-84	-220.013	220.013		AMPH	-1.1318	4.76205e-13	-13.9463	13.9463		PPP1R1A	-1.12013	1.90068e-11	-12.009	12.009		ATOH8	-1.20967	3.78843e-20	-23.4936	23.4936		ROPN1	-4.08041	4.56382e-39	-156.446	156.446		ASAP3	-0.331278	8.95428e-50	-16.2485	16.2485		TENC1	-0.484196	1.09857e-06	-2.88541	2.88541		LPA	-2.38093
FERMT2	-0.336056	4.6916e-18	-5.82341	5.82341		PLCZ1	-2.86468	2.79e-84	-239.357	239.357		RGAG4	-0.655104	3.36441e-13	-8.17117	8.17117		HIGD1A	-0.350556	1.16738e-11	-3.83255	3.83255		SRPX2	-2.83185	7.70192e-20	-54.1263	54.1263		ENTPD3	-2.41586	3.91261e-39	-92.7872	92.7872		SYNM	-0.559139	8.10169e-50	-27.4489	27.4489		MGC12982	1.14126	1.81756e-06	6.55144	6.55144		LOC283731	-1.7698
SCN11A	-1.22813	4.92097e-18	-21.2564	21.2564		CCDC152	-0.809041	3.52e-84	-67.5172	67.5172		TUBA3D	-1.95312	5.40846e-13	-23.9588	23.9588		ECHDC2	-0.35551	1.12697e-11	-3.89216	3.89216		CLDN14	-3.87883	8.11634e-20	-74.0494	74.0494		ANKS1B	-3.61857	4.77231e-39	-138.668	138.668		ANK3	-0.231982	8.92261e-50	-11.3786	11.3786		EGFL8	-0.274195	1.18047e-06	-1.62541	1.62541		PPP2R2C	-0.825595
CXCL2	-0.66285	5.8282e-18	-11.4239	11.4239		MAPK4	-2.80987	6.06e-84	-233.83	233.83		PHF21B	-1.89546	5.83141e-13	-23.1895	23.1895		LARP1B	-0.312227	1.36588e-11	-3.39222	3.39222		DAPK1	-1.19246	2.92004e-20	-23.2943	23.2943		HSD11B2	-0.737744	1.0545e-39	-28.755	28.755		HLF	-0.526272	2.06129e-49	-25.622	25.622		XK	-0.985553	1.53696e-06	-5.72935	5.72935		PRRG3	-1.92767
KIAA1614	-0.432398	5.86794e-18	-7.45088	7.45088		GPR116	-0.5362	7.72e-84	-44.5649	44.5649		CD79B	-0.739446	4.10176e-13	-9.15953	9.15953		SULT2A1	-2.48356	2.82968e-11	-26.1973	26.1973		PDP1	0.680943	2.5241e-20	13.3451	13.3451		SEMA6A	-1.01411	1.34216e-39	-39.4205	39.4205		SCIN	-0.50002	1.11275e-49	-24.4778	24.4778		KRT20	-1.48279	1.67981e-06	-8.56274	8.56274		HPCA	-0.71538
MYL9	-0.364356	5.91072e-18	-6.27726	6.27726		NGFR	-1.10296	8.05e-84	-91.6497	91.6497		PDGFD	-0.588877	3.83374e-13	-7.31172	7.31172		C19orf66	-0.301753	1.30276e-11	-3.28462	3.28462		RBP5	-1.69302	4.16583e-20	-32.8112	32.8112		SLC26A3	-2.44769	1.29447e-39	-95.1856	95.1856		ADRB2	-0.787944	3.11446e-49	-38.2205	38.2205		TADA2B	-0.357868	1.38893e-06	-2.09615	2.09615		C10orf82	-1.96771
NPR2	-0.322606	5.96941e-18	-5.55658	5.55658		ZC3H12C	-0.703999	9.72e-84	-58.4406	58.4406		LRRC32	-0.513147	2.99342e-13	-6.42657	6.42657		ITPR2	-0.423322	1.32422e-11	-4.60491	4.60491		RNF128	-3.70668	8.55188e-20	-70.6787	70.6787		HSP90AB1	0.263389	1.12548e-39	10.2586	10.2586		HIF3A	-0.727631	2.49966e-49	-35.3644	35.3644		RGNEF	-0.599234	1.66981e-06	-3.46198	3.46198		FBXL15	-0.31377
S1PR1	-0.294385	6.19815e-18	-5.0657	5.0657		MFSD4	-0.975608	1.17e-83	-80.909	80.909		PKIG	-0.488704	3.15206e-13	-6.10948	6.10948		BMPER	-1.48015	2.97572e-11	-15.5807	15.5807		CFB	-1.91578	4.99964e-20	-36.9766	36.9766		RELL1	-0.589987	1.85408e-39	-22.8513	22.8513		C8orf80	-1.14119	3.43119e-49	-55.3075	55.3075		FBXW11	-0.338719	1.21098e-06	-2.00415	2.00415		TMEM233	-1.17416
KBTBD5	-1.01974	6.55308e-18	-17.5228	17.5228		SEL1L2	-3.87225	1.32e-83	-320.93	320.93		PDGFRA	-0.656056	3.09324e-13	-8.20698	8.20698		DDC	-1.2763	2.66641e-11	-13.4957	13.4957		ENPP6	-4.65766	1.07325e-19	-88.3526	88.3526		MTHFD1L	0.893135	2.82607e-39	34.4293	34.4293		CD79A	-0.675036	1.65958e-49	-32.9282	32.9282		AFM	-0.425996	1.77191e-06	-2.45014	2.45014		FCER2	-2.09264
MOGS	0.189227	6.73896e-18	3.2493	3.2493		NBLA00301	-1.71429	1.4e-83	-142.036	142.036		ZDHHC15	-1.60589	7.61073e-13	-19.4611	19.4611		GGCX	-0.315414	1.32132e-11	-3.43138	3.43138		KLHL29	-1.47912	7.0388e-20	-28.3288	28.3288		MCHR2	-2.91004	4.54999e-39	-111.577	111.577		PCDH10	-1.71135	4.5166e-49	-82.7354	82.7354		PPARGC1A	-1.07347	1.85072e-06	-6.15383	6.15383		SPRYD3	-0.316318
EDNRA	-0.363673	6.78231e-18	-6.24376	6.24376		KCNA4	-3.97889	1.5e-83	-329.547	329.547		ITGB3	-0.882813	6.18844e-13	-10.7778	10.7778		GPR182	-1.34759	2.9494e-11	-14.1905	14.1905		SOX30	-3.42439	1.30781e-19	-64.6643	64.6643		MYT1L	-4.07702	5.62856e-39	-155.944	155.944		EMILIN3	-0.853987	4.4801e-49	-41.2892	41.2892		PIGP	-0.345861	1.28236e-06	-2.03781	2.03781		HTR6	-2.12867
KIF26A	-0.493175	7.55467e-18	-8.44403	8.44403		C1QTNF7	-1.54327	1.91e-83	-127.658	127.658		ADRA1D	-1.59155	9.0863e-13	-19.1649	19.1649		C10orf140	-1.12383	3.06041e-11	-11.8162	11.8162		KRT222	-1.00581	8.45472e-20	-19.1837	19.1837		RBP5	-1.31343	4.65813e-39	-50.3461	50.3461		KIAA1644	-0.713423	3.1409e-49	-34.6031	34.6031		PLK4	1.12894	2.00384e-06	6.43286	6.43286		NGB	-1.48538
GGTA1	-0.48779	7.59157e-18	-8.3508	8.3508		MID1	-0.821072	2.02e-83	-67.8983	67.8983		CKMT2	-1.68444	1.04703e-12	-20.1797	20.1797		RUNDC3B	-1.08819	2.91429e-11	-11.4646	11.4646		GPR173	-2.94941	1.27586e-19	-55.7267	55.7267		SLC22A17	-0.972124	3.15691e-39	-37.4275	37.4275		SHISA3	-0.950286	4.67414e-49	-45.9276	45.9276		CKAP2	0.91533	1.95386e-06	5.22571	5.22571		DNAJA4	-0.438938
RUNX1T1	-1.14609	7.68508e-18	-19.6145	19.6145		MMD	-0.636994	2.02e-83	-52.676	52.676		LGI1	-2.47007	3.48359e-13	-30.772	30.772		OIT3	-1.73703	3.03814e-11	-18.2691	18.2691		DTX4	-1.20293	5.90487e-20	-23.1309	23.1309		SCNN1G	-3.97672	7.8653e-39	-151.53	151.53		LGALS9C	-0.466842	2.55144e-49	-22.6853	22.6853		ACADM	-0.35938	1.24348e-06	-2.12227	2.12227		GLRA3	-2.22798
GALNTL1	-0.835006	8.72646e-18	-14.2445	14.2445		NCRNA00092	-3.45381	2.28e-83	-285.43	285.43		PTTG3P	2.92434	1.05678e-13	37.9462	37.9462		CYP7A1	-2.74264	2.97885e-11	-28.8689	28.8689		HSPC072	-4.4674	1.58311e-19	-83.9894	83.9894		STIM1	-0.297532	2.17185e-39	-11.5035	11.5035		KCNMB1	-0.569915	3.11842e-49	-27.6443	27.6443		SYBU	-0.992467	1.7322e-06	-5.718	5.718		RASGEF1A	-0.638019
C1orf190	-0.648257	8.83067e-18	-11.0554	11.0554		WHAMML2	-1.05701	2.6e-83	-87.2933	87.2933		CBX7	-0.437216	4.93719e-13	-5.38061	5.38061		GOLGA6A	-2.24059	1.77837e-11	-24.0863	24.0863		MDH1B	-2.33579	1.2114e-19	-44.1854	44.1854		OSBPL3	0.719475	3.80438e-39	27.642	27.642		RYR3	-0.732825	8.76331e-49	-35.2176	35.2176		C17orf103	-0.509962	1.73737e-06	-2.93744	2.93744		GRAMD1B	-0.550506
HSPB8	-0.481836	9.11894e-18	-8.2105	8.2105		EZH1	-0.397574	3.09e-83	-32.8039	32.8039		THRA	-0.391044	5.72441e-13	-4.78727	4.78727		ALAD	-0.348639	1.30276e-11	-3.79498	3.79498		LRP1B	-4.84216	1.52615e-19	-91.1121	91.1121		GHR	-1.45387	5.49711e-39	-55.6247	55.6247		RBP5	-0.554525	7.24199e-49	-26.6949	26.6949		CCNI	-0.256206	9.43642e-07	-1.54369	1.54369		LPPR3	-1.24462
TSPYL2	-0.222064	1.01113e-17	-3.77403	3.77403		C4BPA	-3.95302	3.13e-83	-326.142	326.142		BAG2	-0.54333	6.90363e-13	-6.6074	6.6074		GALT	-0.328816	1.48095e-11	-3.5609	3.5609		GIPC2	-2.42053	9.56734e-20	-46.0365	46.0365		CNST	-0.335629	2.86841e-39	-12.9359	12.9359		C6orf186	-1.58717	1.07029e-48	-76.1372	76.1372		ACSL3	-0.296578	1.16998e-06	-1.75925	1.75925		C10orf118	-0.366813
FAM70A	-0.89409	1.0528e-17	-15.1795	15.1795		CNRIP1	-0.593673	4.49e-83	-48.8877	48.8877		TRO	-0.676218	1.00805e-12	-8.11226	8.11226		PINK1	-0.329383	1.38832e-11	-3.57628	3.57628		SOST	-6.27927	1.58311e-19	-118.053	118.053		RCSD1	-0.817377	3.91274e-39	-31.3934	31.3934		TPX2	0.288829	3.21053e-49	14.0063	14.0063		AK023040	-0.997346	2.07774e-06	-5.66733	5.66733		KCNC4	-0.458851
PCDH20	-1.47365	1.08606e-17	-24.9992	24.9992		WSCD1	-1.11778	4.5e-83	-92.0455	92.0455		LAMA2	-0.626339	7.7581e-13	-7.58512	7.58512		EFHA2	-0.694643	2.82968e-11	-7.32727	7.32727		KIAA1377	-1.53905	9.95073e-20	-29.2453	29.2453		RAB27A	-0.554914	3.02238e-39	-21.3751	21.3751		PAMR1	-0.389471	4.96702e-49	-18.813	18.813		LMOD1	-0.878733	1.43311e-06	-5.13507	5.13507		ZFYVE27	-0.240898
C7orf41	-0.2537	1.09311e-17	-4.30309	4.30309		CPEB1	-2.00203	5.46e-83	-164.692	164.692		RADIL	-1.03761	1.36062e-12	-12.3126	12.3126		NARS2	-0.252529	1.92932e-11	-2.70574	2.70574		FOXP1	0.647406	4.16577e-20	12.5469	12.5469		GIMAP8	-0.796876	4.79874e-39	-30.5354	30.5354		LMOD1	-0.491093	3.05542e-49	-23.8253	23.8253		DQ588968	-0.618989	2.14606e-06	-3.50865	3.50865		STOX2	-0.542708
SLC5A7	-1.46629	1.13674e-17	-24.8452	24.8452		SOSTDC1	-2.31629	5.81e-83	-190.482	190.482		LDOC1	-0.74038	8.66554e-13	-8.93061	8.93061		CRAT	-0.352361	1.49439e-11	-3.8145	3.8145		HIF3A	-1.80699	1.06071e-19	-34.2866	34.2866		TRANK1	-0.643095	3.23104e-39	-24.7531	24.7531		LY9	-0.824561	8.69781e-49	-39.6289	39.6289		BC090058	0.728203	2.07774e-06	4.13795	4.13795		SHANK2	-0.850413
COL4A4	-0.594796	1.16137e-17	-10.0729	10.0729		PKD2	-0.496103	5.83e-83	-40.7967	40.7967		AVPR1A	-1.59534	1.70675e-12	-18.7737	18.7737		KLC4	-0.302655	1.55181e-11	-3.27144	3.27144		SCN2B	-4.12371	1.61114e-19	-77.4964	77.4964		ATP1B2	-1.79171	1.13067e-38	-67.9895	67.9895		FMO4	-0.379908	6.67248e-49	-18.3023	18.3023		NFIX	-0.389133	1.20242e-06	-2.30365	2.30365		CACNB4	-0.424335
SPTBN4	-0.704704	1.19229e-17	-11.9261	11.9261		GREM2	-1.77318	6.17e-83	-145.773	145.773		MAGEE2	-2.44386	6.91882e-13	-29.7173	29.7173		GATM	-0.545593	1.3558e-11	-5.9294	5.9294		NLRP6	-4.67275	1.94099e-19	-87.4364	87.4364		FOXF2	-1.0886	6.33711e-39	-41.5826	41.5826		LOC283267	-0.195735	4.94304e-49	-9.45519	9.45519		GOLGA4	-0.339288	1.24316e-06	-2.00365	2.00365		ADRB1	-0.596412
DACH1	-0.686281	1.19229e-17	-11.6144	11.6144		FOXP2	-2.10848	8.82e-83	-173.011	173.011		EFHD1	-0.632207	9.1953e-13	-7.60952	7.60952		C20orf108	-0.277991	1.60613e-11	-3.00069	3.00069		APOH	-6.1292	2.1042e-19	-114.475	114.475		CRHBP	-3.55159	1.59481e-38	-134.241	134.241		PYCR1	0.247014	4.01594e-49	11.9545	11.9545		KCTD8	-1.05897	2.25611e-06	-5.97961	5.97961		ZFR2	-1.08609
CPEB2	-0.27439	1.23057e-17	-4.6399	4.6399		PGA3	-4.15479	9.85e-83	-340.72	340.72		LRFN5	-1.50442	2.03839e-12	-17.5878	17.5878		ACYP2	-0.312006	2.61398e-11	-3.30186	3.30186		FAM55D	-4.74918	2.19432e-19	-88.6136	88.6136		PEX11A	-0.531123	6.89462e-39	-20.2684	20.2684		CCNYL1	-0.176828	4.14472e-49	-8.5554	8.5554		NKAPL	-0.49924	2.20293e-06	-2.8242	2.8242		NKRF	-0.245689
SCRG1	-1.69128	1.27675e-17	-28.5723	28.5723		CCL28	-1.40263	1.42e-82	-114.802	114.802		WNT9B	-2.48297	1.70902e-12	-29.2178	29.2178		PCCB	-0.324269	1.67442e-11	-3.49437	3.49437		TUBD1	-0.850928	1.02472e-19	-16.1586	16.1586		RALYL	-3.81471	1.46678e-38	-144.324	144.324		GSTA1	-1.30051	1.24468e-48	-62.3009	62.3009		SEMA3B	-0.790539	1.5204e-06	-4.59939	4.59939		RAB6C	-0.418763
BAG2	-0.342765	1.29511e-17	-5.78851	5.78851		ECM2	-0.768009	1.69e-82	-62.8017	62.8017		PCDHB6	-1.39145	2.46637e-12	-16.1519	16.1519		MOGAT3	-1.87446	3.84567e-11	-19.5226	19.5226		MT1M	-3.75752	1.82432e-19	-70.4118	70.4118		TUSC5	-4.65994	1.8384e-38	-175.845	175.845		LOC643763	-1.66469	1.85576e-48	-79.458	79.458		ARIH2	-0.27701	1.49149e-06	-1.61397	1.61397		TTC7B	-0.325968
SH3GL2	-1.34575	1.36577e-17	-22.6955	22.6955		PPP1R16B	-0.797518	1.85e-82	-65.1834	65.1834		TMEM55A	-0.558661	1.64215e-12	-6.58359	6.58359		PROC	-0.821231	1.8486e-11	-8.8144	8.8144		CCDC88C	-1.05598	8.09502e-20	-20.1605	20.1605		STX12	-0.336926	4.66528e-39	-12.9148	12.9148		STX12	-0.142468	4.56414e-49	-6.88701	6.88701		SIRPB1	0.731596	2.03575e-06	4.16372	4.16372		LOC644669	-2.13316
RCAN1	-0.26374	1.41233e-17	-4.44403	4.44403		KANK1	-0.547145	2.79e-82	-44.6221	44.6221		AQP1	-0.503022	9.56419e-13	-6.046	6.046		GBA3	-1.71297	3.832e-11	-17.8433	17.8433		FIGN	-2.53943	1.88937e-19	-47.5475	47.5475		IGSF11	-3.66931	1.94193e-38	-138.376	138.376		TRPV3	-1.32091	2.3278e-48	-62.9192	62.9192		ASPM	1.31364	2.33902e-06	7.39705	7.39705		SLITRK1	-0.911229
ZEB2	-0.317213	1.71838e-17	-5.31803	5.31803		GABRA4	-3.85179	2.97e-82	-314.026	314.026		GDAP1L1	-2.36364	2.01011e-12	-27.647	27.647		ORMDL3	-0.281199	1.67442e-11	-3.03024	3.03024		TFPI	-1.1361	6.35153e-20	-21.8098	21.8098		STAB2	-3.05107	1.92909e-38	-115.07	115.07		RCSD1	-0.344793	9.98396e-49	-16.5503	16.5503		CDCA8	0.873537	2.31864e-06	4.92218	4.92218		DGCR9	-0.675289
C6orf176	-1.80453	1.84623e-17	-30.1965	30.1965		TMEM71	-1.24181	3.12e-82	-101.214	101.214		NR4A3	-0.611319	1.60677e-12	-7.20992	7.20992		ABHD15	-0.365342	2.06109e-11	-3.90401	3.90401		TMEM27	-1.97689	9.40628e-20	-37.6134	37.6134		BLK	-3.24479	2.02312e-38	-122.309	122.309		FCRLA	-1.17766	2.25947e-48	-56.1108	56.1108		ZNF710	-0.348406	1.47583e-06	-2.03154	2.03154		PTPRT	-0.922233
GJC2	-0.473591	1.93737e-17	-7.91503	7.91503		ZNF677	-1.17692	3.32e-82	-95.8944	95.8944		LIFR	-0.644814	1.19806e-12	-7.68717	7.68717		COQ10A	-0.382977	2.6232e-11	-4.05235	4.05235		C7orf10	-2.15142	1.50217e-19	-40.4969	40.4969		KIT	-1.044	9.21263e-39	-39.7091	39.7091		CFL2	-0.334397	9.3689e-49	-16.0605	16.0605		GATA4	-1.23666	1.90465e-06	-7.07392	7.07392		ATP2C2	-0.990203
RORA	-0.312968	1.94696e-17	-5.22989	5.22989		SSPN	-0.569094	3.42e-82	-46.3618	46.3618		SGCE	-0.718102	1.37805e-12	-8.51722	8.51722		DHRS12	-0.293376	2.58611e-11	-3.10607	3.10607		CABP1	-2.40524	1.86277e-19	-45.0497	45.0497		FMO5	-0.846598	8.80997e-39	-32.2173	32.2173		PTCHD1	-1.52324	3.59816e-48	-72.2686	72.2686		TCEAL5	-0.603909	2.41698e-06	-3.39199	3.39199		SLC22A10	-2.24691
ATP8B4	-0.450319	2.05993e-17	-7.51409	7.51409		KLHL33	-3.73931	3.48e-82	-304.598	304.598		SMTN	-0.439746	1.18203e-12	-5.24501	5.24501		MT1E	-0.691332	1.8881e-11	-7.41383	7.41383		KCNS1	-4.33869	2.53809e-19	-80.6801	80.6801		LMO3	-2.40807	1.9391e-38	-90.814	90.814		NDN	-0.359854	1.29165e-48	-17.233	17.233		WIPF3	-1.00205	2.31864e-06	-5.64633	5.64633		KCNN1	-0.649267
TPSB2	-0.512803	2.06097e-17	-8.5566	8.5566		ACSM2A	-3.46276	3.57e-82	-282.033	282.033		LOC286367	-0.69332	2.72017e-12	-8.01853	8.01853		AQP7	-0.599104	3.19337e-11	-6.28805	6.28805		FXYD1	-3.94417	2.26058e-19	-73.5421	73.5421		ACSM5	-3.60106	3.07383e-38	-135.084	135.084		BTNL3	-0.644998	1.30156e-48	-30.8861	30.8861		RAF1	-0.25138	1.30531e-06	-1.47919	1.47919		EPN3	-1.62258
PCDH10	-1.11749	2.14746e-17	-18.6264	18.6264		IGF1	-0.953961	4.4e-82	-77.6109	77.6109		DMRTC1B	-2.38876	2.93277e-12	-27.5489	27.5489		ECH1	-0.250575	1.77622e-11	-2.69381	2.69381		NPC1	0.619302	6.02666e-20	11.9029	11.9029		PDE9A	-1.01584	8.72487e-39	-38.6622	38.6622		C1QTNF2	-0.529485	2.94369e-48	-25.167	25.167		ZBTB47	-0.510317	1.95691e-06	-2.91311	2.91311		PPP3CA	-0.277538
TCEAL5	-0.663866	2.24877e-17	-11.0521	11.0521		SLCO1A2	-4.20595	4.48e-82	-342.149	342.149		ADAMTS10	-0.64169	2.32052e-12	-7.46569	7.46569		IGFALS	-0.754525	2.46595e-11	-8.00401	8.00401		ETNK2	-1.27124	8.31882e-20	-24.2552	24.2552		NRG2	-3.83963	3.35624e-38	-143.887	143.887		GLYATL3	-1.65351	4.30088e-48	-78.3208	78.3208		GABRD	0.785596	2.25125e-06	4.43672	4.43672		PREPL	-0.263315
KCNE4	-0.462118	2.8834e-17	-7.64347	7.64347		FGF10	-2.96937	4.68e-82	-241.498	241.498		PRRT2	-0.642499	2.75658e-12	-7.42705	7.42705		BNIP3	-0.397459	2.06823e-11	-4.24661	4.24661		FHL1	-0.865836	6.65154e-20	-16.6042	16.6042		SEZ6	-4.03673	3.59517e-38	-151.152	151.152		ACSM5	-1.5517	5.22156e-48	-73.3676	73.3676		PPP1R1A	-1.4151	2.54101e-06	-7.91745	7.91745		LOC728643	-1.59491
LPP	-0.282074	2.93037e-17	-4.66355	4.66355		MPL	-0.982402	5.05e-82	-79.8661	79.8661		TBXA2R	-0.658093	3.15365e-12	-7.56885	7.56885		PEX3	-0.409089	2.88474e-11	-4.31175	4.31175		GC	-6.68135	3.01473e-19	-123.744	123.744		ADRB2	-1.86192	3.05672e-38	-69.8494	69.8494		CBX7	-0.24905	1.62212e-48	-11.9021	11.9021		KAT6B	-0.350097	1.76378e-06	-2.0143	2.0143		KRT3	-2.07388
RCC2	0.172015	3.06453e-17	2.84059	2.84059		BNC1	-2.48025	5.06e-82	-201.634	201.634		MAGEH1	-0.509659	1.9005e-12	-5.97379	5.97379		CMTM6	-0.267723	2.07502e-11	-2.86008	2.86008		MTTP	-3.80145	2.4721e-19	-70.7334	70.7334		PLCE1	-0.737821	9.93138e-39	-28.0394	28.0394		FAM19A2	-0.912488	6.40219e-48	-43.0637	43.0637		ISCU	-0.265953	1.41093e-06	-1.55596	1.55596		PCP4L1	-0.92345
FNBP1	-0.215502	3.25361e-17	-3.55312	3.55312		TPM3	0.351872	5.54e-82	28.5919	28.5919		C18orf34	-2.156	3.80454e-12	-24.6208	24.6208		AMDHD1	-1.35147	4.18605e-11	-14.0259	14.0259		EYA1	-4.6969	3.26512e-19	-86.8273	86.8273		COL4A6	-2.63235	3.19022e-38	-98.703	98.703		HSP90AB1	0.115619	1.29165e-48	5.53688	5.53688		CXCL12	-0.760934	1.90513e-06	-4.3526	4.3526		SLC4A10	-0.727584
GRM7	-1.84496	3.28493e-17	-30.4114	30.4114		C16orf89	-1.66583	8.94e-82	-135.014	135.014		GIMAP1	-0.564075	2.57388e-12	-6.5373	6.5373		MRPL16	-0.249858	2.43502e-11	-2.65187	2.65187		EFCAB1	-4.13572	3.28188e-19	-76.4441	76.4441		C6orf186	-3.62591	4.55211e-38	-135.398	135.398		SETBP1	-0.417236	2.99316e-48	-19.8287	19.8287		KIF11	0.899751	2.46966e-06	5.04523	5.04523		CLSTN3	-0.367863
HIC1	-0.337507	3.32932e-17	-5.56131	5.56131		HRASLS5	-1.49993	8.94e-82	-121.567	121.567		SAMD4A	-0.50005	1.99628e-12	-5.85047	5.85047		SAR1B	-0.335906	2.63699e-11	-3.55351	3.55351		SLC36A2	-6.82716	2.95086e-19	-126.508	126.508		ERVFRDE1	-3.85973	5.14444e-38	-143.924	143.924		SEMA6A	-0.425103	2.68919e-48	-20.2223	20.2223		DTL	1.399	2.54101e-06	7.82739	7.82739		PTPN3	-0.885644
GPR17	-1.36694	3.41841e-17	-22.5084	22.5084		ADAMTSL4	-0.720746	9.18e-82	-58.4072	58.4072		ZNF542	-0.685605	2.78853e-12	-7.92191	7.92191		FNDC5	-1.22682	4.87844e-11	-12.6506	12.6506		PKP1	-4.78874	3.07925e-19	-88.647	88.647		LGALS2	-1.8669	2.73614e-38	-70.1261	70.1261		B3GALT4	-0.261217	3.58917e-48	-12.3935	12.3935		STMN1	0.582951	1.87769e-06	3.3382	3.3382		ENTPD3	-0.988658
TBX5	-0.784558	3.58025e-17	-12.9029	12.9029		KCNA6	-1.6393	1.33e-81	-132.58	132.58		DIO3	-1.10429	3.51794e-12	-12.6482	12.6482		LIPC	-0.823647	3.03827e-11	-8.66261	8.66261		CCDC74A	-1.77081	1.93826e-19	-33.1365	33.1365		HSPB8	-1.15958	2.13938e-38	-43.681	43.681		PGR	-0.814786	8.30458e-48	-38.3607	38.3607		FAM3B	-1.20945	2.14989e-06	-6.85467	6.85467		DNAJC12	-0.411153
NAP1L2	-0.70669	4.14986e-17	-11.577	11.577		COL4A6	-1.58214	1.39e-81	-127.927	127.927		KLHL33	-2.41398	2.44627e-12	-28.0299	28.0299		ST7	-0.247414	2.88864e-11	-2.60757	2.60757		ZC3H12B	-1.60069	2.19432e-19	-29.8668	29.8668		HEPACAM2	-2.37051	2.68021e-38	-89.0646	89.0646		PLIN4	-0.884091	5.71335e-48	-41.7672	41.7672		TNFRSF9	0.759367	2.3278e-06	4.27756	4.27756		XKR7	-2.05372
SOD3	-0.407	4.42306e-17	-6.6562	6.6562		NCRNA00087	-1.17275	1.73e-81	-94.7136	94.7136		KCNA5	-1.72388	5.43942e-12	-19.4186	19.4186		SDC2	-0.489464	2.44326e-11	-5.19421	5.19421		MST1P9	-2.37392	1.38864e-19	-44.766	44.766		MOGAT2	-2.18827	3.19726e-38	-82.0495	82.0495		FAM181B	-1.56415	1.36931e-47	-73.3015	73.3015		PPP1R9A	-1.24856	2.59879e-06	-6.97349	6.97349		PRRT3	-0.358364
ITGB1BP3	-1.3189	4.46256e-17	-21.5646	21.5646		BBOX1	-2.34454	1.84e-81	-189.287	189.287		PNMAL1	-1.0174	3.24808e-12	-11.6883	11.6883		MME	-1.29294	5.3739e-11	-13.2781	13.2781		C20orf195	-4.69659	3.58172e-19	-86.6329	86.6329		RGS9	-1.90085	5.75964e-38	-70.7868	70.7868		FABP2	-0.925265	5.93572e-48	-43.697	43.697		SLAIN1	-1.0396	2.58954e-06	-5.80804	5.80804		SPRR2G	-1.95303
DGKG	-0.61496	4.74458e-17	-10.0385	10.0385		ASXL3	-2.55182	2.4e-81	-205.727	205.727		ASAM	-0.921575	3.47711e-12	-10.5601	10.5601		SERPIND1	-1.51751	4.56227e-11	-15.6923	15.6923		PARVB	1.13159	1.0117e-19	21.4945	21.4945		GALR1	-3.82968	6.87254e-38	-142.322	142.322		LYNX1	-0.557923	8.45386e-48	-26.2631	26.2631		BTBD3	-0.408547	1.70588e-06	-2.35652	2.35652		ATP6V1A	-0.225694
ABCA6	-0.702868	4.80332e-17	-11.4697	11.4697		FOXN3	-0.420816	2.46e-81	-33.9216	33.9216		DDR2	-0.934565	4.63107e-12	-10.5927	10.5927		FABP1	-1.74344	5.052e-11	-17.9514	17.9514		TBRG4	0.365621	8.46464e-20	6.97326	6.97326		CD79A	-1.56162	3.48242e-38	-58.4954	58.4954		MIER1	-0.161694	4.02625e-48	-7.66349	7.66349		ITM2A	-0.713187	2.04518e-06	-4.05751	4.05751		SYN1	-0.657362
PTGER3	-0.805808	4.87954e-17	-13.144	13.144		KCNA1	-2.713	3.31e-81	-218.343	218.343		TBC1D1	-0.327703	2.35709e-12	-3.81041	3.81041		CES2	-0.466719	2.545e-11	-4.94457	4.94457		AQP2	-5.91243	2.98082e-19	-109.532	109.532		PCDH10	-3.94646	9.1517e-38	-146.171	146.171		ERVFRDE1	-1.67144	1.97812e-47	-78.0623	78.0623		LOC100288637	0.879537	2.83952e-06	4.87858	4.87858		SYT7	-0.674663
ACTA2	-0.348235	5.34478e-17	-5.66651	5.66651		SAMD4A	-0.587034	3.57e-81	-47.2253	47.2253		FLJ42709	-0.727259	4.65935e-12	-8.24107	8.24107		PECR	-0.432971	3.02008e-11	-4.55484	4.55484		ACY3	-5.00874	3.2828e-19	-92.5803	92.5803		SCG2	-1.34673	5.12539e-38	-50.2198	50.2198		GABRB3	-1.25121	1.79596e-47	-58.4887	58.4887		MAN2B2	-0.341749	1.81756e-06	-1.96182	1.96182		ACTR3B	-0.32188
PKIG	-0.245753	5.39768e-17	-3.99786	3.99786		CLEC4G	-3.94885	3.59e-81	-317.665	317.665		C11orf95	-0.379764	3.15365e-12	-4.36774	4.36774		ETFA	-0.276983	2.85011e-11	-2.92083	2.92083		AADACL4	-3.87669	4.59351e-19	-71.0902	71.0902		TTLL6	-1.68793	6.52472e-38	-62.7664	62.7664		RHAG	-1.27624	1.99331e-47	-59.601	59.601		SLMAP	-0.335564	1.70588e-06	-1.93555	1.93555		CALB1	-0.948773
ITGA9	-0.530205	5.47477e-17	-8.622	8.622		APCDD1L	-1.37052	3.98e-81	-110.19	110.19		RAB23	-0.366115	2.99005e-12	-4.21923	4.21923		NECAB2	-1.84029	6.98396e-11	-18.6898	18.6898		HSD17B6	-3.72279	4.076e-19	-68.4612	68.4612		BMP5	-3.09798	9.27462e-38	-114.726	114.726		GIMAP8	-0.332588	9.86357e-48	-15.6336	15.6336		KLF2	-0.529919	1.51888e-06	-3.08332	3.08332		PAK1	-0.349835
AR	-1.10255	5.61742e-17	-17.9169	17.9169		POU6F1	-0.508068	4.12e-81	-40.8411	40.8411		ZFP28	-0.838029	5.89118e-12	-9.4109	9.4109		HSD17B10	-0.257006	3.02008e-11	-2.7037	2.7037		IRX3	-1.75266	1.91916e-19	-32.8043	32.8043		UGT1A10	-1.91536	4.08007e-38	-71.614	71.614		BMP5	-1.29245	2.00333e-47	-60.3552	60.3552		PRC1	0.749054	2.56104e-06	4.1884	4.1884		MAGEE1	-0.602409
AGPAT9	-0.527769	5.61836e-17	-8.57646	8.57646		OVCH2	-4.28232	4.33e-81	-344.142	344.142		CCDC89	-1.44054	8.27597e-12	-15.9644	15.9644		DNAJC12	-0.732168	5.00331e-11	-7.54187	7.54187		ASS1	-1.60161	1.0799e-19	-30.3771	30.3771		NRSN1	-4.31918	1.13852e-37	-159.566	159.566		MTHFD1L	0.390461	1.32633e-47	18.3038	18.3038		PCNA	0.40781	1.81726e-06	2.34107	2.34107		KCNQ3	-0.715997
ADH1C	-1.07783	5.75829e-17	-17.5036	17.5036		CLIP4	-0.786093	5.3e-81	-63.1042	63.1042		CAB39L	-0.444741	4.80104e-12	-5.03387	5.03387		APOL5	-2.24624	2.01717e-11	-24.0242	24.0242		PHYHIPL	-2.14699	2.17294e-19	-40.0692	40.0692		VSIG2	-2.2629	5.47111e-38	-84.3199	84.3199		CHP2	-0.934744	1.03544e-47	-43.9188	43.9188		CCDC160	-0.647717	2.93319e-06	-3.5836	3.5836		NHLRC1	-0.644889
GRIN2A	-1.50125	5.76387e-17	-24.3792	24.3792		ABCG2	-0.948682	6.11e-81	-76.0975	76.0975		HIGD1B	-1.27463	9.15268e-12	-14.0699	14.0699		F11	-0.923732	4.39611e-11	-9.56703	9.56703		FRMD4B	-0.950944	1.44585e-19	-17.9157	17.9157		HIF3A	-1.68391	9.86531e-38	-62.3147	62.3147		SLC22A17	-0.412197	1.65655e-47	-19.2829	19.2829		CDCA3	1.11332	3.07841e-06	6.13628	6.13628		PLIN4	-0.743112
NUDT10	-1.1443	6.10586e-17	-18.5539	18.5539		L3MBTL4	-1.11434	6.76e-81	-89.3366	89.3366		CD93	-0.442348	3.90046e-12	-5.04669	5.04669		GHR	-0.809615	3.64461e-11	-8.45104	8.45104		CPAMD8	-1.33329	1.46585e-19	-25.111	25.111		C8G	-2.17846	1.29877e-37	-80.3556	80.3556		TTLL6	-0.720777	2.26803e-47	-33.6202	33.6202		LUST	-0.42846	2.38372e-06	-2.40912	2.40912		FLJ32063	-1.45141
ASXL3	-1.27126	6.20012e-17	-20.604	20.604		WDR86	-1.52792	1.19e-80	-122.118	122.118		C1orf133	-0.821013	6.81179e-12	-9.16804	9.16804		ANXA10	-2.03599	7.55383e-11	-20.608	20.608		SLC16A2	-1.22227	1.60617e-19	-22.9716	22.9716		GLYATL3	-3.67124	1.31435e-37	-135.4	135.4		ADORA3	-0.555602	2.49388e-47	-25.8928	25.8928		BRPF3	-0.290278	1.90384e-06	-1.6605	1.6605		CDS1	-0.552863
GPRASP2	-0.242189	6.39012e-17	-3.92212	3.92212		MAZ	0.425058	1.6e-80	33.9179	33.9179		ZNF471	-1.18517	8.70297e-12	-13.1084	13.1084		CROCCL1	-0.283244	3.78704e-11	-2.95189	2.95189		TACSTD2	-1.65152	1.13525e-19	-31.2878	31.2878		CALB2	-2.35774	1.03589e-37	-87.2004	87.2004		HSD11B2	-0.304263	9.25013e-48	-14.3107	14.3107		CDK1	0.9092	2.98961e-06	5.02277	5.02277		RAPGEF4	-0.55892
L1CAM	-0.804238	7.2252e-17	-12.9813	12.9813		FAM189A2	-1.19628	1.78e-80	-95.4025	95.4025		MYL9	-0.583726	3.16858e-12	-6.71235	6.71235		SYT7	-0.743215	4.01206e-11	-7.72694	7.72694		C2orf70	-4.45253	5.41155e-19	-81.333	81.333		C1orf173	-4.03614	1.66714e-37	-148.441	148.441		ITM2C	-0.268325	8.75295e-48	-12.6268	12.6268		GNGT1	0.771737	2.78358e-06	4.2873	4.2873		DYNC1I1	-0.71869
ARMCX1	-0.360102	7.68698e-17	-5.80277	5.80277		RCBTB2	-0.428774	1.87e-80	-34.1854	34.1854		FOXF1	-0.615506	7.04779e-12	-6.86409	6.86409		NPW	-1.56573	7.61448e-11	-15.8426	15.8426		TLN2	-1.02745	1.1876e-19	-19.4449	19.4449		SVOP	-3.63847	1.80359e-37	-133.691	133.691		RGMA	-0.53754	2.19514e-47	-25.0808	25.0808		RANBP3L	-1.31639	3.12674e-06	-7.24659	7.24659		CLCN4	-0.394681
GPBAR1	-0.567944	7.84976e-17	-9.14682	9.14682		PLA2R1	-0.604829	1.9e-80	-48.2177	48.2177		EPM2A	-0.362981	7.01841e-12	-4.0486	4.0486		SMOC1	-0.711196	4.03669e-11	-7.39215	7.39215		WFDC12	-4.04862	5.73638e-19	-73.8524	73.8524		FCER1A	-2.63949	1.69406e-37	-97.0569	97.0569		FGFR2	-0.479399	1.83712e-47	-22.4051	22.4051		MAP3K15	-0.474971	2.98763e-06	-2.62406	2.62406		EPB49	-0.525256
ST6GALNAC3	-0.525864	8.26945e-17	-8.45721	8.45721		PYCR1	0.840322	2.03e-80	66.9674	66.9674		S1PR3	-0.558463	4.85069e-12	-6.31856	6.31856		LRRC2	-1.36952	7.63639e-11	-13.8556	13.8556		HES1	-0.708635	1.18841e-19	-13.4109	13.4109		UGT1A9	-3.49628	1.82432e-37	-128.45	128.45		PDE9A	-0.432439	1.76847e-47	-20.2175	20.2175		KRTAP4-1	0.764821	2.70026e-06	4.25898	4.25898		TRIM72	-2.23262
FREM1	-0.856029	9.5981e-17	-13.7117	13.7117		PTPRQ	-3.72853	2.59e-80	-296.741	296.741		KLF9	-0.474548	4.57868e-12	-5.38102	5.38102		ADH1B	-1.11191	3.43234e-11	-11.6355	11.6355		ST3GAL1	0.913126	1.11991e-19	17.3045	17.3045		GSTA1	-3.04395	1.77884e-37	-111.865	111.865		CRADD	-0.199615	3.06125e-47	-9.28492	9.28492		APLP1	-1.01605	2.66171e-06	-5.6643	5.6643		GPR179	-1.02461
ANKS1B	-1.35701	9.97136e-17	-21.7138	21.7138		GLP2R	-3.8859	2.71e-80	-309.19	309.19		CAMK2A	-1.32923	1.05777e-11	-14.5891	14.5891		APBA1	-0.486946	4.92996e-11	-5.01903	5.01903		EMCN	-0.922706	1.25826e-19	-17.4394	17.4394		DKC1	0.485747	6.60457e-38	18.0602	18.0602		SLC7A5	0.421683	2.50366e-47	19.651	19.651		AK130911	-0.523663	3.07995e-06	-2.88615	2.88615		YPEL2	-0.334642
NPY6R	-1.76197	1.01702e-16	-28.1786	28.1786		YPEL4	-1.26264	3.3e-80	-100.356	100.356		ATP6V1G2	-1.00543	1.21394e-11	-10.9751	10.9751		TMEM53	-0.345157	4.09819e-11	-3.58528	3.58528		ARAP1	0.618654	1.15516e-19	11.7157	11.7157		ETHE1	-0.496707	5.60447e-38	-18.5031	18.5031		CD48	-0.416203	3.22677e-47	-19.3498	19.3498		NDC80	1.32986	3.20334e-06	7.30676	7.30676		C2CD2L	-0.306365
FOS	-0.326419	1.06585e-16	-5.21367	5.21367		CRYBG3	-0.797373	3.78e-80	-63.3294	63.3294		C12orf68	-0.829518	9.24282e-12	-9.15306	9.15306		LIFR	-0.55514	4.2461e-11	-5.75792	5.75792		JPH4	-1.96789	3.85363e-19	-36.237	36.237		C14orf139	-1.00745	1.70685e-37	-37.0416	37.0416		DAAM2	-0.352766	3.20536e-47	-16.4015	16.4015		FANCI	0.636465	2.90737e-06	3.52379	3.52379		SYNJ2	-0.503751
SCUBE1	-0.875852	1.07153e-16	-13.9873	13.9873		TSPAN8	-3.07162	4.29e-80	-243.787	243.787		IL11RA	-0.395161	6.39912e-12	-4.42338	4.42338		ABCG8	-2.03945	8.01459e-11	-20.5905	20.5905		TTC18	-1.22904	3.26512e-19	-22.7201	22.7201		MTM1	-0.451571	7.93122e-38	-16.7536	16.7536		OMD	-1.37533	7.99177e-47	-63.3989	63.3989		PURA	-0.310218	2.10152e-06	-1.76125	1.76125		GRIPAP1	-0.268463
SYBU	-0.641953	1.10572e-16	-10.2432	10.2432		THSD7B	-1.871	4.42e-80	-148.473	148.473		CCDC48	-0.904144	1.1038e-11	-9.90681	9.90681		ELOVL6	-0.603755	4.69135e-11	-6.23601	6.23601		SCARA3	-1.61108	2.32749e-19	-30.0195	30.0195		FBLIM1	-0.364308	6.50537e-38	-13.5474	13.5474		CA10	-1.70626	1.01017e-46	-78.4805	78.4805		BC069815	-0.309483	1.95607e-06	-1.76672	1.76672		FLJ40330	-1.82031
NEK1	-0.201022	1.13652e-16	-3.20518	3.20518		GNG2	-0.573864	4.74e-80	-45.5213	45.5213		ABCC8	-2.55759	1.1283e-11	-27.9994	27.9994		CYP4F2	-1.28517	5.97315e-11	-13.1393	13.1393		APCDD1L	-3.96928	5.50685e-19	-72.4755	72.4755		DAAM2	-0.834522	9.92538e-38	-30.88	30.88		SH3GL2	-1.53001	1.25529e-46	-70.2292	70.2292		PACSIN2	-0.267112	1.83801e-06	-1.53206	1.53206		ATXN8OS	-1.74881
TNNI3K	-1.1328	1.17538e-16	-18.0452	18.0452		RNASE7	-3.41174	5.2e-80	-270.496	270.496		SEMA6B	-0.467835	7.38781e-12	-5.2077	5.2077		PPP2R1B	-0.366564	3.8041e-11	-3.8195	3.8195		ASB4	-3.79543	7.83152e-19	-68.7206	68.7206		KCNG1	-2.1565	2.13452e-37	-79.0803	79.0803		MOBP	-1.52238	1.28299e-46	-69.8647	69.8647		AUH	-0.363841	2.45443e-06	-2.04116	2.04116		C2orf85	-1.04996
MT1A	-1.3792	1.3726e-16	-21.8775	21.8775		MYOM2	-1.49473	5.62e-80	-118.458	118.458		IGF1	-0.834429	7.2419e-12	-9.29566	9.29566		EIF5	-0.182013	3.41278e-11	-1.90511	1.90511		GDF3	-3.67211	6.2823e-19	-66.8393	66.8393		TMEM20	-0.577855	1.16246e-37	-21.3429	21.3429		TLL1	-1.01504	1.09425e-46	-46.6523	46.6523		SDPR	-0.735024	2.41698e-06	-4.12843	4.12843		PHACTR1	-0.5222
SFRP5	-1.87657	1.44664e-16	-29.7242	29.7242		TLN2	-0.49491	6.11e-80	-39.2038	39.2038		CYP21A2	-0.995886	1.33312e-11	-10.8304	10.8304		PGLYRP2	-1.50197	6.93264e-11	-15.2586	15.2586		ELFN1	-1.36714	3.16751e-19	-25.2911	25.2911		GLIPR2	-0.691093	9.1892e-38	-25.5958	25.5958		UGT1A9	-1.49191	1.07348e-46	-68.582	68.582		SNTN	-0.464117	3.2942e-06	-2.5444	2.5444		SMYD1	-1.41173
MITF	-0.381681	1.4541e-16	-6.04484	6.04484		GABARAPL1	-0.419223	6.95e-80	-33.1848	33.1848		KCNK3	-1.04101	1.2732e-11	-11.3419	11.3419		SLC16A1	-0.47431	4.47355e-11	-4.9088	4.9088		C17orf72	-1.1178	4.44427e-19	-20.5141	20.5141		TPX2	0.641023	9.78663e-38	23.7239	23.7239		UGT1A10	-0.805893	4.77429e-47	-37.3299	37.3299		MYH11	-0.857661	1.71938e-06	-4.9441	4.9441		AGBL4	-0.807166
GULP1	-0.436742	1.49301e-16	-6.91185	6.91185		MOSC1	-0.710999	7.52e-80	-56.257	56.257		ADAMTS1	-0.613161	6.4414e-12	-6.86189	6.86189		SRPR	-0.204616	3.48844e-11	-2.13974	2.13974		SLC34A2	-5.02536	5.75921e-19	-91.6607	91.6607		CBX7	-0.561063	9.67075e-38	-20.7675	20.7675		CHRM2	-1.95115	1.40996e-46	-89.4619	89.4619		POLL	-0.326266	2.80238e-06	-1.81158	1.81158		LRRTM1	-0.670796
LOC643763	-1.74119	1.56021e-16	-27.5227	27.5227		ALX4	-3.41308	8.57e-80	-269.862	269.862		IL17D	-1.13637	1.5977e-11	-12.2689	12.2689		CYP4A11	-1.29493	5.15464e-11	-13.322	13.322		TBC1D20	0.374892	1.57241e-19	7.04927	7.04927		ATP6V0D1	-0.291738	9.13596e-38	-10.8057	10.8057		CDC14A	-0.338498	5.28333e-47	-15.6647	15.6647		EEF2	-0.222941	1.26753e-06	-1.3147	1.3147		FAAH	-0.500831
SAMD4A	-0.312433	1.6229e-16	-4.93323	4.93323		PRIMA1	-1.3209	1.6e-79	-104.081	104.081		NKAPL	-1.76827	1.62921e-11	-19.0761	19.0761		FGGY	-0.418451	4.87844e-11	-4.31495	4.31495		IGF2AS	-4.54842	8.74883e-19	-82.1356	82.1356		TRIM9	-2.10329	3.34095e-37	-76.72	76.72		CNST	-0.139957	4.09297e-47	-6.49231	6.49231		ZNF778	-0.446828	3.37148e-06	-2.44512	2.44512		SLC17A7	-0.96911
ABCD2	-1.14927	1.6689e-16	-18.1326	18.1326		RAPGEF3	-0.673848	1.8e-79	-53.062	53.062		NPY5R	-2.44738	1.0877e-11	-26.8319	26.8319		MOSC1	-0.508599	4.69135e-11	-5.25317	5.25317		SSTR2	-1.47213	4.43122e-19	-27.0187	27.0187		PDE3A	-1.23632	1.58509e-37	-45.4964	45.4964		ECT2	0.260402	4.85206e-47	12.0603	12.0603		C3orf19	-0.318653	2.65765e-06	-1.77665	1.77665		LOC283267	-0.277329
MUSK	-1.74941	1.7434e-16	-27.5682	27.5682		AK5	-1.39221	1.94e-79	-109.584	109.584		ENAM	-2.50785	1.10473e-11	-27.4779	27.4779		MBL2	-2.42244	9.57994e-11	-24.2696	24.2696		TMEM33	0.582678	1.55998e-19	10.9584	10.9584		FABP2	-2.16358	1.92055e-37	-79.4393	79.4393		BEND4	-1.44174	1.62535e-46	-66.0157	66.0157		PARK2	-1.32867	3.58506e-06	-7.23527	7.23527		KIAA0284	-0.508329
HEPH	-0.396062	1.77955e-16	-6.23785	6.23785		PRDM16	-1.31996	2.53e-79	-103.744	103.744		BCL2	-0.464284	9.81729e-12	-5.11085	5.11085		OSGIN1	-0.577514	4.52581e-11	-5.97398	5.97398		KLHL1	-3.9616	9.02009e-19	-71.4863	71.4863		SEPP1	-0.877113	9.18688e-38	-32.4855	32.4855		MOGAT2	-0.941912	9.65361e-47	-43.3424	43.3424		UPRT	-0.513078	2.92252e-06	-2.8395	2.8395		NIPA1	-0.335102
SMAD9	-0.853102	1.834e-16	-13.4249	13.4249		ANO3	-2.94903	2.85e-79	-231.632	231.632		C1QTNF9	-2.30621	1.89901e-11	-24.7259	24.7259		SHPK	-0.297837	4.96868e-11	-3.06884	3.06884		C7orf63	-1.05644	4.39978e-19	-19.3926	19.3926		GLRA4	-3.94856	4.77413e-37	-143.416	143.416		SVOP	-1.55047	2.17925e-46	-70.7972	70.7972		RAB4A	-0.291772	2.00507e-06	-1.66248	1.66248		CREB3L3	-2.28163
ADRA1A	-1.79091	2.03035e-16	-28.1038	28.1038		LRP4	-0.805754	3.35e-79	-63.2315	63.2315		MYL3	-2.37234	1.86455e-11	-25.4538	25.4538		GPC5	-1.8395	8.29658e-11	-18.5442	18.5442		TGM7	-3.6299	9.75461e-19	-65.3773	65.3773		MS4A2	-2.1357	4.14245e-37	-77.7026	77.7026		ETHE1	-0.212906	5.06691e-47	-9.85655	9.85655		PAIP2B	-0.911928	3.34318e-06	-4.99357	4.99357		MEF2C	-0.311934
REEP2	-0.496844	2.06228e-16	-7.79333	7.79333		SCN7A	-2.43512	3.81e-79	-190.959	190.959		GJA5	-0.647419	1.44971e-11	-7.01719	7.01719		ZFAND5	-0.248188	4.18605e-11	-2.57574	2.57574		KAAG1	-3.57372	7.92892e-19	-64.6871	64.6871		G6PC	-4.4717	5.37707e-37	-162.186	162.186		PPY	-1.68087	2.46254e-46	-76.6621	76.6621		NPAS4	-0.616122	3.6076e-06	-3.35341	3.35341		MAP1A	-0.368139
MSX1	-0.398114	2.18516e-16	-6.23468	6.23468		TP63	-1.37212	3.86e-79	-107.592	107.592		KLF17	-2.41476	2.14463e-11	-25.7622	25.7622		ALDOB	-1.14705	4.33866e-11	-11.8865	11.8865		CFI	-0.988635	2.21159e-19	-18.4433	18.4433		SETBP1	-0.965853	2.59694e-37	-35.3362	35.3362		PPP1R16B	-0.379344	1.14828e-46	-17.4271	17.4271		NRTN	-0.681755	3.16107e-06	-3.74977	3.74977		CRY2	-0.340039
MYOZ3	-0.92366	2.31289e-16	-14.4422	14.4422		STXBP6	-2.1263	5.26e-79	-166.445	166.445		TSPYL2	-0.303019	1.05753e-11	-3.32585	3.32585		ABHD1	-1.23673	1.04655e-10	-12.3429	12.3429		DRD1	-4.11275	9.20769e-19	-74.1769	74.1769		B3GALT4	-0.604918	2.11611e-37	-22.185	22.185		SCG2	-0.591848	1.51943e-46	-27.1175	27.1175		PARVA	-0.362878	2.46966e-06	-2.03479	2.03479		CAMKV	-0.853252
F8	-0.304771	2.3546e-16	-4.76298	4.76298		KCTD4	-3.81872	5.62e-79	-298.816	298.816		DNAJC18	-0.424142	1.73128e-11	-4.56446	4.56446		ASPA	-1.31473	1.05817e-10	-13.115	13.115		AQP3	-1.48196	2.01888e-19	-27.7051	27.7051		C1orf150	-3.55526	6.50533e-37	-128.653	128.653		SGK1	-0.317604	7.71166e-47	-14.6456	14.6456		PLCB4	-0.881039	2.93308e-06	-4.8745	4.8745		FBXO34	-0.231519
CSF3	-1.16788	2.35616e-16	-18.2514	18.2514		PCDH18	-0.637424	5.96e-79	-49.8624	49.8624		RNASE4	-0.52425	1.09202e-11	-5.74671	5.74671		DNASE1L3	-1.40052	9.81681e-11	-14.0165	14.0165		BCAS4	0.565356	2.21125e-19	10.5469	10.5469		FAM181B	-3.63609	6.52537e-37	-131.573	131.573		MT2A	-0.331523	7.49937e-47	-15.2915	15.2915		HMMR	1.19223	3.95184e-06	6.44188	6.44188		SPTBN4	-0.507603
PCDH18	-0.326196	2.50152e-16	-5.08924	5.08924		PTN	-1.0545	6.17e-79	-82.4719	82.4719		GPR4	-0.463448	1.78265e-11	-4.98157	4.98157		GLTPD2	-1.97451	1.10355e-10	-19.6606	19.6606		PRICKLE2	-1.26376	4.0357e-19	-23.2457	23.2457		ZZEF1	-0.47561	1.50778e-37	-17.5128	17.5128		KIT	-0.434924	1.27419e-46	-19.9607	19.9607		CTLA4	1.05145	3.86356e-06	5.69153	5.69153		SLC22A6	-1.90364
A2M	-0.258185	2.55507e-16	-4.02577	4.02577		ARL4A	-0.547312	6.18e-79	-42.8048	42.8048		C21orf34	-1.3083	2.24105e-11	-13.9328	13.9328		CCBE1	-1.53125	1.10892e-10	-15.2437	15.2437		GAS2L1	0.614081	2.22256e-19	11.4545	11.4545		ACOX1	-0.422217	1.53228e-37	-15.5438	15.5438		PPP1R1A	-1.48184	3.13199e-46	-67.4301	67.4301		WDR48	-0.275705	2.54101e-06	-1.54257	1.54257		NAP1L5	-0.34858
LRRC7	-1.87522	2.568e-16	-29.2354	29.2354		RUNX1T1	-1.37304	6.45e-79	-107.359	107.359		PTPRB	-0.476527	1.29145e-11	-5.18887	5.18887		UGT3A1	-2.19008	1.11619e-10	-21.7963	21.7963		PAPSS2	-1.03448	2.74497e-19	-19.2015	19.2015		UGDH	-0.498784	1.56945e-37	-18.3574	18.3574		RASGRP2	-0.538831	2.09219e-46	-24.6135	24.6135		LOC100506795	-0.498216	3.85162e-06	-2.69752	2.69752		NBEA	-0.444785
DNAJC18	-0.248439	2.56855e-16	-3.87325	3.87325		F3	-0.767372	6.7e-79	-59.9885	59.9885		TMEM108	-1.65563	2.87297e-11	-17.4531	17.4531		FBXO40	-2.07196	3.03827e-11	-21.7916	21.7916		UNC5CL	-1.53451	4.6674e-19	-28.1289	28.1289		KIAA1644	-1.62864	4.9127e-37	-59.1337	59.1337		VAMP2	-0.192446	9.41906e-47	-8.85752	8.85752		NOX4	0.721372	3.53168e-06	3.93293	3.93293		PDP1	-0.341931
PREX2	-0.917931	2.61831e-16	-14.3032	14.3032		FERMT2	-0.498793	8.37e-79	-38.9444	38.9444		DMD	-0.706541	1.46565e-11	-7.65464	7.65464		ASGR1	-0.894684	5.39858e-11	-9.18637	9.18637		MGAT4B	0.453792	1.92749e-19	8.49272	8.49272		FAM70A	-1.97108	7.39983e-37	-71.2166	71.2166		COL4A6	-1.08583	3.12812e-46	-49.4104	49.4104		FLJ33630	-0.433377	3.4569e-06	-2.36681	2.36681		OGDHL	-0.7629
C6orf204	-0.529322	2.7157e-16	-8.23949	8.23949		KLF9	-0.475648	1.04e-78	-37.0924	37.0924		PCDHGB7	-1.11525	2.44016e-11	-11.8357	11.8357		XKR8	-0.306163	6.99007e-11	-3.10924	3.10924		RALA	0.510733	2.13817e-19	9.53537	9.53537		PPY	-3.647	9.8052e-37	-131.323	131.323		C1orf150	-1.53944	4.26245e-46	-69.845	69.845		AL833634	-0.391027	3.86356e-06	-2.11663	2.11663		GRM3	-0.637023
SERPINA3	-0.669828	2.79714e-16	-10.418	10.418		RIMS3	-0.77523	1.19e-78	-60.4093	60.4093		WFIKKN2	-2.33196	2.8334e-11	-24.5968	24.5968		ACVR1C	-1.02995	1.17304e-10	-10.2281	10.2281		C8orf85	-4.11898	1.05568e-18	-74.0447	74.0447		MPND	-0.378844	3.2665e-37	-13.8225	13.8225		PXMP2	-0.235064	1.25141e-46	-10.7901	10.7901		ADCY5	-1.08745	3.96003e-06	-5.87472	5.87472		KCNS1	-0.934108
CCND2	-0.343254	2.8814e-16	-5.33431	5.33431		RXRG	-3.1628	1.22e-78	-246.425	246.425		REEP1	-0.708428	1.76293e-11	-7.61827	7.61827		NT5DC1	-0.297444	5.71357e-11	-3.04675	3.04675		SFTA2	-4.56949	9.77971e-19	-82.2951	82.2951		SLC9A3	-2.03314	4.50955e-37	-73.8962	73.8962		INSM1	-1.23012	4.32111e-46	-55.8037	55.8037		TMEM110-MUSTN1	-0.390583	3.40797e-06	-2.13551	2.13551		PAFAH1B1	-0.195705
ANGPTL5	-1.77321	2.91659e-16	-27.5471	27.5471		SLC9A9	-0.648863	1.36e-78	-50.5247	50.5247		DNALI1	-0.933598	2.03829e-11	-9.98085	9.98085		AOX1	-0.926567	5.23523e-11	-9.52609	9.52609		CCDC104	-0.667228	2.62621e-19	-12.3975	12.3975		XPO1	0.251193	3.24371e-37	9.16577	9.16577		MRGPRX2	-1.34859	4.7174e-46	-61.1266	61.1266		NPM2	0.746996	3.83098e-06	4.04624	4.04624		CCDC92	-0.231332
SNTG2	-1.74923	3.18262e-16	-27.1082	27.1082		TCEAL2	-2.08375	1.66e-78	-162.074	162.074		CYP46A1	-1.4665	3.19198e-11	-15.3923	15.3923		ABCC6P1	-0.865551	9.23718e-11	-8.68533	8.68533		CALML3	-6.18222	1.11944e-18	-110.977	110.977		LUZP2	-2.61577	1.19504e-36	-93.9654	93.9654		JPH2	-0.548308	2.33033e-46	-25.0207	25.0207		LOC148696	-0.663272	4.29318e-06	-3.55993	3.55993		PELI3	-0.338592
SELP	-0.67625	3.18262e-16	-10.48	10.48		PTPN21	-0.558647	1.7e-78	-43.4458	43.4458		RNF150	-1.21793	2.88322e-11	-12.8371	12.8371		PMPCA	-0.284594	5.28047e-11	-2.92486	2.92486		MAOB	-2.57642	4.90423e-19	-47.1727	47.1727		SYNM	-1.25541	3.71894e-37	-45.7339	45.7339		VPREB3	-1.00541	4.97641e-46	-45.548	45.548		KIF22	0.437373	3.16307e-06	2.4055	2.4055		DKFZp434J0226	-1.98914
HGF	-0.8884	3.18428e-16	-13.7675	13.7675		SMOC1	-1.50449	1.73e-78	-116.992	116.992		PLK5P	-2.28518	3.2358e-11	-23.9715	23.9715		CREB3L3	-1.19982	8.9748e-11	-12.0546	12.0546		NAP1L6	-5.05104	1.11944e-18	-90.6711	90.6711		TCEAL2	-3.49486	1.2677e-36	-125.455	125.455		TMOD1	-0.360457	2.29542e-46	-16.451	16.451		MMP10	1.7652	4.07548e-06	9.51411	9.51411		PSD3	-0.373469
RYR2	-0.760284	3.32237e-16	-11.7681	11.7681		ALDOC	-0.843748	1.73e-78	-65.6115	65.6115		GTF2IRD2B	-0.464993	2.27773e-11	-4.94869	4.94869		CXorf66	-2.16267	2.97885e-11	-22.7641	22.7641		CDHR5	-5.38482	9.65875e-19	-97.008	97.008		ASXL3	-2.71395	1.23133e-36	-97.4571	97.4571		WDR75	0.169319	2.09219e-46	7.73441	7.73441		ITGA9	-0.852484	3.85599e-06	-4.61523	4.61523		ADAMTS16	-1.18555
STARD8	-0.312681	3.61643e-16	-4.82833	4.82833		PCDH11X	-3.45291	1.96e-78	-268.318	268.318		GPR162	-0.722267	3.32603e-11	-7.56797	7.56797		AR	-1.5365	1.3217e-10	-15.1789	15.1789		GSG1	-4.94125	1.24517e-18	-88.4719	88.4719		C8orf80	-2.645	1.28196e-36	-94.9346	94.9346		PRRT1	-0.47537	5.21308e-46	-21.5261	21.5261		FLNC	-0.882711	2.97618e-06	-4.87816	4.87816		PLIN1	-0.746047
FZD7	-0.278298	3.65718e-16	-4.29605	4.29605		CDH20	-3.47817	2.01e-78	-270.243	270.243		BST1	-0.684483	3.20189e-11	-7.18338	7.18338		SEPSECS	-0.328144	6.35712e-11	-3.346	3.346		EDN2	-4.26405	9.69562e-19	-76.8101	76.8101		S100A11	0.488612	3.55199e-37	17.8097	17.8097		FAM189A1	-1.03018	4.16915e-46	-46.7497	46.7497		HILS1	-0.372935	3.96003e-06	-2.01471	2.01471		GPRASP1	-0.459629
DCHS1	-0.289318	3.97313e-16	-4.45575	4.45575		ADAMTS18	-1.89022	2.17e-78	-146.802	146.802		FAM198B	-0.499377	1.73952e-11	-5.37308	5.37308		MOSC2	-0.38788	6.11322e-11	-3.9617	3.9617		SPOCK3	-4.41321	1.30234e-18	-78.9315	78.9315		SET	0.252045	3.43114e-37	9.19071	9.19071		C7orf58	-0.453874	2.71738e-46	-20.6812	20.6812		BC126901	-0.372935	3.96003e-06	-2.01471	2.01471		ZYG11B	-0.185599
SYT11	-0.31177	3.98112e-16	-4.80126	4.80126		TEK	-0.661878	2.51e-78	-51.362	51.362		TCEAL3	-0.448491	1.75897e-11	-4.8234	4.8234		TMPRSS9	-1.13073	1.41656e-10	-11.1363	11.1363		AGBL4	-2.73458	1.06858e-18	-49.1437	49.1437		SGK1	-0.739992	3.96788e-37	-26.9368	26.9368		SPATA12	1.26626	8.42143e-46	57.0764	57.0764		F12	1.58147	4.46919e-06	8.46049	8.46049		PCDHGB4	-0.959958
LOC644538	-0.348646	4.07655e-16	-5.36556	5.36556		ESR2	-1.39378	3.19e-78	-108.013	108.013		C14orf180	-2.5494	2.23447e-11	-27.1532	27.1532		ANGPTL3	-1.82585	1.29244e-10	-18.055	18.055		DHX40	-0.492232	2.62781e-19	-9.14587	9.14587		PXMP2	-0.537903	5.76227e-37	-19.4933	19.4933		BMP6	-0.424039	5.30232e-46	-19.1986	19.1986		CMTM5	-0.394781	4.06612e-06	-2.12819	2.12819		SLIT2	-0.905688
SETBP1	-0.389642	4.27576e-16	-5.9884	5.9884		PDE8B	-1.16169	3.37e-78	-89.9991	89.9991		SOCS2	-0.544427	1.79996e-11	-5.84973	5.84973		TTC39C	-0.365657	6.31116e-11	-3.72966	3.72966		CCL15	-5.66768	1.29096e-18	-101.39	101.39		C1QTNF2	-1.21856	1.56207e-36	-43.632	43.632		RAP1A	-0.141727	2.23973e-46	-6.4698	6.4698		AX747630	-1.38089	4.55873e-06	-7.37557	7.37557		BCL11A	-0.667261
MAPT	-0.554204	4.79965e-16	-8.48973	8.48973		ZNF204P	-1.01676	4.62e-78	-78.6313	78.6313		C9orf4	-2.46374	2.04895e-11	-26.3336	26.3336		ALDOC	-0.514459	7.23889e-11	-5.21678	5.21678		PROM1	-2.61234	5.63512e-19	-47.6729	47.6729		GPD1L	-0.457974	5.15305e-37	-16.6189	16.6189		ASXL3	-1.14526	8.42174e-46	-51.6219	51.6219		GFRA3	-1.14605	4.41091e-06	-6.13765	6.13765		PLCL1	-0.491223
RPS6KA2	-0.270869	5.27582e-16	-4.13826	4.13826		SHISA3	-3.09372	4.88e-78	-239.18	239.18		PTPRN2	-0.611027	2.89542e-11	-6.43918	6.43918		AVPR1A	-2.06566	1.42974e-10	-20.3359	20.3359		LOC646851	-1.89197	1.00175e-18	-34.0539	34.0539		CSNK1E	0.317627	6.13912e-37	11.5019	11.5019		HRCT1	-0.468364	4.03314e-46	-21.2611	21.2611		SCGB2A1	-1.47515	4.53417e-06	-7.88245	7.88245		PPP1R16B	-0.622101
APOD	-0.517523	5.43832e-16	-7.89976	7.89976		LOC647309	-3.17205	5.87e-78	-244.982	244.982		KCNA1	-2.52218	3.68017e-11	-26.3167	26.3167		LHPP	-0.464604	7.3944e-11	-4.70695	4.70695		CHGA	-4.9372	1.34944e-18	-88.2271	88.2271		BEND4	-3.40794	2.8018e-36	-121.161	121.161		PCSK1N	-1.22878	8.06271e-46	-55.4098	55.4098		SULT1B1	-1.30929	4.21793e-06	-7.03731	7.03731		SYT1	-0.815214
MYL3	-1.75249	5.48621e-16	-26.7443	26.7443		CCL21	-1.89874	6.6e-78	-146.546	146.546		GUCY1A2	-1.0346	4.25073e-11	-10.7304	10.7304		AGXT2	-2.13361	1.46164e-10	-20.9844	20.9844		CCNK	0.370402	3.14449e-19	6.85334	6.85334		HIST1H1C	-0.734133	9.55795e-37	-26.4432	26.4432		NBPF1	-0.21127	3.12137e-46	-9.61398	9.61398		DYNC1LI2	-0.227247	2.47685e-06	-1.27397	1.27397		CDK5R2	-0.718564
COL4A3	-1.23236	5.62035e-16	-18.7938	18.7938		ABCC9	-0.742946	9.5e-78	-57.2234	57.2234		GDF10	-1.71646	4.35356e-11	-17.7845	17.7845		KLF12	-0.398326	7.96658e-11	-4.02259	4.02259		PCGEM1	-3.37923	1.47874e-18	-60.252	60.252		BEND5	-2.23885	3.31905e-36	-79.4322	79.4322		MFSD4	-0.415247	3.88539e-46	-18.8566	18.8566		FMOD	-0.603652	2.49976e-06	-3.38172	3.38172		MICAL2	-0.504064
RGS13	-1.29408	6.14101e-16	-19.6852	19.6852		PCDHGA2	-1.39955	1.53e-77	-107.507	107.507		ICAM2	-0.479065	2.19296e-11	-5.10634	5.10634		GSTA2	-2.50285	1.49555e-10	-24.591	24.591		DPT	-4.41116	1.11537e-18	-79.1917	79.1917		SHISA3	-2.14678	2.76714e-36	-76.3353	76.3353		PLN	-0.610255	4.8112e-46	-27.6554	27.6554		UHRF1	1.18342	4.68189e-06	6.30712	6.30712		HEATR7A	-0.329818
RAB23	-0.253176	6.50953e-16	-3.84485	3.84485		DAAM2	-0.600462	1.65e-77	-46.105	46.105		LOC158696	-2.46487	3.44778e-11	-25.7886	25.7886		GPR162	-0.515249	1.34279e-10	-5.08653	5.08653		ST8SIA2	-4.52683	1.54627e-18	-80.626	80.626		FAM19A2	-2.1279	3.64014e-36	-75.4104	75.4104		MT1E	-0.503422	3.40098e-46	-22.8898	22.8898		C22orf39	-0.387745	3.53168e-06	-2.11399	2.11399		ZFYVE28	-0.370205
SOX5	-1.04609	6.94476e-16	-15.8569	15.8569		SRL	-1.36014	1.81e-77	-104.38	104.38		C6orf225	-0.509907	2.66162e-11	-5.39219	5.39219		MRPS28	-0.237799	8.20987e-11	-2.39836	2.39836		C8orf47	-4.11041	1.26807e-18	-73.5635	73.5635		NDN	-0.832106	1.5618e-36	-29.7947	29.7947		MS4A2	-0.924382	1.12411e-45	-41.5502	41.5502		PSAPL1	-1.46015	4.74158e-06	-7.77395	7.77395		TEF	-0.381188
CRHBP	-1.48755	8.07902e-16	-22.4511	22.4511		ANKRD35	-1.11813	2.22e-77	-85.7085	85.7085		GJC2	-0.636311	3.37633e-11	-6.66317	6.66317		MASP1	-0.852749	8.24205e-11	-8.59909	8.59909		SLC47A1	-2.69272	8.21201e-19	-48.6993	48.6993		LMOD1	-1.10574	1.20156e-36	-39.7185	39.7185		CCL13	-1.09006	1.10938e-45	-49.0036	49.0036		ARHGAP11A	1.04018	4.88931e-06	5.52413	5.52413		ATP6V1H	-0.222826
PLA2G5	-0.831396	8.4898e-16	-12.5301	12.5301		SNTG2	-3.73401	2.84e-77	-285.826	285.826		DMRTC1	-1.13462	8.87309e-12	-12.5398	12.5398		HGF	-0.824412	1.3479e-10	-8.13723	8.13723		SLC22A3	-3.63381	1.12783e-18	-65.2188	65.2188		VAMP2	-0.446114	1.14049e-36	-16.0346	16.0346		DPYD	-0.44343	6.26156e-46	-20.0445	20.0445		EIF4E3	-0.532651	3.60663e-06	-2.89917	2.89917		TLL2	-0.841221
POU6F1	-0.301993	8.70394e-16	-4.5481	4.5481		CABP1	-2.09221	3.53e-77	-159.954	159.954		SSTR1	-1.82998	4.74203e-11	-18.8928	18.8928		ISPD	-0.507956	1.42099e-10	-5.00205	5.00205		NLGN3	-2.18058	1.29526e-18	-39.0054	39.0054		LY9	-1.8923	3.41757e-36	-67.1128	67.1128		CNTNAP3	-1.04946	1.75572e-45	-46.9694	46.9694		MAP1LC3C	-0.865005	4.99204e-06	-4.58602	4.58602		RAPGEF5	-0.47386
ZAK	-0.26743	9.00429e-16	-4.02363	4.02363		LUZP2	-2.31942	4.17e-77	-177.157	177.157		KIAA1683	-0.641399	3.06188e-11	-6.74367	6.74367		PUS3	-0.233391	9.58099e-11	-2.33825	2.33825		LMCD1	-0.813859	4.37582e-19	-14.9416	14.9416		STOX2	-2.83196	4.99423e-36	-99.9727	99.9727		PDE3A	-0.519763	7.69288e-46	-23.4486	23.4486		DMD	-0.964858	4.67212e-06	-5.14316	5.14316		GOLGA6L6	-2.25033
BIN1	-0.367384	9.1134e-16	-5.52557	5.52557		MGAT3	-0.853979	5.34e-77	-65.1351	65.1351		ANTXR2	-0.563312	2.18597e-11	-6.0051	6.0051		NLRP6	-1.17288	1.68796e-10	-11.4621	11.4621		EARS2	0.48403	3.82073e-19	8.9148	8.9148		FCRLA	-2.63774	4.72136e-36	-93.1806	93.1806		CELF4	-1.34915	2.53616e-45	-60.1667	60.1667		TOR1AIP1	-0.278554	2.83147e-06	-1.54541	1.54541		MAPK15	-2.01484
LGR6	-0.784902	9.18462e-16	-11.8025	11.8025		CTTNBP2	-1.26296	5.36e-77	-96.3271	96.3271		ERG	-0.495595	2.97317e-11	-5.21702	5.21702		HBA2	-0.638432	9.95415e-11	-6.3856	6.3856		MOGAT3	-4.72383	1.88482e-18	-83.7287	83.7287		ARHGEF37	-0.657811	1.78226e-36	-23.5161	23.5161		KCNE2	-1.15382	3.55267e-45	-51.2866	51.2866		SNTB1	-0.695648	3.68011e-06	-3.78025	3.78025		GALNT14	-0.693869
CPNE6	-1.82992	9.394e-16	-27.4985	27.4985		PARP1	0.380471	6.8e-77	28.9795	28.9795		HOXA11AS	-0.788625	4.01179e-11	-8.19907	8.19907		SLC22A9	-1.86595	1.68645e-10	-18.2359	18.2359		ADAMTS8	-2.48956	1.34944e-18	-44.488	44.488		PDGFD	-0.848147	2.58187e-36	-30.1839	30.1839		STIM1	-0.125257	8.24922e-46	-5.64704	5.64704		CENPM	1.16327	5.17617e-06	6.14904	6.14904		POLR3A	-0.294332
AKAP12	-0.393408	9.98652e-16	-5.90134	5.90134		CBX7	-0.511515	8.42e-77	-38.9134	38.9134		ZNF483	-1.22585	6.49106e-11	-12.4886	12.4886		MTM1	-0.286453	9.81559e-11	-2.86685	2.86685		INPPL1	0.443179	3.29883e-19	8.19068	8.19068		EDIL3	-1.05278	2.11052e-36	-37.5586	37.5586		HMX2	-1.75462	3.58701e-45	-77.9843	77.9843		AK123878	-0.681914	5.18451e-06	-3.60412	3.60412		CDH22	-0.911693
CPEB4	-0.222064	1.02346e-15	-3.32873	3.32873		CAPZA3	-4.0576	8.64e-77	-308.635	308.635		PDE11A	-1.81804	6.49106e-11	-18.5216	18.5216		TGDS	-0.278941	1.01423e-10	-2.7877	2.7877		SERPINF2	-2.20523	8.05827e-19	-39.9009	39.9009		LOC643763	-3.80018	6.27793e-36	-133.775	133.775		FMO5	-0.362157	1.06219e-45	-16.2876	16.2876		HIST2H2AC	0.887874	5.23476e-06	4.68896	4.68896		PCDHGA12	-0.719641
DAAM2	-0.356708	1.0435e-15	-5.34402	5.34402		AQP4	-2.49418	1.2e-76	-189.36	189.36		SPINT2	0.50167	3.30707e-11	5.25778	5.25778		C1orf115	-0.328157	7.15419e-11	-3.3293	3.3293		LOC728392	-1.30941	1.00665e-18	-23.5656	23.5656		CPSF6	0.254538	1.72113e-36	9.10333	9.10333		SCNN1G	-1.65062	3.49882e-45	-73.3803	73.3803		CCL15	-1.02449	3.98931e-06	-5.53135	5.53135		FAIM2	-0.429655
ABCB4	-0.601921	1.1142e-15	-9.00055	9.00055		GAS2	-1.58286	1.33e-76	-120.101	120.101		CYP11A1	-1.94752	6.73122e-11	-19.8099	19.8099		SERPINA7	-1.48328	1.42099e-10	-14.6064	14.6064		ABCC2	-3.13359	1.55241e-18	-55.806	55.806		PLCG2	-0.891404	2.38312e-36	-31.7543	31.7543		SNTG2	-1.63734	3.64747e-45	-72.7602	72.7602		FAM174B	-0.684709	3.81244e-06	-3.7103	3.7103		LOC92973	-0.462308
FAM129A	-0.361041	1.15732e-15	-5.3927	5.3927		KIAA1614	-0.848376	2.06e-76	-64.2103	64.2103		EFEMP2	-0.519996	2.95443e-11	-5.47531	5.47531		PPP1R3G	-0.927587	1.65094e-10	-9.07391	9.07391		RBP2	-5.47688	1.88836e-18	-97.0718	97.0718		PPAP2B	-0.485726	1.78226e-36	-17.3642	17.3642		SLITRK2	-1.65955	4.28729e-45	-73.6307	73.6307		CNTN3	-1.20896	5.48393e-06	-6.36022	6.36022		PARK2	-0.357951
CD200	-0.351458	1.16324e-15	-5.24878	5.24878		PAK7	-3.49429	2.24e-76	-264.342	264.342		SSPN	-0.541685	3.32163e-11	-5.67613	5.67613		PDHX	-0.236561	8.85663e-11	-2.37808	2.37808		TMEM232	-1.47083	1.21361e-18	-26.3512	26.3512		DIRAS2	-3.65421	7.33837e-36	-128.389	128.389		SLC25A23	-0.189041	9.68254e-46	-8.50948	8.50948		EIF2AK3	-0.330817	3.41466e-06	-1.80846	1.80846		LOC150786	-0.420092
JAZF1	-0.283717	1.21633e-15	-4.23162	4.23162		CELF2	-0.611759	2.61e-76	-46.2388	46.2388		TAGLN	-0.601455	2.29988e-11	-6.39846	6.39846		TRO	-0.549328	1.30224e-10	-5.43028	5.43028		ODC1	-0.570576	3.75632e-19	-10.513	10.513		SLC2A4	-1.09423	3.73348e-36	-38.7664	38.7664		SOX9	0.246398	1.33075e-45	11.0573	11.0573		ANGPT2	1.10839	5.51315e-06	5.82859	5.82859		FXYD7	-0.90967
SYPL2	-0.691959	1.26679e-15	-10.3083	10.3083		IGSF1	-2.21684	2.72e-76	-167.516	167.516		CRYGD	-1.53017	1.69515e-11	-16.4812	16.4812		PRODH2	-1.99129	1.7735e-10	-19.4174	19.4174		FLJ42709	-1.24668	1.00685e-18	-22.4366	22.4366		TLL1	-2.40785	6.77019e-36	-84.6827	84.6827		OSBPL3	0.314788	2.34627e-45	14.0488	14.0488		HOXC13	1.22217	5.18048e-06	6.45993	6.45993		LOC730811	-2.30968
ATOH8	-0.511188	1.30409e-15	-7.60887	7.60887		EPAS1	-0.426579	2.72e-76	-32.2347	32.2347		RIC3	-1.13529	6.81625e-11	-11.5418	11.5418		FGFR1OP	-0.31747	1.13566e-10	-3.15716	3.15716		CLIC4	-0.681397	3.82162e-19	-12.5498	12.5498		WDR43	0.47494	2.59391e-36	16.9012	16.9012		PLSCR4	-0.254335	1.73876e-45	-11.384	11.384		AKAP13	-0.357873	3.26141e-06	-1.9635	1.9635		NEFL	-0.961894
CA5B	-0.190392	1.31114e-15	-2.83348	2.83348		C10orf128	-1.70109	3.21e-76	-128.421	128.421		DPP4	-0.736021	4.59761e-11	-7.60859	7.60859		VKORC1	-0.264299	7.5787e-11	-2.67481	2.67481		ZFP37	-1.77157	1.35647e-18	-31.6537	31.6537		NPY1R	-2.44465	6.69041e-36	-85.9896	85.9896		MASP1	-1.00993	3.62317e-45	-44.8821	44.8821		STARD13	-0.612524	4.56261e-06	-3.27136	3.27136		SYNJ1	-0.311122
DIRAS3	-0.673938	1.35253e-15	-10.0207	10.0207		CSRNP1	-0.477576	3.34e-76	-36.0457	36.0457		ILK	-0.282894	2.93478e-11	-2.97956	2.97956		ACO1	-0.373495	7.611e-11	-3.77923	3.77923		NTN1	1.38404	7.00949e-19	25.1263	25.1263		GRIN3A	-1.23634	7.22733e-36	-43.4461	43.4461		OSR1	-0.981174	4.73107e-45	-43.4906	43.4906		GCNT2	-0.856796	5.00812e-06	-4.5413	4.5413		BCL11B	-0.69519
MEN1	0.208502	1.47171e-15	3.09254	3.09254		RASIP1	-0.593729	3.9e-76	-44.7725	44.7725		C3orf70	-0.649994	4.47034e-11	-6.72721	6.72721		KLF15	-0.570753	9.45254e-11	-5.72149	5.72149		STK39	0.813925	5.6345e-19	14.8534	14.8534		PRKAA2	-2.5626	6.72212e-36	-90.133	90.133		UCN3	-1.45337	6.23179e-45	-64.2468	64.2468		SATL1	-0.500681	5.4717e-06	-2.63452	2.63452		CD22	-0.899505
C14orf139	-0.434014	1.62778e-15	-6.41838	6.41838		ACSS2	-0.399606	4.87e-76	-30.0953	30.0953		DACT1	-0.716344	4.80426e-11	-7.3915	7.3915		TIMM8A	-0.250503	1.32312e-10	-2.47457	2.47457		PTH1R	-2.84514	1.19169e-18	-50.9958	50.9958		CALCOCO2	-0.253782	2.43083e-36	-9.03826	9.03826		CYS1	-0.529289	4.098e-45	-23.4938	23.4938		LOC389641	0.95108	5.70904e-06	4.98693	4.98693		TRAPPC6B	-0.269501
SORCS2	-0.706246	1.70382e-15	-10.4302	10.4302		EBF2	-1.72887	5.35e-76	-130.135	130.135		ADARB1	-0.39877	3.87306e-11	-4.15197	4.15197		ALDH1L1	-1.01309	1.02258e-10	-10.1211	10.1211		DPCR1	-3.90411	2.57051e-18	-68.6732	68.6732		OMD	-3.16066	9.80804e-36	-110.65	110.65		LUZP2	-1.08238	7.09944e-45	-47.7859	47.7859		TRPM2	1.31184	5.49457e-06	6.90039	6.90039		RALYL	-0.919924
MYADM	-0.331622	1.70933e-15	-4.89712	4.89712		PRKCA	-0.673548	5.46e-76	-50.6931	50.6931		NAV3	-1.34911	8.50793e-11	-13.5858	13.5858		IL13RA2	-1.75676	1.82246e-10	-17.1097	17.1097		HS3ST3A1	-2.20027	1.86566e-18	-39.009	39.009		RBKS	-0.6609	5.96517e-36	-23.2798	23.2798		GIMAP7	-0.348567	4.28729e-45	-15.4652	15.4652		FAM19A2	-0.797009	5.73356e-06	-4.17759	4.17759		CAMTA2	-0.260456
SCN1B	-0.43597	1.71861e-15	-6.43702	6.43702		DDR2	-0.942506	8.37e-76	-70.7608	70.7608		GAB2	-0.426115	4.01179e-11	-4.43018	4.43018		CES4	-1.87581	1.92179e-10	-18.2259	18.2259		PPIL6	-1.11081	1.11944e-18	-19.9402	19.9402		P2RX4	-0.46537	3.13835e-36	-16.5222	16.5222		WDR17	-1.43432	1.13733e-44	-63.0299	63.0299		GNAZ	-0.913141	4.99204e-06	-4.84122	4.84122		PPP3R1	-0.203199
SCN3B	-1.08098	1.72531e-15	-15.9587	15.9587		IBSP	6.12857	8.65e-76	460.028	460.028		ZNF229	-1.31201	8.61652e-11	-13.205	13.205		ADAMTS17	-0.975251	1.84461e-10	-9.49319	9.49319		WNT7B	-5.16368	1.98705e-18	-91.4065	91.4065		PPM1G	0.267983	3.4425e-36	9.50352	9.50352		SYNPO2	-0.490844	2.92799e-45	-21.859	21.859		LMNB1	0.712709	5.07952e-06	3.77321	3.77321		CHRM4	-0.878408
TXLNB	-0.764253	1.76487e-15	-11.2752	11.2752		SEMA6A	-0.689268	9.75e-76	-51.7027	51.7027		SELM	-0.56339	3.36447e-11	-5.90043	5.90043		DKFZp779M0652	-0.975252	1.94742e-10	-9.47023	9.47023		GGT3P	-4.2341	2.14785e-18	-74.8081	74.8081		TDP2	-0.504546	3.42756e-36	-17.8937	17.8937		TDP2	-0.215417	2.85926e-45	-9.5955	9.5955		SLC25A23	-0.400975	3.07841e-06	-2.21004	2.21004		DIXDC1	-0.321122
NMUR1	-0.961178	1.79071e-15	-14.1745	14.1745		NEXN	-0.625586	1.02e-75	-46.9136	46.9136		CCDC46	-0.656047	5.63175e-11	-6.72406	6.72406		RPP14	-0.258501	1.02787e-10	-2.58192	2.58192		NCRNA00092	-3.21062	2.4478e-18	-56.5429	56.5429		PGR	-1.84586	1.22112e-35	-64.4449	64.4449		ITGA8	-0.86632	1.02207e-44	-38.1099	38.1099		C15orf42	1.2515	5.83489e-06	6.55029	6.55029		ATP6V0A1	-0.277584
ADAMTSL1	-0.613296	1.81772e-15	-9.04028	9.04028		ROPN1	-3.27487	1.08e-75	-245.506	245.506		HIST1H2AG	2.46437	1.78153e-11	26.49	26.49		ZIC1	-2.11006	1.87769e-10	-20.5233	20.5233		PCDH9	-3.01784	1.8281e-18	-53.5304	53.5304		CD79B	-1.33783	1.06313e-35	-46.7885	46.7885		ZNF146	0.130042	4.02022e-45	5.7733	5.7733		KIF4A	1.39529	5.87011e-06	7.29925	7.29925		KLC1	-0.297771
KRT24	-1.89371	1.81914e-15	-27.9136	27.9136		LOC388387	-3.20566	1.28e-75	-240.081	240.081		MAN1C1	-0.492083	5.39762e-11	-5.05261	5.05261		ACBD4	-0.335472	9.20527e-11	-3.36679	3.36679		NCOR2	0.499913	5.19663e-19	9.14054	9.14054		HAND2	-2.33008	1.24451e-35	-81.3314	81.3314		UGDH	-0.205331	3.88725e-45	-9.11881	9.11881		SPC25	1.00953	5.94629e-06	5.27558	5.27558		LMTK2	-0.462824
REV3L	-0.214008	1.87763e-15	-3.15157	3.15157		CCDC36	-1.4835	1.44e-75	-111.027	111.027		CLDN11	-0.822143	8.82329e-11	-8.26612	8.26612		ITIH4	-0.743839	7.55383e-11	-7.52901	7.52901		KIF17	-1.12863	1.58496e-18	-20.0896	20.0896		PSD	-1.56946	1.02221e-35	-54.9161	54.9161		GLRA4	-1.68708	1.92899e-44	-73.7502	73.7502		HIST1H2BE	0.759664	5.20706e-06	4.01362	4.01362		CABYR	-0.613401
ZDHHC15	-0.95589	1.94564e-15	-14.062	14.062		ODF3L1	-2.33546	1.45e-75	-174.782	174.782		TRDN	-2.27023	3.95179e-11	-23.6177	23.6177		AGXT	-2.06158	1.84461e-10	-20.0676	20.0676		MT1F	-2.90671	1.50946e-18	-51.801	51.801		PPP1R16B	-0.879776	7.58215e-36	-30.8979	30.8979		SDCBP2	-0.363941	4.098e-45	-16.1544	16.1544		AHCYL2	-0.547156	3.60285e-06	-2.97836	2.97836		ADARB1	-0.381141
GPC6	-0.514667	2.02328e-15	-7.56249	7.56249		DIXDC1	-0.483238	1.51e-75	-36.1564	36.1564		CDH5	-0.445584	5.14625e-11	-4.5844	4.5844		PCP4L1	-1.64157	1.97291e-10	-15.9313	15.9313		LAD1	-2.96781	1.49095e-18	-52.9058	52.9058		AOX1	-1.62758	1.46134e-35	-56.6973	56.6973		PLCG2	-0.374958	6.43908e-45	-16.5698	16.5698		LAMB2	-0.35686	3.16307e-06	-1.96269	1.96269		CACNG8	-1.63978
PRDM16	-0.843352	2.07934e-15	-12.3822	12.3822		PRUNE2	-0.781696	1.97e-75	-58.397	58.397		NBEA	-0.866334	7.43216e-11	-8.77499	8.77499		APOC3	-2.08538	1.81915e-10	-20.3119	20.3119		CC2D2A	-0.844246	7.92467e-19	-15.2817	15.2817		FAM189A1	-2.4387	1.6658e-35	-84.8141	84.8141		NPY1R	-0.997572	1.39505e-44	-43.7489	43.7489		DISP1	-0.662397	5.41538e-06	-3.48843	3.48843		MOAP1	-0.307816
NKAPL	-1.08503	2.08806e-15	-15.9285	15.9285		KIAA1045	-2.07716	2.22e-75	-155.067	155.067		MAP3K12	-0.432632	7.25421e-11	-4.38663	4.38663		CYP4F3	-1.0343	1.30242e-10	-10.2243	10.2243		RASSF9	-2.32934	2.06539e-18	-41.1944	41.1944		PACSIN2	-0.361754	7.13538e-36	-12.7144	12.7144		MORC2	0.161648	6.48593e-45	7.1429	7.1429		C6orf223	1.07807	5.5054e-06	5.6698	5.6698		CLEC4GP1	-2.12645
CASP2	0.201153	2.31623e-15	2.94391	2.94391		C13orf15	-0.49657	2.24e-75	-37.0688	37.0688		PCDHGA2	-1.61779	1.2788e-10	-16.0052	16.0052		TLR4	-0.392437	1.34409e-10	-3.87397	3.87397		AMDHD1	-3.62971	2.61514e-18	-63.8194	63.8194		HSPB3	-3.91673	3.15708e-35	-135.13	135.13		ABCC8	-1.5706	2.34741e-44	-68.5242	68.5242		SSTR1	-1.30923	5.76571e-06	-6.85923	6.85923		MYCBP2	-0.333188
C1orf182	1.47584	2.32703e-15	21.5962	21.5962		NCALD	-0.674667	2.32e-75	-50.3534	50.3534		MAS1L	-1.51062	3.22664e-11	-15.8483	15.8483		HLF	-0.6289	1.04655e-10	-6.27658	6.27658		UGT1A8	-4.87383	3.48315e-18	-85.0874	85.0874		C1orf201	-0.464407	1.13076e-35	-16.2295	16.2295		MTM1	-0.192417	6.21741e-45	-8.50604	8.50604		GUCA2B	-1.42639	6.2218e-06	-7.4259	7.4259		C4orf44	-1.09275
ABL1	-0.145959	2.35833e-15	-2.13499	2.13499		PCDHGB6	-1.08142	2.35e-75	-80.7055	80.7055		MYOZ3	-1.27974	1.4391e-10	-12.5951	12.5951		SULT1E1	-2.05295	2.16486e-10	-19.8408	19.8408		ENTPD7	-0.733222	1.21182e-18	-13.1368	13.1368		PPP1R1A	-3.44593	3.08208e-35	-118.923	118.923		EDIL3	-0.457703	8.67262e-45	-20.1672	20.1672		THSD4	-0.78177	5.00008e-06	-4.14418	4.14418		LOC100130148	-1.33311
PABPC5	-0.983772	2.3801e-15	-14.3861	14.3861		RGS2	-0.751449	3.21e-75	-55.9781	55.9781		C10orf32	-0.286003	6.76631e-11	-2.90855	2.90855		SLC25A33	-0.463104	1.51214e-10	-4.54787	4.54787		SHISA6	-3.89822	3.07581e-18	-68.2658	68.2658		MIER1	-0.365545	8.65608e-36	-12.817	12.817		XPO1	0.105322	6.23179e-45	4.6558	4.6558		TNS1	-0.603251	3.43646e-06	-3.2961	3.2961		ELAVL2	-0.860967
HN1	0.257437	2.41629e-15	3.76291	3.76291		NAP1L2	-1.39769	3.49e-75	-104.068	104.068		PRTG	-1.46654	1.47706e-10	-14.417	14.417		HSD11B1	-0.809056	1.01423e-10	-8.0856	8.0856		NPHP4	-1.29442	1.47874e-18	-23.0796	23.0796		PTCHD1	-3.52484	3.61862e-35	-121.401	121.401		HTR3A	-1.58697	2.75039e-44	-69.1296	69.1296		DEAF1	-0.311303	3.96003e-06	-1.68175	1.68175		MYOM2	-0.417164
DSEL	-0.382734	2.43203e-15	-5.59329	5.59329		ART4	-3.43823	4.08e-75	-255.768	255.768		MOXD1	-0.681306	6.4741e-11	-6.94171	6.94171		OCEL1	-0.344292	1.12502e-10	-3.42531	3.42531		PPP1R1A	-3.09821	1.67834e-18	-55.0711	55.0711		UCN3	-3.36451	3.5416e-35	-115.91	115.91		CNRIP1	-0.356605	1.74955e-44	-15.604	15.604		LOC645513	-0.424683	4.87041e-06	-2.2561	2.2561		CHAD	-1.23415
GEFT	-0.331591	2.5522e-15	-4.83894	4.83894		FLRT2	-0.801268	4.67e-75	-59.5588	59.5588		CAMK1	-0.368228	7.005e-11	-3.73921	3.73921		LILRB5	-1.07989	1.99253e-10	-10.4756	10.4756		ANGPTL3	-5.40686	2.82611e-18	-94.884	94.884		DHDDS	-0.401694	9.82882e-36	-14.0623	14.0623		MOCS1	-0.313448	1.42272e-44	-13.7437	13.7437		AK125500	-0.432397	5.5054e-06	-2.27407	2.27407		NCS1	-0.371597
C1orf150	-1.60714	2.62837e-15	-23.4326	23.4326		ARHGAP24	-0.521331	4.86e-75	-38.7419	38.7419		PCDHGA5	-1.56215	1.56684e-10	-15.3169	15.3169		PLG	-2.51598	2.24199e-10	-24.2776	24.2776		HHLA3	-0.931101	1.45123e-18	-16.6092	16.6092		CCR2	-1.81764	2.62122e-35	-62.8566	62.8566		GRIA3	-1.32975	4.45378e-44	-57.6462	57.6462		HINT3	-0.32504	3.96003e-06	-1.75596	1.75596		PCDH20	-0.816716
GNA14	-0.490833	2.78145e-15	-7.14443	7.14443		CCDC141	-1.99345	6.43e-75	-147.898	147.898		PRSS35	-1.76673	1.6248e-10	-17.2949	17.2949		FAM54B	-0.248985	1.05776e-10	-2.48378	2.48378		SYVN1	0.499987	7.26776e-19	9.06907	9.06907		SDCBP2	-0.857796	1.04614e-35	-30.006	30.006		S100A11	0.209421	1.00216e-44	9.21435	9.21435		PBK	1.21629	6.44408e-06	6.31357	6.31357		EHD3	-0.392127
PJA2	-0.167131	2.92532e-15	-2.42906	2.42906		GRIN2B	-3.94909	6.62e-75	-292.94	292.94		STARD13	-0.45537	8.26888e-11	-4.5913	4.5913		PTGR1	-0.639552	1.02258e-10	-6.38932	6.38932		NCRNA00175	-4.15871	3.11386e-18	-72.8053	72.8053		TLR9	-1.36851	3.5416e-35	-47.1461	47.1461		SPEG	-0.665973	2.1759e-44	-29.0779	29.0779		FAM165B	-0.440388	4.84191e-06	-2.34066	2.34066		LOC100192379	-2.19939
CCDC80	-0.446055	3.01765e-15	-6.47687	6.47687		GULP1	-0.782486	1.18e-74	-57.8478	57.8478		TNMD	-2.39738	8.83306e-11	-24.103	24.103		BDH2	-0.354513	1.07413e-10	-3.53412	3.53412		ADH1B	-3.0116	1.88482e-18	-53.3798	53.3798		RICH2	-0.93606	1.3758e-35	-32.6324	32.6324		C1orf115	-0.320416	1.18937e-44	-14.0742	14.0742		TMEM47	-0.651285	4.53475e-06	-3.48011	3.48011		TMCC2	-0.426433
FRMD3	-0.801171	3.18629e-15	-11.6143	11.6143		PIK3C2G	-2.39301	1.29e-74	-176.818	176.818		SAG	-1.87362	4.22566e-11	-19.4371	19.4371		COL18A1	-0.250563	8.33554e-11	-2.52544	2.52544		C6orf52	-3.54403	3.4435e-18	-61.8893	61.8893		LTC4S	-2.43821	5.15172e-35	-83.6015	83.6015		C7orf31	-0.320232	2.41082e-44	-13.9678	13.9678		PRX	-0.814091	6.56799e-06	-4.21908	4.21908		CACNA2D2	-0.682478
GPR172A	0.219028	3.39558e-15	3.16914	3.16914		PTCH2	-1.14182	1.33e-74	-84.353	84.353		WSCD1	-1.05664	1.61628e-10	-10.3461	10.3461		SLC7A9	-1.10885	2.05073e-10	-10.7427	10.7427		CXCL1	-4.09668	3.28037e-18	-71.6266	71.6266		PRDX6	-0.322953	1.15306e-35	-11.2834	11.2834		CHST5	-0.746368	1.99878e-44	-32.6157	32.6157		SBF2	-0.34223	5.18451e-06	-1.80879	1.80879		PNMA6A	-0.577166
DSCAML1	-1.38886	3.52191e-15	-20.0734	20.0734		CD302	-0.503274	1.38e-74	-37.1719	37.1719		VAMP2	-0.312307	6.85112e-11	-3.17436	3.17436		C20orf132	-0.759084	2.33941e-10	-7.31066	7.31066		SLC1A1	-1.81642	1.596e-18	-32.3268	32.3268		SSBP2	-1.04742	2.78877e-35	-36.1932	36.1932		CHRNA3	-0.767112	3.64554e-44	-33.322	33.322		TSC22D3	-0.490872	3.34318e-06	-2.68794	2.68794		AMY2A	-2.18532
CTNNA2	-1.77437	3.55181e-15	-25.6389	25.6389		LOC415056	-3.29362	1.49e-74	-243.157	243.157		COL21A1	-0.915459	1.13583e-10	-9.10395	9.10395		MT1A	-1.30322	2.23856e-10	-12.5761	12.5761		MYO5A	0.517492	8.4497e-19	9.35272	9.35272		PTX3	-1.76174	5.19516e-35	-60.4003	60.4003		RNF150	-1.05077	4.62934e-44	-45.5348	45.5348		USP19	-0.278839	4.04242e-06	-1.50388	1.50388		SCAI	-0.312381
COBL	-0.893363	3.66018e-15	-12.897	12.897		RNF180	-0.746534	1.6e-74	-55.0911	55.0911		SGOL1	2.49487	4.82311e-11	25.7388	25.7388		PAOX	-0.323763	1.4271e-10	-3.18762	3.18762		GLIS3	-1.58582	1.39636e-18	-28.3149	28.3149		KCNG3	-3.07373	5.99172e-35	-105.191	105.191		STOX2	-1.16866	8.26985e-44	-50.3487	50.3487		PPP1R12B	-0.601999	4.23014e-06	-3.23493	3.23493		LOC650623	-0.598147
NRN1	-0.439514	3.70341e-15	-6.3428	6.3428		EMX2OS	-1.32007	1.68e-74	-97.3878	97.3878		PDGFRL	-0.675561	1.11711e-10	-6.72312	6.72312		LOC643837	-0.372397	1.84321e-10	-3.62507	3.62507		MEIS2	-1.2534	1.49222e-18	-22.3434	22.3434		LYNX1	-1.27257	3.31759e-35	-43.8771	43.8771		HSPB3	-1.68223	8.94018e-44	-72.4177	72.4177		C17orf108	-0.671288	6.18216e-06	-3.49665	3.49665		SLC6A10P	-2.07687
CCL21	-0.975345	3.83426e-15	-14.0609	14.0609		ALB	-2.5429	1.84e-74	-187.501	187.501		EXOC3L2	-0.566722	1.78811e-10	-5.52419	5.52419		LYRM1	-0.268831	1.1873e-10	-2.66827	2.66827		TRERF1	-1.07111	1.68389e-18	-19.0375	19.0375		CLCA2	-3.70548	7.33422e-35	-126.485	126.485		WDR43	0.202003	2.58724e-44	8.80472	8.80472		GPT	-1.03296	6.18216e-06	-5.38056	5.38056		KIRREL3	-0.75803
PTX3	-0.738275	3.96163e-15	-10.6327	10.6327		NACAD	-0.938639	1.86e-74	-69.2063	69.2063		C4orf39	-1.98993	2.33651e-10	-19.1659	19.1659		MANEA	-0.379567	1.35239e-10	-3.74591	3.74591		EYA4	-4.08596	3.06997e-18	-71.5569	71.5569		ZNF492	-3.99841	7.67389e-35	-136.406	136.406		CCL19	-0.9854	5.80374e-44	-42.605	42.605		SPOCD1	0.745543	6.18216e-06	3.88343	3.88343		TAC1	-1.38309
PLK1S1	-0.220649	4.10508e-15	-3.1744	3.1744		LOC144571	-0.742143	2.07e-74	-54.6841	54.6841		FAM133A	-2.44791	2.13575e-10	-23.6723	23.6723		PEG3	-0.806493	2.33094e-10	-7.76852	7.76852		C12orf56	-5.16492	4.11438e-18	-89.7957	89.7957		RAP1A	-0.311721	1.98954e-35	-10.8171	10.8171		RBM20	-0.871364	8.77257e-44	-37.5182	37.5182		KIF1C	-0.324323	3.70479e-06	-1.76147	1.76147		CHN1	-0.358475
CYS1	-0.663961	4.18628e-15	-9.54655	9.54655		BCHE	-1.75536	2.38e-74	-129.236	129.236		RASA4P	-0.365755	1.46689e-10	-3.59669	3.59669		THPO	-1.17801	2.33094e-10	-11.3471	11.3471		SPATA16	-3.03559	4.60352e-18	-52.6278	52.6278		SH3GL2	-3.46726	9.25728e-35	-118.003	118.003		SEPP1	-0.362504	1.84215e-44	-15.854	15.854		INPP5J	-0.757806	6.67681e-06	-3.92197	3.92197		SNURF	-0.379854
RGMA	-0.634996	4.40705e-15	-9.1159	9.1159		RGL1	-0.494834	2.6e-74	-36.4124	36.4124		CTXN1	-0.572815	1.24596e-10	-5.67345	5.67345		SEC24B	-0.22117	1.15428e-10	-2.19792	2.19792		MYO10	0.551559	7.72879e-19	9.98978	9.98978		GPR34	-1.10143	5.01855e-35	-37.7785	37.7785		PDGFD	-0.354913	4.08975e-44	-15.3991	15.3991		CYP2U1	-0.719165	6.61766e-06	-3.72477	3.72477		PAR5	-0.824667
CABP1	-0.825117	4.6907e-15	-11.8229	11.8229		PCDHGA3	-1.56898	2.98e-74	-115.361	115.361		WDR17	-2.0588	2.57545e-10	-19.7421	19.7421		MBL1P	-1.36327	2.41641e-10	-13.1104	13.1104		SATB2	-0.892651	1.62489e-18	-15.8795	15.8795		ZNF146	0.296256	2.67306e-35	10.2425	10.2425		CLIP4	-0.492852	5.44131e-44	-21.3229	21.3229		HPN	-1.46151	7.08316e-06	-7.52645	7.52645		C1orf173	-0.67744
PCDHA3	-1.37059	5.25386e-15	-19.5714	19.5714		MET	-0.816379	3.33e-74	-59.9855	59.9855		RAMP3	-0.453582	1.28653e-10	-4.48619	4.48619		ACAD8	-0.235905	1.30436e-10	-2.33183	2.33183		CKAP5	0.36987	9.15743e-19	6.67179	6.67179		GIMAP7	-0.808357	4.41291e-35	-27.7713	27.7713		GIMAP5	-0.323245	3.94884e-44	-14.03	14.03		DENND4C	-0.375279	4.67212e-06	-2.00042	2.00042		XK	-0.736338
LOH3CR2A	-0.423312	5.61217e-15	-6.03256	6.03256		KRTAP13-4	-1.39039	3.82e-74	-102.079	102.079		RND2	-0.869729	2.03224e-10	-8.42944	8.42944		ADH6	-1.16084	1.52829e-10	-11.3945	11.3945		LOC219347	-1.36142	3.05375e-18	-23.8455	23.8455		CTXN2	-3.58229	1.01607e-34	-121.773	121.773		AKR1B10	-0.814719	3.92661e-44	-35.3637	35.3637		AX746755	-0.824566	6.91071e-06	-4.25516	4.25516		RHOV	-1.11311
LOC92973	-0.726001	5.67847e-15	-10.3424	10.3424		TMEM47	-0.617215	5.8e-74	-45.2027	45.2027		ZNF582	-1.22237	2.81675e-10	-11.6739	11.6739		PRDX3	-0.273834	1.05667e-10	-2.73178	2.73178		FETUB	-4.36139	5.05507e-18	-75.4358	75.4358		CBFB	0.468082	3.91763e-35	16.1053	16.1053		RAB6B	-0.35608	5.76574e-44	-15.3966	15.3966		AURKA	0.810702	6.74499e-06	4.19216	4.19216		SSBP3	-0.340974
IL11RA	-0.244131	5.72315e-15	-3.477	3.477		FN1	0.66709	7.85e-74	48.7677	48.7677		RFTN2	-0.691412	2.4941e-10	-6.63969	6.63969		TMBIM6	-0.191884	9.45956e-11	-1.92347	1.92347		PRKCSH	0.311738	8.17877e-19	5.6385	5.6385		PYCR1	0.534254	3.41936e-35	18.4136	18.4136		NACAD	-0.554819	8.21581e-44	-23.9046	23.9046		SEC14L6	-0.712204	7.28149e-06	-3.65915	3.65915		FRS3	-0.279648
NFIX	-0.271586	5.94911e-15	-3.86347	3.86347		PTGER4	-0.618052	8.26e-74	-45.1691	45.1691		THSD7A	-1.35319	2.75245e-10	-12.9368	12.9368		PTMS	-0.267186	1.00506e-10	-2.67127	2.67127		CADM1	-0.994876	1.11944e-18	-17.859	17.859		RGMA	-1.23965	5.18168e-35	-42.502	42.502		HDAC9	-0.473138	5.94635e-44	-20.4517	20.4517		NDST3	-0.52402	6.91071e-06	-2.70419	2.70419		KLC2	-0.314685
GPR124	-0.296924	6.04694e-15	-4.22181	4.22181		RBMS2	-0.338987	1.17e-73	-24.7229	24.7229		GABRG1	-2.08009	8.83306e-11	-20.913	20.913		IGFBP4	-0.315869	9.7443e-11	-3.16224	3.16224		SSBP2	-0.957487	1.71242e-18	-17.0111	17.0111		CHST5	-1.65919	4.96134e-35	-56.9174	56.9174		CBFB	0.204939	3.83249e-44	8.89776	8.89776		CTC1	-0.351066	5.66503e-06	-1.84197	1.84197		EPB41L1	-0.312951
C16orf5	-0.319879	6.22001e-15	-4.54427	4.54427		RGMA	-0.857751	1.26e-73	-62.5297	62.5297		STAB2	-2.11341	2.91346e-10	-20.1526	20.1526		AKR1C4	-1.39469	2.09985e-10	-13.4975	13.4975		LRRC27	-0.635592	1.72899e-18	-11.2895	11.2895		CRABP1	-3.45424	1.32013e-34	-117.028	117.028		MCHR2	-1.21506	1.21347e-43	-52.1455	52.1455		CSRNP1	-0.439866	4.29334e-06	-2.36085	2.36085		TOLLIP	-0.241228
GPR146	-0.298822	6.28887e-15	-4.2437	4.2437		MSRB3	-0.596209	1.42e-73	-43.4325	43.4325		STAT5B	-0.276942	1.13707e-10	-2.75397	2.75397		P2RX3	-2.1205	1.25658e-10	-20.9947	20.9947		SNX24	0.630732	1.29078e-18	11.2833	11.2833		STYK1	-0.694683	5.18168e-35	-23.8176	23.8176		PLIN1	-0.899856	1.06634e-43	-38.6687	38.6687		OTX1	1.24104	7.6084e-06	6.35252	6.35252		ATP8A1	-0.543833
CD69	-0.519416	6.33764e-15	-7.37471	7.37471		FAM3D	-2.90897	1.46e-73	-211.877	211.877		GIPC3	-0.619173	2.58085e-10	-5.93678	5.93678		TSLP	-1.11979	2.64091e-10	-10.7257	10.7257		B9D1	-0.820618	1.60678e-18	-14.6021	14.6021		RPH3A	-3.62382	1.69129e-34	-122.383	122.383		ZER1	-0.142145	3.30084e-44	-6.18068	6.18068		CSDE1	-0.231578	3.2942e-06	-1.26957	1.26957		IRS4	-2.16503
WDR17	-1.36228	6.42768e-15	-19.3334	19.3334		ANTXR2	-0.483677	1.62e-73	-35.207	35.207		HRASLS5	-1.86348	3.34489e-10	-17.6577	17.6577		ADK	-0.376854	1.36944e-10	-3.71708	3.71708		ABCA6	-2.61753	3.62842e-18	-45.6504	45.6504		FGFR2	-1.09445	5.42488e-35	-37.5021	37.5021		MPPED1	-1.43544	1.40796e-43	-61.5107	61.5107		AK311558	-0.37273	6.85496e-06	-1.92478	1.92478		NMNAT2	-0.623933
C1orf175	-0.679145	6.62584e-15	-9.62943	9.62943		FAM122A	-0.310055	1.64e-73	-22.5674	22.5674		GRK5	-0.421835	1.56684e-10	-4.13608	4.13608		GPR133	-0.601148	2.24199e-10	-5.8007	5.8007		KLKP1	7.21401	5.42794e-18	124.552	124.552		MFSD4	-0.924703	6.01228e-35	-31.6442	31.6442		FBLIM1	-0.147612	3.52032e-44	-6.41426	6.41426		CST2	1.32168	7.29007e-06	6.78983	6.78983		MFSD6	-0.374216
PIP5K1B	-0.707268	6.87647e-15	-10.0168	10.0168		ST6GALNAC1	-1.97802	1.74e-73	-143.919	143.919		GATA6	-0.627213	1.77117e-10	-6.11642	6.11642		OXER1	-0.558682	1.76277e-10	-5.44928	5.44928		ANKRD2	-4.18449	3.65621e-18	-72.9648	72.9648		AMN	-0.973403	4.80636e-35	-33.4054	33.4054		GRIA4	-1.35479	1.63989e-43	-57.965	57.965		GALNT12	-0.598123	4.47051e-06	-3.19975	3.19975		SH3TC2	-0.54717
SLC8A3	-1.42877	7.16259e-15	-20.2099	20.2099		ITIH2	-3.68025	1.88e-73	-267.649	267.649		PLXNA4	-1.05128	3.44068e-10	-9.9486	9.9486		C21orf33	-0.285429	1.19171e-10	-2.83255	2.83255		G6PC	-6.65736	4.40509e-18	-115.545	115.545		NEURL	-1.29345	7.35229e-35	-44.1501	44.1501		LTC4S	-1.05287	1.62428e-43	-45.0517	45.0517		Histone3	0.820535	6.77132e-06	4.24161	4.24161		GABARAPL1	-0.314642
RSPO1	-1.47309	7.78968e-15	-20.7831	20.7831		EDA	-0.783977	1.88e-73	-57.0154	57.0154		PTCH2	-1.01527	4.0288e-10	-9.53827	9.53827		C8A	-1.50927	2.27585e-10	-14.5536	14.5536		KCNJ3	-4.61883	3.89942e-18	-80.4091	80.4091		MYPN	-3.22126	1.88386e-34	-108.637	108.637		MST1P9	-0.76347	1.11718e-43	-32.7925	32.7925		PDHB	-0.251821	4.23388e-06	-1.3531	1.3531		CLVS2	-1.3696
BCO2	-0.624834	7.84636e-15	-8.81349	8.81349		ACSM2B	-2.70787	1.96e-73	-196.883	196.883		ASB5	-2.38217	2.35698e-10	-22.9347	22.9347		RETSAT	-0.269891	1.21201e-10	-2.67637	2.67637		HAGHL	1.61845	1.97012e-18	28.6555	28.6555		WDR75	0.389373	5.99395e-35	13.3252	13.3252		NEURL	-0.558266	6.51012e-44	-24.1095	24.1095		KIAA1161	-0.611622	4.62985e-06	-3.26266	3.26266		ESYT3	-1.09308
SLC35F1	-0.759884	7.8674e-15	-10.7175	10.7175		WHAMML1	-0.74487	2.37e-73	-54.0964	54.0964		SLC5A4	-2.22949	3.62854e-10	-21.047	21.047		RNASE4	-0.383142	1.20744e-10	-3.80005	3.80005		SYN3	-2.40478	4.71924e-18	-41.6655	41.6655		SNX32	-3.61987	2.02597e-34	-121.966	121.966		NONO	0.13458	3.64554e-44	5.84593	5.84593		PTGER2	-1.02259	6.84737e-06	-5.28113	5.28113		NALCN	-0.535053
SSPN	-0.276241	8.05973e-15	-3.89325	3.89325		TRPC1	-0.682386	3.04e-73	-49.4846	49.4846		RASSF8	-0.525063	2.04653e-10	-5.08733	5.08733		FCGRT	-0.283485	1.1908e-10	-2.81335	2.81335		SLC30A1	-0.819308	1.54627e-18	-14.5925	14.5925		ALK	-3.847	2.04338e-34	-129.604	129.604		MB	-0.888717	1.17749e-43	-38.1518	38.1518		ABLIM1	-0.444507	3.86356e-06	-2.40612	2.40612		CDH7	-1.954
IGDCC4	-0.431956	8.47882e-15	-6.07834	6.07834		GPR64	-1.3932	3.26e-73	-100.988	100.988		TNS1	-0.477866	1.56777e-10	-4.68534	4.68534		CYP4F12	-1.15663	2.54348e-10	-11.0974	11.0974		DNAJB13	-4.11025	5.73869e-18	-70.8656	70.8656		GRIA3	-3.08485	2.08863e-34	-103.898	103.898		PLAC8	-0.556344	5.62907e-44	-24.0616	24.0616		ZER1	-0.28274	4.29318e-06	-1.51753	1.51753		APBB1	-0.257787
KLHL15	-0.185241	8.6934e-15	-2.60463	2.60463		MMP27	-3.61329	3.34e-73	-261.878	261.878		ITGA8	-1.3524	4.39333e-10	-12.6547	12.6547		GSTA1	-1.85454	2.70239e-10	-17.7447	17.7447		TNNI3K	-2.45711	4.34868e-18	-42.6594	42.6594		SLC35F1	-1.81772	2.02027e-34	-61.2475	61.2475		IGJ	-0.657385	4.28214e-44	-28.5097	28.5097		CDS2	-0.349494	5.71398e-06	-1.83242	1.83242		FBXO2	-0.582814
KBTBD11	-0.484527	8.81244e-15	-6.80998	6.80998		IL6	-1.80225	3.78e-73	-130.524	130.524		FAM19A5	-0.842374	3.67044e-10	-7.94804	7.94804		CD36	-0.800443	2.16904e-10	-7.73526	7.73526		PHLDB1	-0.584429	1.13252e-18	-10.4881	10.4881		GIMAP5	-0.759686	8.20022e-35	-25.8948	25.8948		EPHA6	-1.84514	2.5797e-43	-78.5816	78.5816		PRAME	1.36234	7.02555e-06	7.02056	7.02056		SGTB	-0.257888
MORN5	-1.82464	9.18053e-15	-25.6127	25.6127		CSF3	-4.12925	4.27e-73	-298.832	298.832		ATP8B2	-0.492375	2.05195e-10	-4.77004	4.77004		TCEA3	-0.425901	1.36018e-10	-4.20211	4.20211		HTR2B	-2.84851	4.40509e-18	-49.4389	49.4389		NONO	0.302296	6.06591e-35	10.3437	10.3437		ATRNL1	-1.27543	2.48336e-43	-54.3396	54.3396		NOSTRIN	-0.987759	6.74499e-06	-5.10772	5.10772		TACR3	-2.2004
LPAR1	-0.340992	1.00893e-14	-4.77258	4.77258		LOC642597	-2.86039	4.27e-73	-207.005	207.005		PMP2	-2.42474	4.73806e-10	-22.6092	22.6092		SULT1A2	-0.541189	2.02446e-10	-5.24611	5.24611		TTC26	-0.994099	2.87573e-18	-17.4377	17.4377		WNT2B	-1.13619	1.87719e-34	-38.3198	38.3198		ADAM33	-0.749392	1.68173e-43	-32.0547	32.0547		CDC37L1	-0.341462	5.39147e-06	-1.79892	1.79892		FAM13C	-0.383289
CRISPLD2	-0.316601	1.0092e-14	-4.43115	4.43115		SLC35A2	0.465194	4.67e-73	33.6478	33.6478		SHF	-0.5395	3.24849e-10	-5.11895	5.11895		DSG1	-1.89595	3.29979e-10	-17.9765	17.9765		C19orf48	0.719828	1.36909e-18	12.8587	12.8587		LRRC66	-0.867954	1.15421e-34	-29.4564	29.4564		ARL14	-0.428656	9.73671e-44	-18.4372	18.4372		LOC100130197	-0.415833	6.08255e-06	-2.16895	2.16895		DNAJC6	-0.482781
CCRL1	-0.573224	1.00974e-14	-8.02272	8.02272		ELAVL1	0.246805	5.31e-73	17.8378	17.8378		DSEL	-0.671191	3.29161e-10	-6.36463	6.36463		TAPT1	-0.27999	1.4942e-10	-2.75106	2.75106		ID4	-1.01956	1.68331e-18	-18.1215	18.1215		NGFR	-1.54823	1.89556e-34	-52.21	52.21		C14orf132	-0.435652	1.24316e-43	-18.6919	18.6919		CDC6	1.34389	8.42386e-06	6.81957	6.81957		HTR4	-1.71735
LOC339674	1.68574	1.02094e-14	23.5852	23.5852		MARCKSL1	0.47199	6.28e-73	34.0786	34.0786		IL3RA	-0.465489	3.34489e-10	-4.4108	4.4108		DHRS4L1	-1.13652	3.3804e-10	-10.764	10.764		VPS18	0.489875	1.33338e-18	8.75653	8.75653		CDC25B	0.611027	9.81e-35	20.78	20.78		CCR2	-0.753396	2.1733e-43	-32.1421	32.1421		LONRF2	-1.30298	8.33346e-06	-6.61806	6.61806		C17orf28	-0.41735
SGEF	-0.375317	1.03053e-14	-5.24954	5.24954		2018-03-04	1900-01-04 05:15:17	6.4e-73	304.582	304.582		RUNX1T1	-1.61752	6.11008e-10	-14.9037	14.9037		FTCD	-1.14213	1.83441e-10	-11.1204	11.1204		DCN	-2.1013	1.8281e-18	-37.2728	37.2728		C14orf132	-1.02609	1.51075e-34	-34.7032	34.7032		AMICA1	-0.38084	1.39385e-43	-16.3212	16.3212		BLM	1.04029	8.60174e-06	5.26948	5.26948		RTN4RL2	-0.607499
FLRT2	-0.553758	1.04902e-14	-7.7411	7.7411		KCNH8	-2.74095	6.47e-73	-197.867	197.867		ZP2	-2.12196	2.15453e-10	-20.5122	20.5122		ENTPD5	-0.514985	1.65115e-10	-5.03769	5.03769		SLC30A8	-5.32437	6.34657e-18	-91.5657	91.5657		PCSK5	-1.01515	1.59612e-34	-34.309	34.309		CSNK1E	0.138085	1.12208e-43	5.93073	5.93073		FEN1	0.529731	6.77132e-06	2.73835	2.73835		SNAP91	-0.937586
PTPRZ1	-1.30416	1.08692e-14	-18.211	18.211		CCDC50	-0.315771	7.56e-73	-22.7739	22.7739		PECAM1	-0.422431	2.50854e-10	-4.05559	4.05559		MYD88	-0.21029	1.4942e-10	-2.06622	2.06622		NOM1	0.461996	1.88949e-18	8.18826	8.18826		COLEC12	-1.22781	1.7245e-34	-41.4551	41.4551		CALM1	-0.0944719	8.48089e-44	-4.06905	4.06905		AX748380	-0.734378	8.66093e-06	-3.71774	3.71774		DLGAP1	-0.54358
TSHZ2	-0.575003	1.11266e-14	-8.02339	8.02339		SLC10A6	-2.06128	7.67e-73	-148.65	148.65		MORN5	-2.39397	6.73038e-10	-21.9574	21.9574		PDHB	-0.231421	1.51584e-10	-2.2724	2.2724		ZCCHC14	0.486013	1.41655e-18	8.67473	8.67473		RAB6B	-0.819144	1.99298e-34	-27.6055	27.6055		PRKAA2	-1.02807	3.08124e-43	-43.7045	43.7045		FXYD4	-1.42636	8.69857e-06	-7.21816	7.21816		KCNK12	-1.11812
DSTN	-0.145757	1.13101e-14	-2.0328	2.0328		FBXW7	-0.346048	9.86e-73	-24.9176	24.9176		C4orf31	-1.35053	6.48652e-10	-12.4086	12.4086		C14orf167	-0.300487	1.69884e-10	-2.93571	2.93571		C4orf31	-5.13853	5.29199e-18	-88.7753	88.7753		DPYD	-1.02814	1.66787e-34	-34.7284	34.7284		SLC26A3	-0.961515	1.27083e-43	-41.2451	41.2451		LOC100131825	-1.4156	8.75474e-06	-7.15975	7.15975		EXD1	-2.0488
NME1	0.229576	1.13101e-14	3.20178	3.20178		CCDC82	-0.543797	1.05e-72	-39.1419	39.1419		C6orf186	-2.35216	6.96102e-10	-21.5395	21.5395		UBB	-0.186751	1.26469e-10	-1.84846	1.84846		REPIN1	0.447063	1.29096e-18	7.99755	7.99755		MT2A	-0.771914	1.02015e-34	-26.2384	26.2384		MYPN	-1.38484	7.02978e-43	-58.3754	58.3754		FER1L6	-1.24645	8.08575e-06	-6.34728	6.34728		C5orf53	-0.32931
RGS5	-0.303485	1.1844e-14	-4.22648	4.22648		C10orf54	-0.515198	1.07e-72	-37.0791	37.0791		DCHS2	-1.51388	7.23275e-10	-13.8379	13.8379		RDH11	-0.267207	1.52282e-10	-2.62326	2.62326		C20orf26	-4.03743	6.81381e-18	-69.3089	69.3089		PRRT1	-1.06458	3.54568e-34	-35.6104	35.6104		RICH2	-0.391396	1.96436e-43	-16.7153	16.7153		RNASEH2A	0.589142	7.00394e-06	3.03683	3.03683		CHGB	-0.661332
SOX8	-0.774359	1.18952e-14	-10.7827	10.7827		RAB8A	0.318909	1.2e-72	22.9362	22.9362		NCRNA00219	-0.352383	3.66425e-10	-3.32509	3.32509		CFH	-0.556665	1.35713e-10	-5.49283	5.49283		WNK2	-2.41339	5.61404e-18	-41.6327	41.6327		LCN10	-2.57246	4.70695e-34	-85.7331	85.7331		PALM	-0.417467	2.94387e-43	-17.7553	17.7553		NIM1	-1.20781	8.98452e-06	-6.09524	6.09524		CACNA1F	-1.59568
LOC158696	-1.65242	1.22142e-14	-22.9903	22.9903		CLCN6	-0.352903	1.45e-72	-25.3521	25.3521		PCBP3	-1.08648	8.30645e-10	-9.86587	9.86587		SLC38A3	-1.0963	2.01677e-10	-10.629	10.629		DOC2B	-2.66721	5.55964e-18	-46.0226	46.0226		MASP1	-2.38613	3.39653e-34	-79.8613	79.8613		RPH3A	-1.54	8.94356e-43	-64.7547	64.7547		CLU	-0.58953	4.03996e-06	-3.1797	3.1797		SRCIN1	-0.606029
PODN	-0.413324	1.42475e-14	-5.723	5.723		MCAM	-0.439299	1.6e-72	-31.5399	31.5399		CAP2	-0.537023	4.39684e-10	-5.02485	5.02485		SLC2A2	-1.61016	3.08856e-10	-15.313	15.313		DHDH	-4.22381	6.18719e-18	-72.6854	72.6854		BARX2	-1.4675	2.45519e-34	-49.3225	49.3225		SOX4	0.236996	2.20838e-43	10.1093	10.1093		FAM13A	-0.567014	6.91071e-06	-2.92607	2.92607		BBS7	-0.209636
PRX	-0.244399	1.42804e-14	-3.38377	3.38377		CSRNP3	-2.45198	1.82e-72	-175.905	175.905		FMOD	-0.569705	3.29664e-10	-5.40191	5.40191		CNGA1	-1.03599	3.26136e-10	-9.82802	9.82802		ANKRD45	-2.31683	5.41253e-18	-40.0038	40.0038		SLC25A23	-0.435617	1.35764e-34	-14.7531	14.7531		STAP1	-1.27865	8.63109e-43	-53.785	53.785		AY343891	-0.385435	8.32576e-06	-1.95785	1.95785		LSM11	-0.293055
KIAA1210	-1.70045	1.50062e-14	-23.5065	23.5065		C7orf51	-1.97455	1.94e-72	-141.6	141.6		PCDHB15	-0.932591	7.74225e-10	-8.49696	8.49696		CLPB	-0.322208	2.15359e-10	-3.11473	3.11473		ATP6V1G2	-1.73916	5.82533e-18	-29.9739	29.9739		AMICA1	-0.912273	2.4194e-34	-30.6672	30.6672		NKX2-2	-1.79722	9.42044e-43	-75.53	75.53		ZWINT	0.680376	7.82741e-06	3.47426	3.47426		FAM19A4	-1.46579
RORB	-1.38311	1.53755e-14	-19.1051	19.1051		RIMBP2	-2.51413	2.27e-72	-180.122	180.122		MPDZ	-0.609251	4.55335e-10	-5.69142	5.69142		BCO2	-0.56415	2.09128e-10	-5.46074	5.46074		C14orf180	-5.04597	7.94087e-18	-86.2868	86.2868		PLAC8	-1.26091	1.48801e-34	-42.6531	42.6531		TCEAL7	-0.572856	7.12165e-43	-24.1444	24.1444		OIP5	1.17314	9.37978e-06	5.8983	5.8983		TRIM23	-0.236993
FAM138F	-1.69511	1.55498e-14	-23.4066	23.4066		STAC	-1.45734	2.27e-72	-104.409	104.409		TESC	-0.812275	6.48652e-10	-7.46318	7.46318		SLC23A2	-0.278831	1.83392e-10	-2.71487	2.71487		CELSR2	-0.715404	1.59227e-18	-12.7327	12.7327		CCND1	0.460579	1.69081e-34	15.5546	15.5546		NECAB1	-0.706533	8.17333e-43	-29.7363	29.7363		PLEKHA3	-0.27815	5.99755e-06	-1.45251	1.45251		GPR21	-1.53859
PARM1	-0.345332	1.5705e-14	-4.76695	4.76695		OXGR1	-2.71735	2.34e-72	-194.646	194.646		NPAS3	-1.12317	9.52396e-10	-10.1323	10.1323		ST6GAL1	-0.39972	1.53755e-10	-3.92252	3.92252		C6orf97	-2.3227	5.9632e-18	-40.0073	40.0073		OSR1	-2.29266	5.35248e-34	-76.2802	76.2802		RTN1	-0.569617	7.12165e-43	-24.0079	24.0079		GATA3	1.07072	8.99948e-06	5.40263	5.40263		PCDHA6	-1.1697
KIAA0513	-0.263337	1.60841e-14	-3.63237	3.63237		NUP210	0.668785	2.45e-72	47.8922	47.8922		PNPLA7	-0.574723	6.70322e-10	-5.27234	5.27234		MIP	-1.89268	3.06767e-10	-18.0054	18.0054		BACE2	0.665311	1.41655e-18	11.875	11.875		KCNMB1	-1.25516	3.08402e-34	-42.0617	42.0617		ACACB	-0.288835	3.53938e-43	-12.2613	12.2613		LOC541471	1.12457	9.59821e-06	5.64286	5.64286		CPAMD8	-0.791224
ADHFE1	-0.554469	1.69538e-14	-7.63545	7.63545		MUSTN1	-1.18088	2.9e-72	-84.4771	84.4771		VGLL3	-0.708737	5.54766e-10	-6.55999	6.55999		APOA1	-1.60944	2.53087e-10	-15.4454	15.4454		BMP6	-1.39225	2.60854e-18	-24.4808	24.4808		P2RY4	-3.65181	8.09593e-34	-120.845	120.845		ALK	-1.65648	1.47267e-42	-69.2936	69.2936		INSRR	-0.489807	8.93021e-06	-2.4731	2.4731		PPP1R1A	-0.830695
F13A1	-0.415645	1.8503e-14	-5.70796	5.70796		STAT5B	-0.346662	3.41e-72	-24.775	24.775		DSCAML1	-1.6372	1.08438e-09	-14.6772	14.6772		PGM1	-0.359417	1.74385e-10	-3.50737	3.50737		TRIM6	-2.05967	4.33065e-18	-35.7629	35.7629		CREB3L3	-2.40824	6.88266e-34	-79.8626	79.8626		NDRG2	-0.21206	3.08124e-43	-9.01496	9.01496		DMXL1	-0.419993	7.15694e-06	-2.16098	2.16098		SLC7A10	-1.33342
ZNF385D	-1.1454	1.85138e-14	-15.7292	15.7292		ADCY5	-1.52217	3.52e-72	-108.764	108.764		COX4I2	-1.11531	1.05564e-09	-10.0115	10.0115		EBPL	-0.296342	2.05073e-10	-2.87099	2.87099		WDR31	-1.70451	4.77483e-18	-29.5239	29.5239		WDR17	-3.31835	1.06593e-33	-109.414	109.414		TMEM20	-0.232505	5.71798e-43	-9.82163	9.82163		FAM180B	-0.37273	8.58381e-06	-1.88837	1.88837		NETO1	-0.991394
ACSS3	-0.75391	1.98161e-14	-10.3308	10.3308		HPD	-3.67083	3.58e-72	-262.267	262.267		LPHN3	-1.15801	9.18476e-10	-10.4648	10.4648		PC	-0.596062	1.93414e-10	-5.78986	5.78986		FAM89A	-1.14064	3.51083e-18	-19.9094	19.9094		CNNM4	-0.454348	2.31825e-34	-15.2819	15.2819		GPR34	-0.466865	9.74349e-43	-19.6136	19.6136		VILL	-0.883196	6.33935e-06	-4.59082	4.59082		ZNF25	-0.298316
GRK5	-0.249284	1.98836e-14	-3.41557	3.41557		AADAC	-4.10308	3.74e-72	-293.071	293.071		ESR1	-0.702027	4.24844e-10	-6.57923	6.57923		HRG	-1.42834	2.62537e-10	-13.6846	13.6846		SRL	-1.7281	4.96564e-18	-29.903	29.903		KIAA1211	-0.748694	3.02647e-34	-25.0955	25.0955		ZZEF1	-0.194727	4.4063e-43	-8.24785	8.24785		PMP2	-0.552465	9.18604e-06	-2.7827	2.7827		CELF5	-0.781637
P2RY12	-1.44707	2.03589e-14	-19.8122	19.8122		LCN10	-2.62343	5.29e-72	-186.989	186.989		CA11	-0.488968	5.13785e-10	-4.54213	4.54213		CPOX	-0.283401	2.35406e-10	-2.72864	2.72864		SULT1C4	-1.60221	4.09245e-18	-27.8592	27.8592		CASP7	-0.474827	2.47503e-34	-15.9572	15.9572		ARMCX1	-0.386771	9.79078e-43	-16.2479	16.2479		SPRYD3	-0.295389	5.19677e-06	-1.56091	1.56091		MYH13	-1.80406
CAP2	-0.368378	2.15123e-14	-5.03474	5.03474		LOC90586	-3.08691	6.1e-72	-219.833	219.833		MOCS1	-0.545572	5.96467e-10	-5.03259	5.03259		SLC22A3	-0.986397	2.41858e-10	-9.48563	9.48563		NYX	-4.65083	9.38113e-18	-79.1931	79.1931		SLITRK2	-3.75516	1.19582e-33	-123.628	123.628		ANLN	0.346779	8.57217e-43	14.5879	14.5879		TCEA3	-0.542878	5.2983e-06	-2.86415	2.86415		RAP1GAP2	-0.52797
MYLK2	1.33808	2.20575e-14	18.2735	18.2735		NOTCH4	-0.46241	6.1e-72	-32.9304	32.9304		ACCN1	-2.1998	1.26857e-09	-19.5709	19.5709		LOC342346	-1.95327	3.47822e-10	-18.4753	18.4753		ADH1A	-4.34766	8.45543e-18	-74.227	74.227		ZBTB7B	-0.372299	2.57643e-34	-12.5051	12.5051		MS4A1	-1.09795	1.61454e-42	-45.8853	45.8853		EIF4B	-0.226622	4.61482e-06	-1.20922	1.20922		CBX7	-0.38981
PTPRQ	-1.32012	2.54814e-14	-17.9454	17.9454		RGS7BP	-2.58445	7.86e-72	-183.766	183.766		ZIK1	-0.983828	1.25313e-09	-8.75804	8.75804		CSRNP1	-0.358605	2.23022e-10	-3.46113	3.46113		KSR2	-2.92565	6.50725e-18	-50.2819	50.2819		FUT9	-3.66912	1.10905e-33	-120.916	120.916		LCN10	-1.09202	2.3938e-42	-45.451	45.451		PTPLA	-0.849662	9.4226e-06	-4.27025	4.27025		OPRL1	-0.326866
SYT15	-0.423234	2.60723e-14	-5.74913	5.74913		SLIT3	-0.678675	8.38e-72	-48.238	48.238		PPP1R1A	-1.83481	1.31356e-09	-16.296	16.296		HPD	-1.6302	3.72646e-10	-15.3707	15.3707		NKD1	-3.12547	8.54723e-18	-53.346	53.346		MB	-1.9358	7.03621e-34	-64.1769	64.1769		CLCA2	-1.59411	2.56031e-42	-66.3016	66.3016		PAQR8	-0.757645	6.21093e-06	-3.94494	3.94494		NPY1R	-0.987813
HSPA2	-0.293949	2.66654e-14	-3.99008	3.99008		INPP1	-0.457172	1.64e-71	-32.361	32.361		ANGPT4	-2.31868	1.06891e-09	-20.801	20.801		COPZ2	-0.44719	3.2601e-10	-4.24239	4.24239		PAPLN	-1.39503	3.52402e-18	-24.3474	24.3474		MRGPRX2	-2.81221	1.10348e-33	-92.6826	92.6826		GTF2IRD1	0.335859	1.1543e-42	14.0851	14.0851		ZSCAN18	-0.96593	8.93812e-06	-4.87674	4.87674		PLCXD2	-0.62754
TXNDC12	0.146443	2.85762e-14	1.98343	1.98343		PTPRB	-0.581457	1.65e-71	-41.157	41.157		DACH2	-2.38316	1.02063e-09	-21.4273	21.4273		C1R	-0.391591	1.77691e-10	-3.81814	3.81814		CCDC42B	-2.82796	9.50796e-18	-48.1372	48.1372		IGJ	-1.54079	2.58958e-34	-51.7503	51.7503		TMEM196	-1.36263	3.32776e-42	-56.519	56.519		KIF23	0.972213	1.00669e-05	4.85825	4.85825		RAB3B	-1.36615
CRTAC1	-0.918413	2.89607e-14	-12.4337	12.4337		KCTD12	-0.444863	1.67e-71	-31.4862	31.4862		TCEAL4	-0.350291	5.72661e-10	-3.23742	3.23742		FLVCR2	-0.475732	3.29273e-10	-4.5111	4.5111		ABI3BP	-1.35965	3.47853e-18	-23.7377	23.7377		CHRNA3	-1.77228	9.30196e-34	-58.5411	58.5411		UNC80	-1.58484	3.72664e-42	-65.6578	65.6578		PDE7B	-1.0384	1.02436e-05	-5.18114	5.18114		PRR18	-0.532354
GPR183	-0.424002	3.0509e-14	-5.73063	5.73063		FLJ13197	-1.31915	1.68e-71	-93.3625	93.3625		GLI1	-1.01907	1.50145e-09	-8.99179	8.99179		ACOT6	-1.49101	4.83766e-10	-13.8893	13.8893		H3F3C	-0.6418	3.19282e-18	-11.2288	11.2288		DNAJC28	-1.07628	1.35569e-33	-35.3751	35.3751		NLGN4X	-0.618437	2.66022e-42	-25.7116	25.7116		MFSD7	-0.61816	8.83978e-06	-3.12391	3.12391		MAPRE3	-0.335872
CNKSR3	-0.29785	3.13101e-14	-4.02226	4.02226		HNRNPA2B1	0.215873	1.94e-71	15.2649	15.2649		RUSC2	-0.352581	7.05021e-10	-3.22675	3.22675		LNP1	-0.429714	4.34131e-10	-4.02315	4.02315		LRP2	-4.85535	7.83521e-18	-83.0554	83.0554		RASGRP2	-1.22662	8.91628e-34	-40.5396	40.5396		HIST1H1C	-0.299219	1.35936e-42	-12.5273	12.5273		CBWD3	0.762381	1.01545e-05	3.80683	3.80683		INPP5F	-0.379251
C8orf77	1.18598	3.13101e-14	16.0159	16.0159		DLK2	-2.20646	2.38e-71	-155.827	155.827		NLGN3	-0.755338	1.53833e-09	-6.65676	6.65676		PPPDE2	-0.276398	2.61877e-10	-2.64842	2.64842		ARPC1A	0.369321	1.97012e-18	6.53902	6.53902		PLXNA1	0.443644	4.30794e-34	14.8025	14.8025		NOP58	0.179623	1.28109e-42	7.52483	7.52483		GABARAP	-0.205179	4.25639e-06	-1.10201	1.10201		CDYL2	-0.676525
MEIS2	-0.258411	3.15708e-14	-3.48873	3.48873		C17orf91	-0.526689	2.64e-71	-37.1728	37.1728		ARID5A	-0.340962	7.8215e-10	-3.10504	3.10504		HS3ST3B1	-0.940301	5.09482e-10	-8.7381	8.7381		OXT	-4.5738	1.16728e-17	-77.4474	77.4474		SIGLEC6	-3.20935	1.72064e-33	-105.152	105.152		BARX2	-0.636825	2.44158e-42	-26.4998	26.4998		SHROOM3	-0.764333	6.02191e-06	-3.99002	3.99002		PGBD5	-0.427752
PCDH19	-0.629416	3.19799e-14	-8.49404	8.49404		CYP11A1	-1.72601	2.67e-71	-121.811	121.811		ZFP2	-0.892844	1.95727e-09	-7.7752	7.7752		RNF185	-0.18277	2.34068e-10	-1.7602	1.7602		DLEC1	-2.54835	1.05621e-17	-43.2614	43.2614		SNTG2	-3.68796	1.62166e-33	-120.928	120.928		C1orf177	-1.37695	5.94799e-42	-56.7656	56.7656		DUSP9	0.955107	9.18604e-06	4.81075	4.81075		RIMS3	-0.531582
TTYH3	0.213523	3.48804e-14	2.87346	2.87346		PTRF	-0.416274	2.67e-71	-29.3779	29.3779		C1orf88	-1.30526	1.67072e-09	-11.4564	11.4564		DDO	-0.515711	4.03203e-10	-4.84484	4.84484		SLC22A11	-6.69139	9.51428e-18	-113.898	113.898		ACACB	-0.693008	5.16462e-34	-23.0681	23.0681		OGFOD1	0.136466	1.69847e-42	5.70017	5.70017		TMEM132C	-0.812806	1.06529e-05	-4.0417	4.0417		TNNT1	-1.25982
DCN	-0.381999	3.54295e-14	-5.13813	5.13813		ELTD1	-0.495867	4.69e-71	-34.8737	34.8737		FOXO1	-0.343422	8.05647e-10	-3.12303	3.12303		HMGN5	-0.522255	4.16257e-10	-4.89908	4.89908		FRMD3	-1.17685	4.68275e-18	-20.3942	20.3942		PRSS36	-0.854735	1.23401e-33	-28.1282	28.1282		ADRA1A	-1.64561	6.84457e-42	-67.7411	67.7411		PDGFD	-0.814523	9.10483e-06	-4.10579	4.10579		CNST	-0.238225
LY6G6D	-1.61924	3.64089e-14	-21.7606	21.7606		CAPN3	-0.855696	5.28e-71	-60.1361	60.1361		PAPPA	-0.760854	1.38881e-09	-6.73915	6.73915		SULT1B1	-1.78667	5.47513e-10	-16.5475	16.5475		C2orf39	-4.19469	1.24383e-17	-70.9123	70.9123		ADCY9	-0.501313	5.42993e-34	-16.6763	16.6763		CASP7	-0.19773	1.43448e-42	-8.2737	8.2737		GSN	-0.349001	4.77141e-06	-1.85716	1.85716		VSNL1	-0.899323
TAGLN	-0.342889	3.64204e-14	-4.60797	4.60797		DGAT2	-0.877379	5.59e-71	-61.6382	61.6382		HMGCLL1	-2.42918	1.87725e-09	-21.1981	21.1981		RMND1	-0.26931	2.81767e-10	-2.57194	2.57194		DIO1	-5.81731	9.72075e-18	-98.9658	98.9658		ABCC8	-3.4984	2.27483e-33	-114.199	114.199		CD27	-0.487955	3.00799e-42	-20.2608	20.2608		IL2RA	1.04694	1.08221e-05	5.1988	5.1988		C9orf45	-0.470522
RADIL	-0.737887	3.76736e-14	-9.90536	9.90536		SOX5	-1.55156	5.62e-71	-108.998	108.998		KY	-1.42865	2.20333e-09	-12.3677	12.3677		SLC17A2	-1.76412	5.42258e-10	-16.346	16.346		LGI2	-1.78952	5.04732e-18	-30.9531	30.9531		MPEG1	-0.883894	5.85991e-34	-29.3737	29.3737		MEF2C	-0.292738	2.38128e-42	-12.1847	12.1847		ABL1	-0.274796	5.76571e-06	-1.4397	1.4397		RFPL2	-1.36473
DCUN1D3	-0.182767	3.95076e-14	-2.44968	2.44968		PTPN14	-0.644931	5.69e-71	-45.3031	45.3031		ACACB	-0.404493	1.00771e-09	-3.63909	3.63909		MOCS1	-0.370816	2.62537e-10	-3.55272	3.55272		RGS7BP	-3.01042	9.02584e-18	-51.3112	51.3112		EEF1A2	-2.256	2.23168e-33	-73.6616	73.6616		COLEC12	-0.520402	3.34647e-42	-21.5839	21.5839		FZD4	-0.559093	8.24997e-06	-2.84218	2.84218		TPTE2P1	-0.909636
FOXN3	-0.171745	4.01679e-14	-2.30072	2.30072		RAG1AP1	0.595056	6.24e-71	41.7758	41.7758		SPRY1	-0.457687	9.67883e-10	-4.12567	4.12567		SERPINA10	-1.1848	3.7009e-10	-11.1747	11.1747		TTC30B	-0.822926	4.68984e-18	-14.2604	14.2604		CYS1	-1.21571	1.62008e-33	-39.8638	39.8638		MET	0.233312	2.24778e-42	9.71704	9.71704		FAM49B	0.376754	7.10658e-06	1.93966	1.93966		ROGDI	-0.323835
CNTN3	-0.897579	4.09638e-14	-12.0164	12.0164		SMYD4	-0.300953	7.73e-71	-21.1004	21.1004		GJC1	-0.508885	1.014e-09	-4.57689	4.57689		FAM151A	-2.29613	5.93078e-10	-21.1861	21.1861		C9orf68	-1.79787	8.5643e-18	-30.6848	30.6848		ANLN	0.790625	1.11751e-33	26.0525	26.0525		STYK1	-0.314235	2.9119e-42	-13.052	13.052		CDKN3	0.857697	1.02136e-05	4.28061	4.28061		LY6H	-0.741736
PTCH1	-0.233933	4.19893e-14	-3.12929	3.12929		LRIG3	-0.61507	7.95e-71	-43.1162	43.1162		ACSM1	-1.3505	2.46838e-09	-11.6246	11.6246		PEPD	-0.267244	2.34068e-10	-2.57374	2.57374		DBH	-3.42936	1.14956e-17	-58.0916	58.0916		CCL8	-2.33839	2.35409e-33	-76.2975	76.2975		NGFR	-0.641439	5.00509e-42	-26.4918	26.4918		PRIMA1	-1.10757	9.62397e-06	-5.55628	5.55628		THRB	-0.469632
HRC	-0.758205	4.25181e-14	-10.1383	10.1383		ADRB1	-2.35047	9.28e-71	-164.609	164.609		EGFLAM	-0.514986	1.44832e-09	-4.55203	4.55203		RARRES2	-0.430773	2.15359e-10	-4.16421	4.16421		ACSM5	-2.54778	8.36129e-18	-43.5104	43.5104		KIAA0125	-2.51701	2.62206e-33	-82.0075	82.0075		LRRN4CL	-0.494088	4.96328e-42	-20.4079	20.4079		C11orf52	-0.702508	8.99948e-06	-3.5447	3.5447		DNM1	-0.552844
CDC37L1	-0.170469	4.61615e-14	-2.27333	2.27333		KLHL3	-0.588165	1.13e-70	-41.1403	41.1403		CCDC81	-0.836291	2.58083e-09	-7.18227	7.18227		EPO	-1.52218	5.74155e-10	-14.0664	14.0664		TMEM92	-4.93506	1.29703e-17	-83.3386	83.3386		MEF2C	-0.687101	1.15887e-33	-22.6303	22.6303		AOX1	-0.677016	5.28231e-42	-27.9453	27.9453		CCNA2	0.692314	9.83494e-06	3.46658	3.46658		ACADSB	-0.255128
TMEM229A	-1.80213	4.61676e-14	-24.0326	24.0326		LOC100124692	-3.67563	1.47e-70	-256.679	256.679		SH2D3C	-0.378896	1.24708e-09	-3.37373	3.37373		GCSH	-0.993781	5.83204e-10	-9.17676	9.17676		RBM33	0.33329	2.95566e-18	5.84235	5.84235		TUBB4	-0.666324	1.96655e-33	-21.793	21.793		BCL2	-0.312106	3.29042e-42	-12.947	12.947		intersectin_1_long_form	-0.710924	1.15879e-05	-3.50912	3.50912		HDAC11	-0.337238
FAM46A	-0.227018	4.61676e-14	-3.02744	3.02744		DNAH9	-2.32628	1.51e-70	-162.423	162.423		PURG	-1.74984	2.7952e-09	-14.9674	14.9674		ATP2B2	-1.05828	4.31053e-10	-9.91133	9.91133		AGXT2	-7.07222	1.1118e-17	-119.902	119.902		SIGLEC8	-2.3921	3.14738e-33	-77.7481	77.7481		RIOK3	-0.174693	2.25833e-42	-7.27529	7.27529		CDH2	-1.20094	1.14629e-05	-5.9335	5.9335		FRMPD2	-1.74195
NFATC1	-0.311392	4.71544e-14	-4.14976	4.14976		DOCK11	-0.641533	1.51e-70	-44.7925	44.7925		DLL4	-0.405069	1.47898e-09	-3.57678	3.57678		MAN1A1	-0.503568	2.55866e-10	-4.83021	4.83021		LRRC7	-4.62079	1.42033e-17	-77.8493	77.8493		CACNB2	-1.00494	2.01792e-33	-32.8565	32.8565		LTK	-0.710591	5.34671e-42	-29.3275	29.3275		HRH2	-1.33207	1.2049e-05	-6.55254	6.55254		BRWD1	-0.235115
RAET1K	1.62807	5.00432e-14	21.6544	21.6544		NEUROG2	-4.0786	1.59e-70	-284.681	284.681		NRXN1	-1.99258	2.89848e-09	-17.0123	17.0123		DENND5B	-0.335427	3.054e-10	-3.19163	3.19163		CPN2	-5.79682	1.29843e-17	-97.8884	97.8884		MBNL1	-0.228642	8.34831e-34	-7.5631	7.5631		GSN	-0.205776	2.11958e-42	-8.57544	8.57544		C8orf46	-0.545251	1.15501e-05	-2.69213	2.69213		P2RX2	-1.97977
GLI1	-0.673108	5.05013e-14	-8.95011	8.95011		PAFAH1B3	0.971417	1.62e-70	67.7956	67.7956		TSHZ3	-0.506087	1.30383e-09	-4.49647	4.49647		ATG2A	-0.192875	2.62907e-10	-1.84778	1.84778		LOC283314	-1.17383	6.92505e-18	-20.1425	20.1425		VAT1L	-1.33268	2.62253e-33	-43.4203	43.4203		SLC35F1	-0.77343	1.07047e-41	-31.6877	31.6877		HIPK3	-0.345092	6.47748e-06	-1.79054	1.79054		FAM189A1	-0.571603
CYBRD1	-0.334481	5.05955e-14	-4.44722	4.44722		ZNF676	-2.36807	1.69e-70	-165.225	165.225		FZD4	-0.4249	1.22549e-09	-3.78658	3.78658		NOTUM	-1.49618	6.02327e-10	-13.7951	13.7951		GPER	-1.31643	5.49801e-18	-22.7213	22.7213		ESM1	4.7596	4.51446e-33	153.951	153.951		CCND1	0.198026	3.02496e-42	8.22192	8.22192		CDC25B	0.679402	9.5382e-06	3.41096	3.41096		ENC1	-0.404709
CYGB	-0.279918	5.06964e-14	-3.72151	3.72151		VWF	-0.45296	1.91e-70	-31.5799	31.5799		MAMSTR	-0.565076	2.07327e-09	-4.90675	4.90675		FAM35B	-0.282955	3.36526e-10	-2.68043	2.68043		ASPA	-2.56328	8.52954e-18	-43.7529	43.7529		DENND2A	-0.694493	1.75324e-33	-22.7489	22.7489		KIAA0125	-1.07248	9.73204e-42	-43.9842	43.9842		XKR8	-0.358134	9.5857e-06	-1.79725	1.79725		GABRA3	-0.895855
TMEM88	-0.335993	5.1398e-14	-4.46503	4.46503		ARID5B	-0.449769	1.95e-70	-31.3534	31.3534		CABP1	-1.44344	3.20318e-09	-12.2612	12.2612		RMND5A	-0.248769	2.58697e-10	-2.385	2.385		FAM183A	-3.87144	1.61032e-17	-65.0135	65.0135		SEMA3G	-0.856303	1.87872e-33	-28.0235	28.0235		CIDEC	-0.785785	8.48054e-42	-32.2734	32.2734		SHC2	-0.632781	9.80496e-06	-3.16932	3.16932		AKAP11	-0.275194
EMP1	-0.285048	5.29957e-14	-3.78423	3.78423		HIST1H2AM	3.79837	2.12e-70	264.646	264.646		HIST1H2AM	2.4106	9.12351e-10	21.7914	21.7914		NRG4	-1.22874	5.84745e-10	-11.345	11.345		SUSD4	-1.98997	6.09524e-18	-34.2574	34.2574		HLF	-1.15348	2.72184e-33	-37.5632	37.5632		SLC16A12	-1.35062	1.45072e-41	-55.1573	55.1573		DQ588143	-0.468742	1.20572e-05	-2.30562	2.30562		ABCG8	-2.15179
AKR1B10	-0.731076	5.31456e-14	-9.7047	9.7047		CYP3A4	-3.54114	2.19e-70	-246.674	246.674		KIF17	-0.732147	2.92218e-09	-6.24836	6.24836		KLHL2	-0.322226	3.33083e-10	-3.05388	3.05388		C9orf103	-1.03368	5.67504e-18	-17.8269	17.8269		CELF4	-3.06011	5.03007e-33	-98.8368	98.8368		CRYAB	-0.398917	4.54446e-42	-16.4922	16.4922		USO1	-0.241718	6.62042e-06	-1.25188	1.25188		TTC9B	-0.886176
CC2D2A	-0.27309	5.68162e-14	-3.61722	3.61722		RCAN1	-0.588862	2.2e-70	-41.0187	41.0187		ZNF826	-1.44005	3.57182e-09	-12.1643	12.1643		PRKAG2	-0.264105	3.2601e-10	-2.5055	2.5055		LEMD1	-3.84008	1.771e-17	-64.3283	64.3283		AKR1B10	-1.87635	1.59645e-33	-61.5385	61.5385		PRDX6	-0.140455	2.81683e-42	-5.83592	5.83592		TYMS	0.528359	9.07297e-06	2.66412	2.66412		GOLGA7B	-0.567797
CREM	-0.188053	5.68433e-14	-2.49083	2.49083		CXCL12	-0.550322	2.36e-70	-38.3173	38.3173		C3orf15	-1.29172	3.02646e-09	-11.0042	11.0042		CEBPD	-0.299157	2.74638e-10	-2.86031	2.86031		GUCY1B3	-0.681671	4.68984e-18	-11.8126	11.8126		TRHDE	-2.17665	3.5444e-33	-70.6334	70.6334		SCN3A	-0.937965	1.47897e-41	-38.2971	38.2971		CENPK	1.04144	1.32566e-05	5.07971	5.07971		KIAA1543	-0.90814
PPM1L	-0.376598	6.02603e-14	-4.97862	4.97862		GPR34	-0.676231	2.58e-70	-47.0578	47.0578		KLHL38	-2.21281	3.48116e-09	-18.7166	18.7166		ANKRD35	-0.917942	6.88079e-10	-8.41051	8.41051		TMEM132E	-3.32818	1.33262e-17	-56.164	56.164		CYTSA	-0.330821	1.37106e-33	-10.8717	10.8717		NBEA	-0.703319	1.09204e-41	-28.8092	28.8092		HIF1AN	-0.29648	8.58381e-06	-1.50206	1.50206		NTNG2	-0.516824
ANTXR2	-0.290459	6.16664e-14	-3.83696	3.83696		BVES	-0.754933	6.38e-70	-52.2377	52.2377		RIMBP2	-1.30066	3.32174e-09	-11.0278	11.0278		DAB1	-1.73771	6.58817e-10	-15.9544	15.9544		MRGPRF	-2.41546	9.51428e-18	-41.115	41.115		CFL2	-0.696688	1.83717e-33	-22.8067	22.8067		CSE1L	0.203816	5.08827e-42	8.41627	8.41627		CD36	-0.828298	1.10054e-05	-4.10703	4.10703		WNK2	-0.815474
SNRK	-0.139908	6.16664e-14	-1.84818	1.84818		PPARA	-0.543062	6.92e-70	-37.5581	37.5581		ZNF415	-0.909456	3.21957e-09	-7.72328	7.72328		GALK1	-0.36453	3.0428e-10	-3.46913	3.46913		FCAMR	-5.70543	1.54383e-17	-95.9162	95.9162		CD27	-1.13282	2.68231e-33	-36.8975	36.8975		FAM46C	-0.351111	5.54288e-42	-14.4855	14.4855		NUP62CL	1.13202	1.40277e-05	5.49373	5.49373		?|728603	-2.4217
EPHA6	-1.5835	7.10343e-14	-20.8207	20.8207		NRIP2	-0.623993	9.36e-70	-43.0734	43.0734		SAMD5	-0.781285	3.45131e-09	-6.61125	6.61125		UGT1A1	-1.86889	6.5347e-10	-17.1654	17.1654		PPP1R14A	-1.11899	7.51377e-18	-19.1617	19.1617		PLIN1	-2.06397	5.25764e-33	-66.6234	66.6234		PCSK5	-0.418811	9.70332e-42	-17.1767	17.1767		UG0898H09	-0.491632	1.29953e-05	-2.40222	2.40222		PWWP2B	-0.291771
TLL1	-0.750125	7.35909e-14	-9.85152	9.85152		ARAP3	-0.452345	9.93e-70	-31.2132	31.2132		C6orf174	-0.967609	4.03089e-09	-8.12269	8.12269		GPR125	-0.336595	2.95285e-10	-3.20767	3.20767		HAS2	-4.05893	1.51391e-17	-68.2709	68.2709		TRAK2	-0.297975	1.59645e-33	-9.77265	9.77265		SIGLEC6	-1.36549	2.62965e-41	-55.4116	55.4116		HIST1H2BF	1.01148	1.38354e-05	4.9148	4.9148		DNM3	-0.527319
TLN1	-0.144164	7.39275e-14	-1.89304	1.89304		LCA5	-0.563381	1.43e-69	-38.7858	38.7858		ZNF788	-0.847141	4.07641e-09	-7.10728	7.10728		APOA4	-2.31699	7.29886e-10	-21.1697	21.1697		TSPO2	-3.96198	1.91037e-17	-66.24	66.24		VPREB3	-2.14579	5.96492e-33	-69.1468	69.1468		ARRDC4	-0.23483	6.45185e-42	-9.67273	9.67273		SNORD116-20	-1.19777	1.42469e-05	-5.80472	5.80472		ZRANB1	-0.242528
TIPARP	-0.231803	7.52352e-14	-3.04209	3.04209		FEZF2	-3.11996	1.48e-69	-214.746	214.746		NOTCH4	-0.367741	2.26775e-09	-3.1789	3.1789		PIK3C2G	-1.82115	7.28016e-10	-16.6414	16.6414		DNAH5	-3.10612	1.31362e-17	-52.436	52.436		NACAD	-1.28211	4.4848e-33	-41.4739	41.4739		DIRAS2	-1.51766	2.9584e-41	-61.5092	61.5092		FOXO3	-0.306611	7.95618e-06	-1.5635	1.5635		UNC5D	-0.958057
MAP6	-0.500856	7.66739e-14	-6.5689	6.5689		PPP4R1L	-0.918142	2.15e-69	-63.0466	63.0466		PPP1R9A	-1.25141	3.77461e-09	-10.5408	10.5408		MOCS2	-0.260562	3.2601e-10	-2.47189	2.47189		GNAS	0.333982	2.79811e-18	5.86243	5.86243		SOX9	0.554758	1.66433e-33	18.1843	18.1843		CLDN11	-0.687609	1.95916e-41	-27.9911	27.9911		CHAD	-1.16814	1.40727e-05	-5.66738	5.66738		INA	-0.878724
TMEFF2	-1.77829	8.22622e-14	-23.2686	23.2686		MT1X	-0.689578	2.43e-69	-47.315	47.315		LAMA4	-0.482989	1.92452e-09	-4.20957	4.20957		KCNE1	-1.81207	6.27612e-10	-16.6753	16.6753		NR2F1	-0.951526	5.78247e-18	-16.4023	16.4023		SLC18A3	-4.2329	6.9842e-33	-136.113	136.113		SLC18A3	-1.84036	3.20928e-41	-74.5227	74.5227		AK096314	0.948122	1.30359e-05	4.63144	4.63144		KCNC1	-0.541287
LYNX1	-0.373159	8.22622e-14	-4.88271	4.88271		EPHB6	-0.950618	2.72e-69	-65.1796	65.1796		LOC145845	-1.45791	1.93104e-09	-12.7045	12.7045		C19orf12	-0.214985	3.37393e-10	-2.03631	2.03631		ACSM2B	-7.24064	1.58714e-17	-121.638	121.638		XDH	-1.04639	1.84907e-33	-34.2514	34.2514		TRIM9	-0.850103	2.40275e-41	-34.5306	34.5306		SYNE1	-0.955439	1.37008e-05	-4.64654	4.64654		C6orf136	-0.241664
KLHDC1	-0.439043	8.45175e-14	-5.73963	5.73963		SLC26A4	-1.45071	2.84e-69	-99.4417	99.4417		CYP1B1	-0.651265	2.29505e-09	-5.62642	5.62642		SCML1	-0.474244	4.294e-10	-4.44231	4.44231		PRMT6	-0.529089	4.46346e-18	-9.17986	9.17986		CSE1L	0.457137	1.78016e-33	14.971	14.971		TUBB4	-0.286522	1.66569e-41	-11.6839	11.6839		KCNJ16	-1.51768	1.42997e-05	-7.35267	7.35267		ZNF385B	-1.07166
ENAM	-1.47592	8.46422e-14	-19.2939	19.2939		SNCG	-0.9773	3.48e-69	-66.9044	66.9044		UNC5D	-2.43769	4.75526e-09	-20.2884	20.2884		AKR7L	-0.77613	5.73951e-10	-7.17232	7.17232		MESDC2	0.338276	3.88587e-18	5.88955	5.88955		CHRM2	-4.38293	8.08599e-33	-140.658	140.658		BVES	-0.559724	1.91396e-41	-22.7909	22.7909		TIMELESS	0.70113	1.31463e-05	3.42235	3.42235		EID2B	-0.316042
EPHX2	-0.484183	8.50289e-14	-6.32848	6.32848		C7	-1.70277	4.36e-69	-116.402	116.402		REEP2	-0.639922	3.82314e-09	-5.3866	5.3866		RXRA	-0.313127	3.13851e-10	-2.97573	2.97573		PTGIS	-2.55813	1.07397e-17	-43.409	43.409		BMP2	-0.781894	2.26942e-33	-25.5242	25.5242		VAT1L	-0.549513	1.90506e-41	-22.3762	22.3762		CLDN18	-1.41081	9.71287e-06	-7.07191	7.07191		CDR1	-1.27597
HSPA12B	-0.312521	9.28083e-14	-4.07291	4.07291		CITED1	-1.74861	5.02e-69	-119.429	119.429		BMP6	-0.567414	3.87643e-09	-4.77285	4.77285		RILP	-0.353571	4.10656e-10	-3.3188	3.3188		TNFSF10	-0.703473	3.8995e-18	-12.2468	12.2468		ADRA1A	-3.80867	8.1751e-33	-122.211	122.211		PLXNA1	0.195129	1.1074e-41	7.99165	7.99165		BBIP1	-0.346905	8.66093e-06	-1.75618	1.75618		RTN2	-0.356925
MKX	-1.0557	9.32943e-14	-13.7559	13.7559		NPAS3	-1.00278	6.07e-69	-68.4066	68.4066		IFFO1	-0.41801	3.05267e-09	-3.55949	3.55949		CAMK1	-0.291143	4.10093e-10	-2.73299	2.73299		POU3F4	-5.44916	1.83245e-17	-91.2024	91.2024		GTPBP4	0.456742	2.39723e-33	14.8991	14.8991		MPND	-0.157747	1.04505e-41	-6.46462	6.46462		TTK	0.96733	1.44018e-05	4.68341	4.68341		FAM196B	-0.963067
CYP1B1	-0.493755	9.54471e-14	-6.42881	6.42881		FAM83H	0.679929	7.56e-69	46.3177	46.3177		SGTB	-0.323252	3.31189e-09	-2.74115	2.74115		ABCA5	-0.365705	3.96898e-10	-3.43811	3.43811		SERPINE2	-1.23712	5.88709e-18	-21.3157	21.3157		CHP	-0.390282	1.91233e-33	-12.7694	12.7694		ARHGEF37	-0.270574	1.24468e-41	-11.0678	11.0678		SULT1C2	-1.33796	1.27358e-05	-6.54926	6.54926		SCN1B	-0.380683
PTBP1	0.115058	9.61911e-14	1.4977	1.4977		C10orf10	-0.607588	8.37e-69	-41.3629	41.3629		SLC22A17	-0.458543	2.68239e-09	-3.93039	3.93039		RABEPK	-0.2602	4.212e-10	-2.43951	2.43951		VCAM1	-1.19039	4.8664e-18	-20.609	20.609		HTR3A	-3.61449	9.58254e-33	-115.73	115.73		PPAP2B	-0.203251	1.07218e-41	-8.32713	8.32713		PTH	-0.417904	1.29953e-05	-2.04197	2.04197		MAPK8IP2	-0.506766
STAC	-0.86399	1.06891e-13	-11.2069	11.2069		CCL16	-3.66747	8.86e-69	-249.581	249.581		NCRNA00028	-1.69351	2.20129e-09	-14.6613	14.6613		PVALB	-1.99594	7.09794e-10	-18.2606	18.2606		ABCF2	0.329503	3.99829e-18	5.73273	5.73273		SIGLEC1	-1.14271	4.18806e-33	-36.9987	36.9987		MPEG1	-0.371924	1.14269e-41	-15.2274	15.2274		SMPD1	-0.36504	8.64833e-06	-1.84822	1.84822		GABRB3	-0.837481
OSBPL10	-0.249523	1.10215e-13	-3.23326	3.23326		SPINT2	0.525909	9.78e-69	35.7669	35.7669		GIMAP7	-0.483802	3.02193e-09	-4.12186	4.12186		ACSM2B	-1.77921	7.38042e-10	-16.2476	16.2476		S1PR3	-0.840923	4.9233e-18	-14.5545	14.5545		WSCD2	-3.17626	1.09056e-32	-101.521	101.521		PJA2	-0.169694	9.85095e-42	-6.95858	6.95858		HBB	-0.840657	7.97539e-06	-4.28588	4.28588		CYP4Z1	-2.17841
NCRNA00092	-1.20554	1.11274e-13	-15.6161	15.6161		FRMD3	-1.31604	1.02e-68	-89.4793	89.4793		PTN	-0.765935	2.47825e-09	-6.59153	6.59153		FH	-0.289139	3.29979e-10	-2.74147	2.74147		C11orf70	-3.09582	1.60775e-17	-51.9905	51.9905		JPH2	-1.20943	5.39888e-33	-39.0254	39.0254		NR3C1	-0.312594	1.29559e-41	-12.7812	12.7812		HERC3	-0.416889	1.019e-05	-2.08104	2.08104		CHRNB2	-0.604923
PNMAL2	-0.540064	1.134e-13	-6.99133	6.99133		EGR3	-0.862302	1.11e-68	-58.5974	58.5974		MFRP	-0.43166	2.69667e-09	-3.69897	3.69897		GCLC	-0.355489	3.52937e-10	-3.36019	3.36019		SLC25A3	0.363178	3.28188e-18	6.34977	6.34977		PLIN4	-1.93717	6.21189e-33	-62.39	62.39		GTPBP4	0.196124	1.29875e-41	8.01881	8.01881		HIGD1A	-0.271807	7.30914e-06	-1.39604	1.39604		SLC4A1AP	-0.153434
EML1	-0.316054	1.25351e-13	-4.07768	4.07768		CDH13	-0.495601	1.13e-68	-33.6745	33.6745		RACGAP1P	2.09343	1.8714e-09	18.2711	18.2711		ASB4	-2.05648	6.23179e-10	-18.9307	18.9307		PRKCQ	-2.02414	9.33292e-18	-34.471	34.471		PALM	-0.968768	5.13793e-33	-31.2808	31.2808		WSCD2	-1.36752	4.45931e-41	-55.1805	55.1805		KANK3	-0.558586	1.40277e-05	-2.71083	2.71083		KLHL34	-1.63556
IL1RAPL1	-1.63592	1.30769e-13	-21.0764	21.0764		EZR	0.390176	1.41e-68	26.4737	26.4737		C5orf53	-0.2893	3.14834e-09	-2.45961	2.45961		RAF1	-0.216485	3.53769e-10	-2.04606	2.04606		ZNF454	-2.99018	1.78009e-17	-50.0842	50.0842		ATRNL1	-2.92837	1.286e-32	-93.388	93.388		IL1R2	-0.537567	1.72138e-41	-21.9134	21.9134		QSOX1	-0.364539	7.18169e-06	-1.87511	1.87511		NRGN	-0.638444
PDIA4	0.165798	1.40875e-13	2.13069	2.13069		ANGPTL5	-3.73224	1.53e-68	-253.103	253.103		IL17B	-1.86315	6.52343e-09	-15.2509	15.2509		ADRA1B	-0.81073	7.48103e-10	-7.39875	7.39875		SGCZ	-4.57285	2.41492e-17	-75.9874	75.9874		C7orf58	-1.02611	5.09441e-33	-33.136	33.136		LGALS4	-0.197299	8.21956e-42	-8.10604	8.10604		TTC37	-0.274641	8.7704e-06	-1.38885	1.38885		NR4A2	-0.477062
RCC1	0.318037	1.40875e-13	4.08715	4.08715		HIST1H2BO	4.12084	2.4e-68	278.65	278.65		CD99L2	-0.317041	2.53975e-09	-2.72504	2.72504		GRPEL1	-0.262701	3.86521e-10	-2.47276	2.47276		SYDE1	-0.714731	6.09717e-18	-12.304	12.304		CNRIP1	-0.808896	6.73858e-33	-26.0234	26.0234		KAT2A	0.218715	1.47148e-41	8.93064	8.93064		MIR596	-0.344912	1.40422e-05	-1.67371	1.67371		NPAS1	-0.62059
TACC2	-0.2427	1.45684e-13	-3.11544	3.11544		DPT	-1.02949	2.46e-68	-69.6029	69.6029		IGFN1	-1.83175	6.93325e-09	-14.9454	14.9454		TTPA	-1.52653	8.31356e-10	-13.8612	13.8612		SLC5A9	-2.93968	1.70798e-17	-49.2911	49.2911		PTPRH	-0.670944	3.3397e-33	-21.7898	21.7898		AMN	-0.401514	1.45627e-41	-16.3965	16.3965		NEXN	-0.653793	1.05608e-05	-3.25347	3.25347		LOC157627	-1.00723
C5orf53	-0.187109	1.46607e-13	-2.40133	2.40133		CAV3	-3.25797	2.69e-68	-220.142	220.142		TAC1	-2.43599	6.69937e-09	-19.9117	19.9117		PER3	-0.495411	4.5362e-10	-4.62878	4.62878		COL23A1	-2.11683	1.6501e-17	-35.5257	35.5257		CLDN11	-1.65668	1.09546e-32	-52.948	52.948		SNX24	-0.294427	2.89221e-41	-11.9357	11.9357		IFNAR1	-0.269923	9.2955e-06	-1.35818	1.35818		PCDHA5	-1.21924
FANCI	0.330751	1.56299e-13	4.23561	4.23561		PSD2	-2.00895	2.97e-68	-135.659	135.659		REV3L	-0.364598	2.85334e-09	-3.11536	3.11536		COBLL1	-0.414085	3.69817e-10	-3.90565	3.90565		CNGA3	-3.90582	2.46254e-17	-64.8702	64.8702		SQRDL	-0.425372	3.32101e-33	-13.8155	13.8155		PTGER4	-0.268902	1.71758e-41	-10.9618	10.9618		BOLA2	0.68939	1.47264e-05	3.33107	3.33107		NPY5R	-1.68601
CMAH	-0.393761	1.5964e-13	-5.03891	5.03891		MEG3	-1.10662	3.58e-68	-74.6369	74.6369		SOX18	-0.473477	3.64895e-09	-3.99512	3.99512		SCARB1	-0.361505	3.428e-10	-3.42163	3.42163		DYRK3	-0.929157	1.09635e-17	-15.7585	15.7585		SLC16A12	-3.2042	1.74507e-32	-101.759	101.759		LOC284276	-1.47304	7.74651e-41	-59.0848	59.0848		TMEM25	-0.542485	1.2106e-05	-2.6674	2.6674		SPTBN2	-0.556302
ARID5B	-0.19429	1.62121e-13	-2.485	2.485		EPB41L2	-0.464683	3.64e-68	-31.3377	31.3377		GH1	-2.10971	3.54154e-09	-17.8288	17.8288		SLC17A8	-2.00445	5.99836e-10	-18.485	18.485		SLC39A10	-0.576628	6.21822e-18	-9.92165	9.92165		NDRG2	-0.481693	3.77252e-33	-15.6181	15.6181		PDE5A	-0.28614	1.85957e-41	-11.6547	11.6547		KIF20A	1.26748	1.66011e-05	6.0584	6.0584		RHO	-1.80612
PCDHGB7	-0.589062	1.65123e-13	-7.5295	7.5295		PIK3R2	0.393118	4.4e-68	26.4791	26.4791		ATP2B2	-1.61129	7.74066e-09	-13.0696	13.0696		LOC100133985	-1.26666	8.86648e-10	-11.4661	11.4661		GUCY1A3	-0.705649	5.47039e-18	-12.1809	12.1809		SHISA9	-3.34792	1.56769e-32	-106.48	106.48		C1orf201	-0.192588	2.68602e-41	-7.81346	7.81346		CMA1	-1.32094	1.67424e-05	-6.30905	6.30905		CYP1A1	-1.84587
COLEC11	-0.566918	1.65688e-13	-7.24561	7.24561		BACH2	-0.804571	4.72e-68	-54.1686	54.1686		PPP1R3C	-0.80716	4.11822e-09	-6.76827	6.76827		ACADL	-1.20068	7.75643e-10	-10.9386	10.9386		IGSF10	-3.22315	1.95401e-17	-53.8558	53.8558		SPEG	-1.52521	8.3179e-33	-48.9289	48.9289		PPM1G	0.115275	1.81375e-41	4.69648	4.69648		VAMP2	-0.309592	8.45475e-06	-1.57053	1.57053		MAL	-0.685829
LHFP	-0.258275	1.69125e-13	-3.29864	3.29864		RNF125	-0.513466	5.12e-68	-34.5515	34.5515		HSPA12A	-0.525818	4.44096e-09	-4.39191	4.39191		STYX	-0.246107	4.52838e-10	-2.29964	2.29964		TRAK1	0.445204	4.57401e-18	7.71971	7.71971		MEIS3P1	-0.934329	7.15252e-33	-30.0345	30.0345		C16orf54	-0.57872	4.87419e-41	-23.3294	23.3294		IL24	1.13539	1.56293e-05	5.45676	5.45676		PNLDC1	-1.97629
NRIP2	-0.295283	1.73819e-13	-3.76779	3.76779		SOX6	-1.32421	5.55e-68	-89.0606	89.0606		PTPRM	-0.503065	3.24848e-09	-4.27018	4.27018		NTF3	-1.43326	9.59775e-10	-12.9249	12.9249		RUFY3	0.469758	5.39768e-18	8.11169	8.11169		GRIA4	-3.12198	1.85744e-32	-99.0639	99.0639		CGRRF1	-0.205315	3.26071e-41	-8.31251	8.31251		ACOX3	-0.426976	1.06938e-05	-2.12244	2.12244		RPRML	-1.06085
PPM1K	-0.281996	1.73819e-13	-3.59824	3.59824		MPPED2	-1.10574	6.12e-68	-74.3204	74.3204		ART5	-1.74439	8.20083e-09	-14.1054	14.1054		CYP26A1	-2.10286	9.7068e-10	-18.9529	18.9529		ZNF385D	-3.44382	1.9548e-17	-57.5424	57.5424		CD48	-0.936815	6.94544e-33	-30.1264	30.1264		PTPLAD2	-0.357861	3.71859e-41	-14.4682	14.4682		CSF2	0.814628	1.3935e-05	3.95574	3.95574		USP27X	-0.320344
CCL2	-0.367812	1.76562e-13	-4.69075	4.69075		ABI3BP	-0.926536	7.3e-68	-62.2045	62.2045		DDR1	0.372363	3.64354e-09	3.14218	3.14218		KNG1	-1.5478	6.38504e-10	-14.2318	14.2318		ZBTB8B	-3.73967	2.70717e-17	-61.9569	61.9569		MFAP5	-1.71874	8.33142e-33	-55.1359	55.1359		CREB3L3	-0.976291	6.99865e-41	-39.2029	39.2029		TTLL7	-0.915094	1.56293e-05	-4.398	4.398		DNAJC5G	-2.21265
CHRD	-0.463156	1.79659e-13	-5.90318	5.90318		OR10A3	-2.62943	7.65e-68	-176.478	176.478		FLJ36777	-1.5266	8.54015e-09	-12.3174	12.3174		ZDHHC19	-1.89449	8.57403e-10	-17.177	17.177		ARC	-2.40176	1.49778e-17	-40.4085	40.4085		ABHD5	-0.390544	5.52337e-33	-12.5981	12.5981		LPP	-0.232929	2.80339e-41	-9.4458	9.4458		WDR7	-0.404649	1.29808e-05	-1.9774	1.9774		SLC25A22	-0.341326
EIF2AK1	0.124646	1.83138e-13	1.58764	1.58764		CRIM1	-0.489258	9.88e-68	-32.7828	32.7828		LOC728819	-1.43371	8.23463e-09	-11.5906	11.5906		IDH1	-0.31522	3.60061e-10	-2.97682	2.97682		C6orf225	-0.777885	7.62923e-18	-13.3155	13.3155		MORC2	0.353583	6.29394e-33	11.3858	11.3858		KLHL34	-1.56866	9.97809e-41	-62.7481	62.7481		CHP1	-0.263332	7.82741e-06	-1.34467	1.34467		APBA1	-0.440561
PLSCR4	-0.341631	1.84237e-13	-4.35054	4.35054		DARC	-1.52531	9.99e-68	-102.197	102.197		DUSP26	-1.736	8.87798e-09	-13.9777	13.9777		ADH1C	-1.13656	5.23143e-10	-10.5488	10.5488		ZNF804B	-4.73525	2.74661e-17	-78.4214	78.4214		RNASEL	-0.476482	6.41469e-33	-15.3393	15.3393		KIAA1211	-0.315406	2.8381e-41	-12.7888	12.7888		RPRM	-1.24717	1.68007e-05	-5.95483	5.95483		ADCY5	-0.653672
STON1-GTF2A1L	-1.88195	2.03715e-13	-23.8837	23.8837		KIAA1239	-3.66907	1.01e-67	-245.812	245.812		APH1B	-0.374541	4.63181e-09	-3.12152	3.12152		ALPL	-0.690046	5.42433e-10	-6.39372	6.39372		BAIAP2L1	0.668671	5.58188e-18	11.5367	11.5367		PGM1	-0.481597	5.03007e-33	-15.5548	15.5548		PTX3	-0.744363	9.26875e-41	-29.7991	29.7991		DDX39A	0.341874	1.02437e-05	1.7058	1.7058		RAPGEF2	-0.280779
KIAA0495	-0.311196	2.04855e-13	-3.94863	3.94863		LOC201651	-3.5459	1.03e-67	-237.53	237.53		ZDHHC1	-0.39699	4.8035e-09	-3.30234	3.30234		GNA14	-0.664197	9.25782e-10	-6.00002	6.00002		NACC1	0.437594	5.16919e-18	7.5645	7.5645		NKX2-2	-4.02649	2.45178e-32	-127.279	127.279		DARC	-0.715034	4.95567e-41	-28.8194	28.8194		ZBED3	-0.665591	1.35266e-05	-3.24064	3.24064		C9orf125	-0.715211
C6orf186	-1.52395	2.15553e-13	-19.303	19.303		RAX2	-2.36775	1.44e-67	-158.264	158.264		PPAP2A	-0.37873	3.46584e-09	-3.20413	3.20413		AS3MT	-0.451604	5.0741e-10	-4.1975	4.1975		IL1RL1	-4.74119	1.97932e-17	-79.1943	79.1943		GAB1	-0.373331	6.33091e-33	-12.0207	12.0207		CAB39	-0.103735	2.61962e-41	-4.20975	4.20975		LCTL	0.782553	1.76995e-05	3.71872	3.71872		DPP10	-0.844302
MID2	-0.202361	2.16043e-13	-2.56299	2.56299		PPP2R2B	-1.52194	1.5e-67	-101.702	101.702		RGS2	-0.511752	3.34508e-09	-4.33741	4.33741		STARD4	-0.490966	7.96838e-10	-4.46711	4.46711		AGBL3	-2.21195	2.36695e-17	-36.7754	36.7754		LGALS4	-0.466269	4.17309e-33	-15.0976	15.0976		P2RY4	-1.52662	1.43501e-40	-60.8254	60.8254		CACNA2D2	-1.21743	1.76995e-05	-5.78525	5.78525		RAB15	-0.368584
C6orf174	-0.566806	2.23519e-13	-7.17049	7.17049		NUDT7	-0.736922	1.5e-67	-49.244	49.244		TULP2	-2.23268	6.38046e-09	-18.2972	18.2972		PROS1	-0.471827	4.35455e-10	-4.4168	4.4168		ARRB1	-0.806365	8.08515e-18	-13.7827	13.7827		SLC25A42	-0.508013	1.04486e-32	-16.2467	16.2467		APOBEC3A	-0.63415	1.02412e-40	-25.3594	25.3594		UNC13B	-0.519996	1.04467e-05	-2.59011	2.59011		KLHL11	-0.504125
CPEB3	-0.246349	2.23519e-13	-3.11649	3.11649		SPC24	3.59505	1.67e-67	240.068	240.068		C14orf37	-0.76943	7.85031e-09	-6.23632	6.23632		HMGCS1	-0.333928	4.40529e-10	-3.12424	3.12424		ZNF608	-1.27748	1.00089e-17	-21.7167	21.7167		SLC41A2	-0.668744	7.75312e-33	-21.4737	21.4737		P2RX4	-0.192491	3.7001e-41	-7.78275	7.78275		SPCS3	-0.248419	8.88764e-06	-1.25482	1.25482		GDAP1	-0.33575
ERG	-0.25614	2.25081e-13	-3.23957	3.23957		C4orf12	-1.18715	1.95e-67	-79.1948	79.1948		ZNF610	-1.2314	9.79403e-09	-9.8623	9.8623		DUSP14	-0.314413	6.27612e-10	-2.89332	2.89332		SCHIP1	-0.68284	7.59565e-18	-11.6898	11.6898		TRIM3	-0.415079	8.92838e-33	-13.303	13.303		HRNBP3	-1.24747	1.39797e-40	-49.7173	49.7173		TSPYL4	-0.387831	1.12271e-05	-1.91966	1.91966		TPPP	-0.648835
TARSL2	-0.201927	2.4769e-13	-2.54551	2.54551		PNMAL2	-0.80778	2.1e-67	-53.861	53.861		SOX8	-1.10005	1.00841e-08	-8.79637	8.79637		SS18L1	-0.2792	5.4284e-10	-2.58688	2.58688		DNAJC22	-1.61338	1.42617e-17	-27.1786	27.1786		PLN	-1.36799	1.10082e-32	-43.7187	43.7187		MFAP5	-0.735682	6.8109e-41	-29.55	29.55		C2orf48	0.78881	1.65043e-05	3.77241	3.77241		CACNA1C	-0.534147
DIRC3	-1.15005	2.69378e-13	-14.4557	14.4557		FHOD3	-0.639574	2.13e-67	-42.6415	42.6415		SLC26A7	-1.65911	1.03032e-08	-13.2514	13.2514		SLCO1B1	-2.12631	1.16515e-09	-18.9956	18.9956		AGXT	-6.00474	2.50618e-17	-99.6846	99.6846		MET	0.540604	7.29775e-33	17.3733	17.3733		BMP2	-0.333533	5.33639e-41	-13.4323	13.4323		JA429504	-0.228331	5.99755e-06	-1.19235	1.19235		SNPH	-0.371721
PRKAG2	-0.197763	2.90431e-13	-2.47935	2.47935		STK32A	-3.49762	2.21e-67	-233.136	233.136		PRICKLE1	-0.584031	5.03939e-09	-4.84607	4.84607		UAP1	-0.29256	4.97846e-10	-2.72166	2.72166		C21orf88	-4.04559	3.11881e-17	-66.7766	66.7766		HDAC9	-1.0989	1.40216e-32	-35.0034	35.0034		TRANK1	-0.254546	4.99214e-41	-10.2586	10.2586		S100A7A	1.17753	1.49823e-05	5.68088	5.68088		PAR4	-2.24844
FYCO1	-0.185176	3.46696e-13	-2.3073	2.3073		GPR44	-1.7894	2.46e-67	-119.19	119.19		LIN7A	-1.74042	1.06002e-08	-13.8793	13.8793		PCYT2	-0.345386	4.95049e-10	-3.21394	3.21394		PRODH2	-7.35531	2.46203e-17	-122.162	122.162		SYNPO2	-1.09102	7.7963e-33	-35.0307	35.0307		PTPRH	-0.286006	4.92914e-41	-11.5281	11.5281		VWA5A	-0.569616	1.19475e-05	-2.80406	2.80406		RUSC2	-0.318107
SEMA3D	-0.73719	3.46856e-13	-9.18527	9.18527		MPZ	-1.31735	2.46e-67	-87.7475	87.7475		ANO2	-1.01157	1.03032e-08	-8.07941	8.07941		ACSM2A	-1.78717	1.06093e-09	-16.0387	16.0387		MAML2	-0.932787	8.57014e-18	-15.9199	15.9199		NLGN4X	-1.47628	2.33673e-32	-46.6969	46.6969		SLCO2A1	-0.327012	5.49631e-41	-13.1655	13.1655		CKS1B	0.606345	1.46775e-05	2.93068	2.93068		PCSK2	-1.05699
MYH2	-1.50847	3.50773e-13	-18.788	18.788		CNGA1	-1.97465	2.47e-67	-131.526	131.526		THPO	-1.59704	1.07101e-08	-12.7288	12.7288		MERTK	-0.394536	7.73299e-10	-3.59487	3.59487		GLYAT	-6.40031	2.41492e-17	-106.355	106.355		CIDEC	-1.78075	2.18218e-32	-56.3806	56.3806		NAT1	-0.274976	7.73623e-41	-11.0297	11.0297		CASQ2	-1.26014	1.78996e-05	-5.98207	5.98207		ACTL6B	-1.09
ZNF521	-0.397795	3.5141e-13	-4.95421	4.95421		GRIK1	-3.69496	2.76e-67	-245.933	245.933		SCARA5	-1.9873	1.09542e-08	-15.8198	15.8198		EDNRB	-0.441205	6.05711e-10	-4.06691	4.06691		MGAT3	-1.02385	1.41715e-17	-17.2505	17.2505		DCAF12L1	-2.21065	2.94844e-32	-69.7026	69.7026		TCN2	-0.268626	6.15351e-41	-10.8017	10.8017		NAGS	0.987969	1.86015e-05	4.67354	4.67354		SLC13A5	-1.2039
MT1M	-0.834627	3.60491e-13	-10.3854	10.3854		KAT2B	-0.471039	2.83e-67	-31.3468	31.3468		SLC24A3	-0.66135	4.28789e-09	-5.53402	5.53402		PLIN5	-0.589164	6.04236e-10	-5.43138	5.43138		VANGL2	-1.38241	1.356e-17	-23.3182	23.3182		NCOA4	-0.287647	7.30342e-33	-9.24396	9.24396		RUVBL1	0.209575	6.99865e-41	8.41549	8.41549		MYL4	-0.59572	1.8085e-05	-2.82531	2.82531		IQCJ	-1.67684
HIST1H2AG	1.35093	3.60616e-13	16.8095	16.8095		CHST9	-2.23536	2.87e-67	-148.746	148.746		LEFTY1	-1.16618	1.04e-08	-9.30954	9.30954		DIRAS3	-0.828081	1.07693e-09	-7.42608	7.42608		PTCHD3	-3.99672	3.571e-17	-65.735	65.735		SEZ6L	-3.85796	3.82621e-32	-121.206	121.206		DENND2A	-0.294752	9.21801e-41	-11.8005	11.8005		GPRASP1	-1.05132	1.90082e-05	-4.96333	4.96333		MYRIP	-0.528551
CCDC48	-0.519106	3.71545e-13	-6.45248	6.45248		LOC283867	4.48359	3.12e-67	298.185	298.185		PRRT1	-0.553762	8.31119e-09	-4.47458	4.47458		LY6E	-0.268764	4.68843e-10	-2.50729	2.50729		CAMK2A	-5.0881	3.36265e-17	-83.8179	83.8179		ADAM33	-1.77003	2.16668e-32	-56.0465	56.0465		KIAA1045	-1.37944	2.73019e-40	-54.5758	54.5758		LOC100507424	0.695019	1.58182e-05	3.33668	3.33668		PLCH1	-0.576386
CTGF	-0.355605	3.73476e-13	-4.41936	4.41936		STX11	-0.677977	4.05e-67	-45.0126	45.0126		ADAMTSL3	-0.816005	6.03461e-09	-6.70703	6.70703		STARD10	-0.311054	4.71059e-10	-2.90118	2.90118		IL13RA2	-4.33795	3.08447e-17	-71.6231	71.6231		TMOD1	-0.775343	1.59613e-32	-24.6535	24.6535		MAOB	-0.519717	1.06839e-40	-20.7737	20.7737		HDHD2	-0.331582	1.13272e-05	-1.63996	1.63996		TRPM6	-0.875448
ROR2	-0.490978	3.97199e-13	-6.08861	6.08861		SPARCL1	-0.459136	4.68e-67	-30.4544	30.4544		P2RX1	-0.903188	9.73235e-09	-7.23614	7.23614		G6PC	-1.00544	6.29194e-10	-9.25124	9.25124		LOC645323	-5.13634	3.40233e-17	-84.5863	84.5863		DARC	-1.69201	1.77258e-32	-53.7236	53.7236		ADRB3	-1.68276	3.1381e-40	-66.4744	66.4744		ZFP106	-0.320077	1.17171e-05	-1.57836	1.57836		AATK	-0.587089
ALG3	0.192986	4.47045e-13	2.38331	2.38331		LOC100190939	-0.509505	6.93e-67	-33.7085	33.7085		NFATC4	-0.49819	4.60202e-09	-4.15343	4.15343		KIAA2013	-0.209033	5.42258e-10	-1.93686	1.93686		TDGF3	-4.56973	2.94202e-17	-75.5439	75.5439		ACAA2	-0.489567	8.64793e-33	-15.697	15.697		CYTSA	-0.139915	7.03632e-41	-5.61796	5.61796		FAM64A	1.34101	1.97105e-05	6.30984	6.30984		HABP4	-0.253902
TGFBR3	-0.346618	4.58156e-13	-4.27691	4.27691		TUBB2B	-1.56867	6.98e-67	-103.777	103.777		LOC441666	-1.66452	1.25165e-08	-13.1539	13.1539		PRR18	-1.19579	1.30227e-09	-10.625	10.625		GREB1L	-4.66985	3.41555e-17	-76.8962	76.8962		CYBASC3	-0.270081	1.11336e-32	-8.63	8.63		ZNF671	-0.490501	2.04766e-40	-19.4674	19.4674		CENPW	0.765836	1.59605e-05	3.67368	3.67368		CACNA1S	-1.97129
GCOM1	-0.389523	4.61353e-13	-4.80514	4.80514		DEFB1	-2.10189	7.2e-67	-139.025	139.025		GUCY1B3	-0.491631	6.05059e-09	-4.04033	4.04033		GLRX5	-0.240862	5.69144e-10	-2.22672	2.22672		SLC47A2	-5.09561	2.82605e-17	-84.3264	84.3264		SNX24	-0.687927	2.28154e-32	-21.7672	21.7672		SIGLEC1	-0.480825	1.19437e-40	-19.1959	19.1959		RNF180	-1.1722	1.96223e-05	-5.51785	5.51785		ATP4A	-2.10173
PALM	-0.394271	4.77792e-13	-4.85772	4.85772		CPAMD8	-0.85826	7.27e-67	-56.764	56.764		ARMC9	-0.445079	6.20374e-09	-3.65292	3.65292		SLC19A3	-0.653675	7.76059e-10	-5.95505	5.95505		PCDHB7	-1.45479	2.23389e-17	-24.2237	24.2237		TCOF1	0.4203	1.38111e-32	13.3907	13.3907		KCNG1	-0.857856	2.25759e-40	-34.0109	34.0109		GJB7	0.734879	1.70636e-05	3.50385	3.50385		NPY	-0.977596
STXBP2	0.262318	4.8823e-13	3.22949	3.22949		GOLGA6L5	-1.18192	7.3e-67	-78.168	78.168		EZH1	-0.246221	5.28485e-09	-2.03796	2.03796		MRC1	-0.603536	7.55071e-10	-5.50546	5.50546		OMD	-3.79121	3.1152e-17	-62.5796	62.5796		CGRRF1	-0.443972	2.18861e-32	-14.0561	14.0561		KCNA4	-1.2018	3.1369e-40	-47.4754	47.4754		ALDOB	-1.32075	1.81646e-05	-6.26137	6.26137		C2orf55	-0.407327
LOC400804	-1.5436	4.94111e-13	-18.9958	18.9958		AGPAT9	-0.826258	8.41e-67	-54.5952	54.5952		ANO4	-1.51311	1.39239e-08	-11.8873	11.8873		TOLLIP	-0.217888	5.53149e-10	-2.01703	2.01703		OGDH	0.368295	6.09524e-18	6.34021	6.34021		CASP5	-1.21779	2.51896e-32	-38.4807	38.4807		GPD1L	-0.184351	7.41379e-41	-7.398	7.398		ESPL1	1.13842	2.03039e-05	5.34193	5.34193		MTMR9	-0.250177
HMGB3	0.308353	4.94111e-13	3.79464	3.79464		CD200	-0.487785	8.62e-67	-32.2253	32.2253		CRISPLD2	-0.479747	5.36868e-09	-3.96757	3.96757		F2	-1.4661	8.71366e-10	-13.2825	13.2825		IQCH	-1.07478	2.04121e-17	-17.9383	17.9383		LOC389333	-0.734121	3.73945e-32	-23.0714	23.0714		HSPA2	-0.315906	1.01691e-40	-12.6339	12.6339		FAM110D	-0.915895	1.96914e-05	-4.30995	4.30995		RELL2	-0.359693
ANKRD53	-0.871218	4.96608e-13	-10.7195	10.7195		CYP26B1	-0.867447	8.81e-67	-57.2992	57.2992		GALNTL1	-1.03872	1.12873e-08	-8.25511	8.25511		C1orf168	-1.5278	1.40326e-09	-13.5254	13.5254		FAM150B	-4.08888	3.27637e-17	-67.4036	67.4036		CCL19	-2.29632	3.88407e-32	-72.129	72.129		C9orf4	-1.5266	4.02716e-40	-60.1403	60.1403		CAT	-0.313544	9.87301e-06	-1.56946	1.56946		NAV3	-0.522376
ALDH1A1	-0.4405	5.08217e-13	-5.41549	5.41549		DBX2	-2.91047	1.3e-66	-191.759	191.759		ADAM29	-2.07468	7.41742e-09	-16.8666	16.8666		GPR128	-1.87125	1.50597e-09	-16.5085	16.5085		PLG	-7.58406	3.43034e-17	-124.869	124.869		GTF2IRD1	0.745669	2.37849e-32	23.5808	23.5808		FAM177B	-1.49203	3.64391e-40	-58.8433	58.8433		MIR23B	-0.996281	1.97105e-05	-4.6878	4.6878		FN3K	-0.322948
PLIN1	-0.781809	5.13247e-13	-9.60818	9.60818		GIMAP6	-0.51529	1.31e-66	-33.9487	33.9487		ANGPT1	-0.836448	1.23342e-08	-6.61537	6.61537		MARCO	-1.26531	1.27293e-09	-11.2551	11.2551		FER1L5	-3.71808	3.9507e-17	-60.9889	60.9889		ZNF671	-1.14345	4.91966e-32	-35.7993	35.7993		WNT2B	-0.474869	2.59695e-40	-18.7979	18.7979		FAM111B	1.19733	2.05893e-05	5.61112	5.61112		RGNEF	-0.506525
SLC17A7	-0.671464	5.25669e-13	-8.2451	8.2451		SLC20A1	0.3886	1.6e-66	25.5683	25.5683		PRKD1	-0.762412	1.0446e-08	-6.08485	6.08485		MTHFD2L	-0.313317	8.58066e-10	-2.84068	2.84068		DFNA5	-1.09062	1.39079e-17	-18.3844	18.3844		TMEM132C	-3.21364	7.10852e-32	-100.099	100.099		CR2	-1.09404	2.66495e-40	-43.2959	43.2959		ARL6IP5	-0.240647	9.66233e-06	-1.20682	1.20682		FBXO41	-0.439462
ELN	-0.435873	5.38832e-13	-5.34753	5.34753		H2AFZ	0.458072	1.71e-66	30.126	30.126		KIAA1614	-0.560078	1.16836e-08	-4.44278	4.44278		PNPLA3	-0.852934	1.15628e-09	-7.62262	7.62262		RLN2	-2.42498	3.63772e-17	-39.8646	39.8646		SIGLEC11	-2.46493	7.72028e-32	-76.6897	76.6897		KCNA3	-1.0008	3.54993e-40	-39.4815	39.4815		RFX2	-0.492008	1.44018e-05	-2.3821	2.3821		FAM65B	-0.46949
PCP4L1	-0.616655	5.43007e-13	-7.56339	7.56339		RHOU	-0.62057	1.73e-66	-40.8099	40.8099		TIMP4	-1.70011	1.68284e-08	-13.2166	13.2166		ACSL5	-0.564835	6.84259e-10	-5.17659	5.17659		ZNF317	0.371364	9.42339e-18	6.32276	6.32276		CPT2	-0.39273	1.91441e-32	-12.4566	12.4566		SIGLEC8	-1.03512	3.58087e-40	-40.8315	40.8315		GMPR	-0.767624	1.64398e-05	-3.67239	3.67239		ARFGAP2	-0.148213
GADD45B	-0.268756	5.69812e-13	-3.29072	3.29072		CLDN10	-3.29656	2.07e-66	-216.531	216.531		SFRP5	-2.33759	1.76573e-08	-18.1235	18.1235		BOK	-0.332194	6.29194e-10	-3.05659	3.05659		ME3	0.652361	9.50796e-18	11.1044	11.1044		PAQR5	-0.8221	2.21921e-32	-26.0226	26.0226		PEX11A	-0.211099	1.69543e-40	-8.39556	8.39556		BC039483	-0.657308	1.66011e-05	-3.14184	3.14184		ADRBK2	-0.325999
TEK	-0.329943	5.9017e-13	-4.03489	4.03489		TINAGL1	-0.655825	2.14e-66	-43.0677	43.0677		C10orf107	-2.00184	2.03347e-08	-15.3977	15.3977		GPM6A	-1.49722	1.69553e-09	-13.1317	13.1317		FAM20A	-1.57915	1.71911e-17	-26.4739	26.4739		PTGER4	-0.630585	2.16645e-32	-19.967	19.967		CUX2	-1.51067	4.93228e-40	-59.38	59.38		VIP	-1.42104	2.10124e-05	-6.64693	6.64693		MAP2K1	-0.242698
PALLD	-0.27199	6.0985e-13	-3.3223	3.3223		PACRG	-2.29418	2.25e-66	-150.608	150.608		SETMAR	-0.291669	9.01908e-09	-2.34643	2.34643		ABCA9	-0.996614	1.45299e-09	-8.80782	8.80782		B3GALT2	-3.32429	3.58986e-17	-54.6676	54.6676		PTPLAD2	-0.832781	3.76836e-32	-26.1692	26.1692		REEP2	-0.579793	3.10656e-40	-22.9063	22.9063		BC094703	0.998758	2.07791e-05	4.67656	4.67656		C21orf131	-0.832162
SFRP2	-0.749065	6.43266e-13	-9.1323	9.1323		GSTA1	-3.43407	2.52e-66	-225.27	225.27		LHX6	-0.493557	1.28589e-08	-3.89456	3.89456		MGC14436	-1.96592	1.27214e-09	-17.4878	17.4878		NEGR1	-2.93183	2.94291e-17	-48.4667	48.4667		SOX4	0.515582	2.37298e-32	16.3051	16.3051		SLC32A1	-1.19443	4.83597e-40	-46.9595	46.9595		CST3	-0.276916	8.60173e-06	-1.4027	1.4027		ELFN2	-0.786537
MYT1L	-1.72057	6.44135e-13	-20.9755	20.9755		CHRNA6	4.34058	2.56e-66	284.707	284.707		HGF	-1.07073	2.02472e-08	-8.23781	8.23781		HPS5	-0.284102	8.00846e-10	-2.58432	2.58432		GATAD1	0.35113	8.59359e-18	5.99232	5.99232		INSM1	-2.73265	8.46884e-32	-84.9093	84.9093		DACT3	-0.455857	2.29882e-40	-18.0695	18.0695		DET1	-0.498958	1.94392e-05	-2.35075	2.35075		TDRD5	-1.85337
LIG1	0.255696	6.49473e-13	3.11629	3.11629		MAPK10	-1.07172	2.79e-66	-70.2562	70.2562		GIMAP5	-0.455624	9.11514e-09	-3.66333	3.66333		KAT2B	-0.40754	8.48087e-10	-3.69702	3.69702		TOMM40	0.456655	8.89943e-18	7.78627	7.78627		RAB37	-0.880059	4.61466e-32	-27.5774	27.5774		PRPF4	0.135936	1.62213e-40	5.40888	5.40888		HIST1H1E	1.12931	2.1806e-05	5.26421	5.26421		EMX2OS	-0.579934
SEMA6D	-0.492522	6.56408e-13	-6.00031	6.00031		SAPS1	0.331228	3.2e-66	21.6937	21.6937		CES4	-2.27118	2.32014e-08	-17.3393	17.3393		FBXO8	-0.233372	8.82979e-10	-2.11297	2.11297		RALY	0.382529	7.91679e-18	6.54179	6.54179		SCN3A	-2.23873	8.8682e-32	-69.5176	69.5176		C6orf72	-0.155671	1.60037e-40	-6.19505	6.19505		MMP12	2.20268	2.1806e-05	10.2676	10.2676		TAC3	-1.22876
FCER2	-1.55137	6.57732e-13	-18.8987	18.8987		CARD6	-0.517078	3.74e-66	-33.831	33.831		KIAA1210	-2.27678	2.10899e-08	-17.4764	17.4764		ITSN1	-0.322219	8.3647e-10	-2.92496	2.92496		C6orf122	-3.89508	4.6198e-17	-63.6276	63.6276		NOP58	0.418454	2.77993e-32	13.2047	13.2047		PGM1	-0.206537	1.26668e-40	-8.24028	8.24028		ABCA2	-0.513987	1.36291e-05	-2.50082	2.50082		MC4R	-1.90729
DNAJC27	-0.186922	6.63971e-13	-2.27631	2.27631		KIAA1683	-0.866364	3.93e-66	-56.6651	56.6651		DIRC3	-1.53461	2.34558e-08	-11.7087	11.7087		CFI	-0.441469	6.59319e-10	-4.05308	4.05308		C11orf86	-4.0437	4.93225e-17	-65.9405	65.9405		JPH3	-2.40267	1.10134e-31	-74.3822	74.3822		EPB41L4A	-0.29614	2.34118e-40	-11.7362	11.7362		NME5	-1.25871	2.25479e-05	-5.8491	5.8491		SYP	-0.555696
FAT3	-0.805915	6.75098e-13	-9.8085	9.8085		DSC1	-2.77964	5.08e-66	-181.494	181.494		CNTFR	-1.40376	2.01404e-08	-10.8033	10.8033		C19orf73	-0.602754	1.90907e-09	-5.25552	5.25552		EEF1E1	-0.51663	1.28591e-17	-8.72629	8.72629		ATP8B1	-0.431803	2.17071e-32	-13.6724	13.6724		ARL4D	-0.418629	3.6963e-40	-16.5075	16.5075		HDLBP	-0.219443	9.42634e-06	-1.10284	1.10284		TSPYL2	-0.354748
PDGFRA	-0.334538	6.77284e-13	-4.07107	4.07107		ARHGAP10	-0.540443	6.24e-66	-35.2395	35.2395		PCDHB16	-0.748789	1.62811e-08	-5.8318	5.8318		SGK3	-0.255528	1.01967e-09	-2.29759	2.29759		RGS9	-2.84912	3.71626e-17	-46.8108	46.8108		ADRB3	-3.86477	1.29079e-31	-119.379	119.379		CDC25B	0.272647	2.0382e-40	10.8216	10.8216		LOC100507634	0.645432	1.83859e-05	3.05645	3.05645		C21orf99	-1.81649
TIAM2	-0.357477	6.82377e-13	-4.34905	4.34905		FBLN5	-0.57903	6.89e-66	-37.7306	37.7306		RAPGEF4	-0.540333	1.7253e-08	-4.19468	4.19468		SEC62	-0.194017	7.08254e-10	-1.77522	1.77522		FAM133A	-4.14175	5.11327e-17	-67.4745	67.4745		CLIP4	-1.11097	6.03521e-32	-34.6837	34.6837		OCEL1	-0.20362	2.69815e-40	-8.05704	8.05704		SAP30L	-0.315874	1.69213e-05	-1.50721	1.50721		KCNMA1	-0.357563
RPS6KA5	-0.301903	7.36305e-13	-3.66297	3.66297		LONRF3	-1.42356	8.27e-66	-92.6486	92.6486		EML1	-0.484143	1.23126e-08	-3.8294	3.8294		PRDX6	-0.216036	6.72167e-10	-1.98159	1.98159		PCDHB3	-1.48685	2.89894e-17	-24.5892	24.5892		TCEAL7	-1.30686	9.29873e-32	-40.554	40.554		CCT6A	0.156456	1.92572e-40	6.21371	6.21371		FILIP1L	-0.546813	1.24843e-05	-2.68137	2.68137		ZMAT4	-0.968688
ZDBF2	-0.475504	7.46789e-13	-5.76635	5.76635		ATP6V0B	0.427626	8.53e-66	27.8252	27.8252		EID2B	-0.525948	1.99639e-08	-4.04967	4.04967		CDH15	-1.63847	1.8951e-09	-14.2914	14.2914		AFF3	-2.24797	3.14093e-17	-37.0982	37.0982		KCNA3	-2.31111	1.09722e-31	-71.5514	71.5514		NEDD4L	-0.177676	1.9469e-40	-7.05564	7.05564		TRIM73	-0.603807	2.17095e-05	-2.81576	2.81576		BCL2L2	-0.335819
C1orf70	-0.845697	7.99257e-13	-10.2307	10.2307		SPINK5	-2.79778	9.66e-66	-181.898	181.898		CALD1	-0.432027	7.44547e-09	-3.51156	3.51156		ST13	-0.154146	7.04485e-10	-1.41077	1.41077		CASR	-2.9743	2.35302e-17	-49.4578	49.4578		FAM63A	-0.439005	3.73945e-32	-13.7967	13.7967		NCOA4	-0.124213	1.8429e-40	-4.93553	4.93553		E2F2	1.09677	2.3133e-05	5.08439	5.08439		RPLP0P2	-0.709465
GABRA2	-1.62028	8.16124e-13	-19.5863	19.5863		NOVA1	-1.18042	9.99e-66	-76.728	76.728		TMEM119	-0.609933	1.27663e-08	-4.81477	4.81477		NDRG2	-0.350996	6.98536e-10	-3.21365	3.21365		CTGF	-0.887038	8.71625e-18	-15.1326	15.1326		STAP1	-2.88608	1.40292e-31	-89.0443	89.0443		MYLK	-0.343833	1.87948e-40	-13.6591	13.6591		FAM150B	-1.40344	2.30735e-05	-6.50761	6.50761		AAK1	-0.306591
RNF212	-1.23862	8.60064e-13	-14.9446	14.9446		SLC14A2	-2.64829	1.23e-65	-171.901	171.901		WFDC1	-0.563768	1.53552e-08	-4.40514	4.40514		SEC23A	-0.285347	8.40517e-10	-2.58965	2.58965		OXA1L	0.335355	8.88458e-18	5.71826	5.71826		BTD	-0.399609	4.475e-32	-12.5274	12.5274		SOCS2	-0.257325	3.24136e-40	-10.1616	10.1616		ACADL	-1.26106	2.36421e-05	-5.83407	5.83407		USP35	-0.241288
AVPR2	-0.828986	8.63761e-13	-10.0006	10.0006		ARHGAP6	-0.777819	1.46e-65	-50.4304	50.4304		SUSD5	-0.941731	2.07922e-08	-7.23447	7.23447		LARS2	-0.225906	1.04234e-09	-2.02908	2.02908		C1orf201	-0.609315	1.54935e-17	-10.2425	10.2425		CES2	-0.59943	2.87494e-32	-18.9069	18.9069		JPH3	-1.05903	1.02644e-39	-41.2901	41.2901		CUX2	-1.18352	2.37463e-05	-5.47309	5.47309		AACS	-0.260696
PKD1	-0.157032	9.23434e-13	-1.88981	1.88981		CDADC1	-0.34766	1.46e-65	-22.5408	22.5408		ZEB2	-0.38327	1.15714e-08	-3.04187	3.04187		CYP2B6	-1.39792	1.4003e-09	-12.3769	12.3769		ACSM2A	-6.47289	3.86554e-17	-106.238	106.238		MT1E	-1.11933	3.6674e-32	-35.1868	35.1868		SLC41A2	-0.274536	2.92747e-40	-10.8534	10.8534		C22orf23	-0.692588	1.59605e-05	-3.32231	3.32231		PPM1A	-0.205722
TOX2	-0.366283	9.87081e-13	-4.39747	4.39747		PRDM5	-1.01187	1.6e-65	-65.5649	65.5649		S1PR2	-0.321297	1.2883e-08	-2.53503	2.53503		CFHR1	-1.77326	1.73097e-09	-15.5368	15.5368		TDRD5	-5.02981	4.32768e-17	-82.3065	82.3065		CEACAM7	-1.74338	3.13821e-32	-54.9223	54.9223		LEPREL1	-0.391212	3.94526e-40	-15.4153	15.4153		TOX	-0.898699	2.03239e-05	-4.21669	4.21669		HPCAL4	-0.715266
CYP27A1	-0.330982	1.02271e-12	-3.96856	3.96856		PROC	3.29438	1.68e-65	213.392	213.392		STXBP5L	-1.75106	3.00114e-08	-13.1728	13.1728		LSS	-0.294421	8.47476e-10	-2.67095	2.67095		LOC25845	-0.723105	9.9081e-18	-12.2957	12.2957		GIMAP1	-0.918874	1.022e-31	-28.4764	28.4764		RFX6	-1.73194	1.3561e-39	-67.3167	67.3167		DCAF11	-0.224593	1.36291e-05	-1.09277	1.09277		MTMR12	-0.176656
TSHZ1	-0.189574	1.02915e-12	-2.27252	2.27252		TENC1	-0.418132	1.79e-65	-27.0728	27.0728		RELN	-1.49341	2.8411e-08	-11.27	11.27		C10orf32	-0.280238	8.98188e-10	-2.53521	2.53521		SLITRK4	-2.87332	3.46412e-17	-47.296	47.296		C16orf54	-1.32144	1.149e-31	-40.8851	40.8851		POU2AF1	-0.575339	4.79623e-40	-22.6218	22.6218		TBC1D9	-0.491706	1.51418e-05	-2.36994	2.36994		ITPR1	-0.387155
C20orf166	-1.14111	1.03157e-12	-13.6779	13.6779		CNR1	-1.66288	1.86e-65	-107.639	107.639		ARC	-0.938989	2.80445e-08	-7.09139	7.09139		C4A	-0.384734	6.89496e-10	-3.52473	3.52473		VDAC1	0.400778	8.82361e-18	6.83502	6.83502		SRI	-0.431828	3.90718e-32	-13.5629	13.5629		ZDHHC22	-1.715	1.55594e-39	-66.5556	66.5556		TOB2	-0.273783	1.29007e-05	-1.33863	1.33863		LOC91149	-1.75462
C15orf51	-1.5489	1.08061e-12	-18.5346	18.5346		SMAD9	-1.44623	1.98e-65	-93.5756	93.5756		CD248	-0.475351	1.24608e-08	-3.75739	3.75739		ARRDC4	-0.426548	1.0441e-09	-3.83094	3.83094		PGRMC2	0.398413	9.91089e-18	6.77456	6.77456		RPL10L	-3.45616	2.00249e-31	-106.099	106.099		KCNQ5	-1.3698	1.53408e-39	-53.1676	53.1676		CYP4X1	-0.932391	1.96914e-05	-4.38758	4.38758		CPLX2	-0.889002
MXRA7	-0.20636	1.08061e-12	-2.46937	2.46937		ITSN1	-0.378875	2.06e-65	-24.5079	24.5079		SEMA3D	-1.25051	2.88975e-08	-9.42781	9.42781		SAMD5	-0.636778	1.47367e-09	-5.62377	5.62377		TADA2B	0.382168	1.05891e-17	6.48736	6.48736		CUX2	-3.49318	2.1355e-31	-107.138	107.138		ATP8B1	-0.18793	2.95639e-40	-7.42873	7.42873		NR0B2	-1.31191	2.21398e-05	-6.1067	6.1067		WDR17	-0.396174
PPAPDC3	-0.590699	1.10377e-12	-7.06307	7.06307		TUBA1C	0.482947	2.4e-65	31.208	31.208		CACNA1G	-0.949598	3.00114e-08	-7.14355	7.14355		C10orf58	-0.25735	8.42541e-10	-2.3353	2.3353		BNIPL	-2.34948	4.24823e-17	-38.4652	38.4652		VWC2	-3.66959	2.16531e-31	-112.526	112.526		CCL8	-0.976211	1.08467e-39	-38.0378	38.0378		E2F7	1.29636	2.54408e-05	5.9561	5.9561		SH3BGRL2	-0.364544
PCSK5	-0.597958	1.11745e-12	-7.14666	7.14666		FLNC	-0.772656	2.48e-65	-49.9179	49.9179		ANG	-0.435202	1.56379e-08	-3.39711	3.39711		HP	-1.27752	8.49814e-10	-11.588	11.588		OVCH2	-3.70805	4.11316e-17	-60.7594	60.7594		RYR3	-1.58582	1.92655e-31	-48.7088	48.7088		SF3B3	0.12647	3.54993e-40	4.9892	4.9892		LOC643201	-1.24669	2.54408e-05	-5.72786	5.72786		LARGE	-0.340252
CD22	-0.685309	1.12617e-12	-8.18834	8.18834		P2RX6	-2.62085	2.56e-65	-169.285	169.285		FAM26E	-0.747168	3.02182e-08	-5.61851	5.61851		SPINT1	0.628861	1.37315e-09	5.57314	5.57314		CYP4F2	-6.10537	5.3348e-17	-99.3519	99.3519		NBEA	-1.64021	1.39328e-31	-50.6104	50.6104		CACNB2	-0.428301	9.1378e-40	-16.7205	16.7205		HSF2BP	0.680718	2.17095e-05	3.17442	3.17442		ADRB3	-1.9202
TDRD10	-0.896915	1.15349e-12	-10.7074	10.7074		SCT	4.52746	2.58e-65	292.421	292.421		CYP2A6	-2.28554	3.86255e-08	-16.943	16.943		FCAMR	-1.77656	2.32344e-09	-15.3385	15.3385		C17orf79	0.519027	1.14715e-17	8.79251	8.79251		NPR1	-1.02023	1.26655e-31	-31.5224	31.5224		CNNM4	-0.185306	3.90235e-40	-7.30266	7.30266		ESCO2	1.04416	2.58491e-05	4.79012	4.79012		RB1CC1	-0.203992
SOCS3	-0.272415	1.17512e-12	-3.24989	3.24989		EHD2	-0.446626	2.59e-65	-28.8461	28.8461		CYGB	-0.457256	1.7253e-08	-3.54974	3.54974		FOXN4	-2.08859	1.82529e-09	-18.2515	18.2515		KCNS3	-1.23368	2.33989e-17	-20.517	20.517		EGLN1	-0.281231	6.06433e-32	-8.77923	8.77923		GSTM2	-0.36622	6.81643e-40	-14.3436	14.3436		CAMTA2	-0.265414	1.44018e-05	-1.28502	1.28502		SEMA3D	-1.11951
TNFSF12	-0.225873	1.20053e-12	-2.69255	2.69255		FOS	-0.71442	2.64e-65	-46.1361	46.1361		GPR22	-2.05284	3.74455e-08	-15.2456	15.2456		UGT1A3	-1.87402	2.31183e-09	-16.1841	16.1841		TCEAL2	-2.76687	3.5845e-17	-45.5027	45.5027		GNAL	-1.06902	1.56037e-31	-32.9332	32.9332		HEPN1	-1.66501	2.10774e-39	-64.3963	64.3963		CDC25C	0.993013	2.61686e-05	4.5502	4.5502		C1orf95	-0.625337
TGFB1I1	-0.276179	1.37763e-12	-3.27573	3.27573		CDNF	-0.85385	2.65e-65	-55.1389	55.1389		ARHGAP20	-0.960333	3.37492e-08	-7.17536	7.17536		CBFA2T3	-0.551374	1.69553e-09	-4.83593	4.83593		PDE4C	-1.79691	3.81489e-17	-29.5026	29.5026		RAB1B	-0.211215	5.60895e-32	-6.60072	6.60072		LOC92659	0.734009	2.14134e-39	28.3836	28.3836		NEURL3	0.799885	2.3133e-05	3.70808	3.70808		KIAA1409	-0.527786
ZBTB4	-0.13555	1.39154e-12	-1.60715	1.60715		RASGEF1C	-3.50726	2.92e-65	-226.34	226.34		HNMT	-0.479981	1.65577e-08	-3.73473	3.73473		EIF1B	-0.16616	1.0668e-09	-1.49077	1.49077		GAB2	0.723211	1.21829e-17	12.2326	12.2326		LRRC4B	-1.22727	3.06341e-31	-37.4487	37.4487		RAB37	-0.370604	9.82106e-40	-14.4565	14.4565		BEND5	-1.05706	2.6022e-05	-4.84625	4.84625		C9orf122	-1.56063
GTF2A1L	-1.22504	1.4089e-12	-14.5182	14.5182		HN1L	0.385176	3.32e-65	24.8357	24.8357		BEST1	-0.575852	3.76483e-08	-4.27527	4.27527		MRPL39	-0.226504	1.25379e-09	-2.01629	2.01629		CBFA2T2	0.406225	1.2935e-17	6.86043	6.86043		CLIC5	-0.654682	9.53476e-32	-20.3087	20.3087		C20orf194	-0.396872	9.33962e-40	-15.4898	15.4898		TMEM129	-0.33371	1.48385e-05	-1.61136	1.61136		MAP2K4	-0.267071
PRDM8	-0.482155	1.43167e-12	-5.71072	5.71072		TMC2	-3.00022	3.35e-65	-193.439	193.439		EID1	-0.254531	1.3572e-08	-2.00249	2.00249		LOC642597	-2.04135	1.30371e-09	-18.137	18.137		EDDM3A	-4.90024	5.687e-17	-79.605	79.605		AKAP5	-0.805539	1.9143e-31	-24.7445	24.7445		NPR1	-0.424526	1.08547e-39	-16.5414	16.5414		SLC30A9	-0.253815	1.41491e-05	-1.23082	1.23082		KIAA1804	-0.732156
TOP2A	0.547392	1.43501e-12	6.48284	6.48284		HRCT1	-1.57928	3.38e-65	-101.818	101.818		CC2D2A	-0.471675	1.99639e-08	-3.63178	3.63178		PEX13	-0.236756	1.06045e-09	-2.12477	2.12477		ECSIT	0.362842	1.14715e-17	6.14669	6.14669		CRYAB	-0.904792	1.58979e-31	-27.8664	27.8664		HS6ST3	-1.67477	2.51062e-39	-64.6466	64.6466		SH3BGRL2	-0.834636	1.36291e-05	-4.06095	4.06095		B3GALT2	-0.578471
ZFHX4	-0.584658	1.49437e-12	-6.9139	6.9139		FGD4	-0.448195	3.72e-65	-28.8769	28.8769		CLEC4M	-2.18425	2.54271e-08	-16.5887	16.5887		PDK4	-0.554842	9.8891e-10	-4.99627	4.99627		KHK	-1.44613	1.77386e-17	-24.2242	24.2242		ZNF540	-1.05438	4.07195e-31	-32.0427	32.0427		ITGB1BP3	-1.12374	2.62373e-39	-43.3551	43.3551		ATP2A1	0.744441	2.53143e-05	3.42192	3.42192		BFSP1	-0.724348
ANXA6	-0.296404	1.52597e-12	-3.50244	3.50244		LOC728723	-1.03731	4.49e-65	-66.7484	66.7484		ROR2	-0.632611	1.70332e-08	-4.91457	4.91457		FAM122A	-0.224657	1.38896e-09	-1.98986	1.98986		RAGE	-0.966354	2.42639e-17	-16.056	16.056		RUVBL1	0.479911	1.48447e-31	14.7949	14.7949		CHP	-0.159419	5.58021e-40	-6.25774	6.25774		ACTG2	-0.74594	1.24488e-05	-3.65874	3.65874		TULP4	-0.330862
FAM83H	0.459404	1.54458e-12	5.42611	5.42611		KLF11	-0.369348	6.05e-65	-23.7189	23.7189		XPNPEP2	-1.78444	4.43953e-08	-13.1204	13.1204		ZCCHC6	-0.278661	1.11043e-09	-2.49528	2.49528		CRHBP	-3.6586	3.93433e-17	-60.0198	60.0198		PLA2G10	-1.03613	1.96273e-31	-31.8164	31.8164		FOXP2	-0.966705	1.89326e-39	-37.4335	37.4335		ANLN	0.904013	2.36842e-05	4.18155	4.18155		GRIP2	-1.37188
PPP1R12A	-0.151614	1.55563e-12	-1.79027	1.79027		TACC1	-0.505048	6.19e-65	-32.4283	32.4283		LOC284440	-0.529488	3.35589e-08	-3.9575	3.9575		RND3	-0.371504	1.03678e-09	-3.33771	3.33771		EHD3	-1.08052	1.83245e-17	-18.0847	18.0847		RETNLB	-2.25553	3.17116e-31	-68.7908	68.7908		KLHL1	-1.21469	2.92231e-39	-46.8071	46.8071		TNNI3	0.770463	2.21452e-05	3.58629	3.58629		SH3GL2	-0.751449
C14orf64	-1.10075	1.59971e-12	-12.9844	12.9844		PYGO2	0.321041	6.32e-65	20.6106	20.6106		ASTN1	-1.96874	4.68253e-08	-14.4299	14.4299		OAF	-0.401571	9.87586e-10	-3.61632	3.61632		SLC38A7	0.541946	1.79394e-17	9.07553	9.07553		RNF150	-2.37032	4.84868e-31	-71.8547	71.8547		KCNAB1	-0.435536	2.23849e-39	-16.8335	16.8335		FMO5	-1.09226	2.1806e-05	-5.0915	5.0915		NCRNA00202	-1.52521
DNALI1	-0.497537	1.63551e-12	-5.86414	5.86414		C6	-2.69002	8.47e-65	-172.355	172.355		RYR2	-1.04249	4.2081e-08	-7.68931	7.68931		ZCCHC24	-0.358873	1.15437e-09	-3.20748	3.20748		C1orf115	-0.767962	1.37252e-17	-12.9497	12.9497		BCL2	-0.716158	2.12195e-31	-21.9669	21.9669		FCRL2	-1.22275	2.83561e-39	-47.1339	47.1339		LOC158696	-0.383828	2.37463e-05	-1.77498	1.77498		UBE2QL1	-0.609406
C11orf92	-0.571429	1.63638e-12	-6.73493	6.73493		DNER	-2.809	1.01e-64	-179.764	179.764		HIST1H2BH	3.27041	1.80318e-08	25.3259	25.3259		GYG2	-0.584993	1.57728e-09	-5.14916	5.14916		P2RY2	-2.07468	4.51317e-17	-33.9117	33.9117		AGXT2L2	-0.414022	1.88107e-31	-12.7211	12.7211		SALL2	-0.524758	1.91379e-39	-20.3177	20.3177		LOC100288077	1.3911	2.58491e-05	6.38175	6.38175		CACNA2D1	-0.994945
ZNF25	-0.174993	1.68632e-12	-2.0602	2.0602		LOC93432	-4.19277	1.15e-64	-268.083	268.083		AR	-1.54636	5.26599e-08	-11.2552	11.2552		HHLA3	-0.39324	1.99301e-09	-3.42138	3.42138		TXNDC6	-2.29427	6.10574e-17	-37.1999	37.1999		NEDD4L	-0.406261	1.59605e-31	-12.5116	12.5116		RETNLB	-0.95213	1.74414e-39	-36.903	36.903		SGOL2	0.947404	2.807e-05	4.31236	4.31236		SPARC	0.284067
SLC35B1	0.173828	1.73914e-12	2.04416	2.04416		WNT11	-1.20886	1.39e-64	-77.1942	77.1942		LRRK2	-0.62119	3.06164e-08	-4.66765	4.66765		FAM20A	-0.542769	1.37496e-09	-4.80986	4.80986		FREM2	-3.02226	3.6164e-17	-49.6912	49.6912		PPM1A	-0.292232	1.74562e-31	-8.98849	8.98849		MBNL1	-0.102513	8.06189e-40	-4.00761	4.00761		ZC3H6	-0.584711	2.56195e-05	-2.68466	2.68466		PSD	-0.602806
ID4	-0.357787	1.77514e-12	-4.20427	4.20427		RUSC1	0.479611	1.51e-64	30.6092	30.6092		PPAP2B	-0.44103	1.85272e-08	-3.41013	3.41013		TMED5	-0.254257	1.14753e-09	-2.27312	2.27312		ENPP3	-3.84594	5.69975e-17	-62.474	62.474		TSPAN11	-0.792431	2.60288e-31	-24.2361	24.2361		DHDDS	-0.167106	9.53165e-40	-6.52063	6.52063		SLCO1B3	0.988906	2.36354e-05	4.57511	4.57511		DBC1	-0.753986
HYAL1	-0.408757	1.80093e-12	-4.80065	4.80065		C8orf34	-2.40101	1.69e-64	-153.118	153.118		DCN	-0.625648	1.54807e-08	-4.88644	4.88644		SLC2A8	-0.29216	1.41351e-09	-2.58552	2.58552		LMO3	-4.10819	5.00705e-17	-66.9652	66.9652		LOC389332	-2.02132	4.5064e-31	-61.3394	61.3394		GNAL	-0.46249	2.26494e-39	-17.8729	17.8729		MBOAT4	-1.0658	2.82808e-05	-4.84782	4.84782		SLC9A6	-0.262917
TEAD1	-0.184684	1.80112e-12	-2.16902	2.16902		ACO1	-0.402019	2.5e-64	-25.5693	25.5693		PTX3	-1.26398	5.27843e-08	-9.19862	9.19862		SUN2	-0.186342	1.06122e-09	-1.67227	1.67227		VEGFB	0.541932	1.2727e-17	9.15609	9.15609		NEURL1B	-0.483881	1.90201e-31	-14.8652	14.8652		TLR9	-0.549709	2.95222e-39	-21.1802	21.1802		SPC24	1.05088	2.83957e-05	4.77807	4.77807		KL	-0.676723
CCDC3	-0.25221	1.80651e-12	-2.96174	2.96174		MGLL	-0.555824	2.55e-64	-35.3468	35.3468		LTBP4	-0.39091	1.73334e-08	-3.0339	3.0339		CRLS1	-0.251628	1.15775e-09	-2.24864	2.24864		GSTM3	-1.41128	1.51384e-17	-23.7376	23.7376		TMEM179	-3.30496	8.52094e-31	-99.3786	99.3786		TCF7L1	-0.268022	1.73237e-39	-10.3889	10.3889		DQ598334	-0.92972	2.84497e-05	-4.22643	4.22643		LOC389493	-2.1563
C8orf30A	0.248125	1.81629e-12	2.91319	2.91319		TLE4	-0.562026	2.64e-64	-35.7327	35.7327		CYB5D2	-0.304993	2.60055e-08	-2.31335	2.31335		AKR1A1	-0.237431	1.09422e-09	-2.12759	2.12759		DDC	-6.47805	5.75765e-17	-105.202	105.202		L1CAM	-1.5398	3.53757e-31	-46.889	46.889		HADHB	-0.109652	9.66558e-40	-4.27805	4.27805		RNF10	-0.231644	1.28118e-05	-1.13329	1.13329		WDR47	-0.274407
PGCP	-0.264015	1.88902e-12	-3.09525	3.09525		CASP12	-3.1723	2.83e-64	-201.594	201.594		SNAPC2	-0.260975	2.56928e-08	-1.98085	1.98085		PPP1R3C	-0.560535	1.63236e-09	-4.92552	4.92552		SLC7A4	-3.85882	7.08184e-17	-62.3193	62.3193		NAT1	-0.633004	3.06287e-31	-19.3154	19.3154		RRP12	0.22543	1.3807e-39	8.76019	8.76019		C16orf45	-0.554899	2.08074e-05	-2.59792	2.59792		DUSP8	-0.470376
UNC80	-1.44096	1.9123e-12	-16.8858	16.8858		DPY19L2	-1.18308	3.45e-64	-75.0807	75.0807		MXRA7	-0.422577	2.04461e-08	-3.24936	3.24936		TMEM45A	-0.560591	1.48312e-09	-4.94936	4.94936		VWA3A	-3.75383	8.08285e-17	-60.4082	60.4082		CNTNAP3	-2.33115	8.48742e-31	-70.1006	70.1006		TOMM34	0.264388	1.37835e-39	10.2743	10.2743		AK125257	-0.386722	2.53143e-05	-1.77762	1.77762		CNTNAP4	-0.908945
ADCYAP1R1	-1.42859	2.23632e-12	-16.6437	16.6437		ADAMTS3	-1.00108	3.51e-64	-63.5229	63.5229		DDIT4L	-1.30573	5.88808e-08	-9.44049	9.44049		ARPP21	-2.15977	2.13258e-09	-18.7276	18.7276		C12orf36	-4.90558	8.0625e-17	-78.9481	78.9481		SLC13A2	-2.35621	5.0298e-31	-71.3896	71.3896		EGLN1	-0.118791	1.16438e-39	-4.62501	4.62501		SORCS1	-0.956165	2.94816e-05	-4.33186	4.33186		NAP1L3	-0.353556
SHMT2	0.191727	2.27294e-12	2.23236	2.23236		ALDH1A3	-0.747072	3.61e-64	-47.3961	47.3961		PALM2-AKAP2	-0.408531	2.44964e-08	-3.10929	3.10929		CENPI	2.06371	1.15437e-09	18.4447	18.4447		STARD13	-0.799424	2.0509e-17	-13.3408	13.3408		CNN2	0.36764	2.38384e-31	11.2581	11.2581		CAD	0.194342	1.46334e-39	7.54721	7.54721		ACOX1	-0.348652	1.6123e-05	-1.67093	1.67093		TMEM191A	-1.25648
ZNF385B	-1.31378	2.36635e-12	-15.2739	15.2739		C14orf128	-0.681543	3.88e-64	-43.2174	43.2174		KLHL14	-1.65484	6.29787e-08	-11.9162	11.9162		RELN	-0.836081	1.93199e-09	-7.28561	7.28561		AURKA	1.2035	3.80231e-17	19.7614	19.7614		LRRN4CL	-1.12816	5.946e-31	-34.0995	34.0995		SLC13A2	-0.988191	2.78945e-39	-38.0992	38.0992		GSTM5	-1.28769	2.94816e-05	-5.83381	5.83381		SLITRK5	-0.558687
AKT3	-0.300148	2.37761e-12	-3.48888	3.48888		TMEM63B	0.459242	3.91e-64	29.1195	29.1195		GPR112	-1.59109	3.21196e-08	-11.9224	11.9224		HINT2	-0.290882	1.34855e-09	-2.58017	2.58017		KRT24	-3.67694	8.49523e-17	-59.0914	59.0914		ZDHHC22	-3.87782	1.16949e-30	-116.071	116.071		IL16	-0.286507	1.98725e-39	-11.0883	11.0883		MCM4	0.516029	2.02034e-05	2.42254	2.42254		SH3RF2	-1.48373
KCNJ8	-0.349957	2.50299e-12	-4.06004	4.06004		NOV	-0.709415	4.1e-64	-44.9678	44.9678		SERPINF1	-0.491306	2.18287e-08	-3.76388	3.76388		CPT2	-0.315649	1.25876e-09	-2.80929	2.80929		KLRAQ1	-0.459142	1.76457e-17	-7.69217	7.69217		TIMP1	0.545867	2.73913e-31	16.683	16.683		AMPD2	0.173633	1.89326e-39	6.72356	6.72356		BTG2	-0.401058	1.32985e-05	-1.95564	1.95564		ANKRD24	-0.603184
FBLN2	-0.413645	2.52949e-12	-4.79703	4.79703		CCBE1	-1.75284	5.03e-64	-110.952	110.952		A2M	-0.391849	2.03047e-08	-3.01426	3.01426		STEAP4	-0.789608	2.06279e-09	-6.85817	6.85817		C9orf98	-1.57703	4.66175e-17	-25.7552	25.7552		OGFOD1	0.308546	3.53156e-31	9.39584	9.39584		MYH11	-0.481776	1.18529e-39	-18.7537	18.7537		WISP2	-1.30459	2.87046e-05	-5.92552	5.92552		ST6GALNAC5	-0.776599
HIST2H3C	1.53115	2.56576e-12	17.7472	17.7472		C2orf84	-2.44795	5.79e-64	-154.802	154.802		PLCB4	-0.853997	4.029e-08	-6.31514	6.31514		AKR7A3	-0.830175	1.62808e-09	-7.29584	7.29584		C7orf58	-1.37282	3.40268e-17	-22.6079	22.6079		PJA2	-0.388152	2.84004e-31	-11.8568	11.8568		RPL10L	-1.4933	6.95523e-39	-56.981	56.981		KCNA5	-1.2286	3.03604e-05	-5.55046	5.55046		VAMP2	-0.270154
TMEM196	-1.03798	2.62819e-12	-12.0202	12.0202		WDR34	0.540111	6.14e-64	34.1414	34.1414		SERPIND1	-2.02558	7.55873e-08	-14.4252	14.4252		GALM	-0.372428	1.38896e-09	-3.29871	3.29871		OGN	-4.28956	6.26618e-17	-69.5037	69.5037		CALM1	-0.213651	2.46583e-31	-6.53942	6.53942		CALCOCO2	-0.107094	1.49888e-39	-4.15785	4.15785		EZH1	-0.334735	2.02034e-05	-1.57144	1.57144		CABLES1	-0.397569
BMPER	-0.737005	2.64451e-12	-8.53279	8.53279		PIP5K1B	-1.37322	7.48e-64	-86.6861	86.6861		C1orf95	-1.94799	7.59425e-08	-13.8688	13.8688		SMPDL3A	-0.396643	1.59188e-09	-3.4897	3.4897		SH3GL3	-5.12834	7.91927e-17	-82.573	82.573		OPN3	-0.533963	3.53156e-31	-16.2603	16.2603		ADCY9	-0.20359	1.85652e-39	-7.88532	7.88532		SLC25A16	-0.319633	2.08074e-05	-1.49645	1.49645		LOC284100	-1.95036
ZBTB47	-0.17175	2.66869e-12	-1.98778	1.98778		GRM8	3.24453	8.47e-64	204.639	204.639		RASL11B	-0.585752	4.39412e-08	-4.30945	4.30945		DPYD	-0.475074	1.55591e-09	-4.18445	4.18445		CRABP2	-2.42787	5.4416e-17	-39.4875	39.4875		LOC92659	1.69972	1.31341e-30	50.7903	50.7903		MAB21L2	-0.586222	2.50761e-39	-22.6286	22.6286		ARHGEF9	-0.544983	2.35069e-05	-2.52262	2.52262		RAB40C	-0.250234
ARMC4	-1.37701	2.68107e-12	-15.9343	15.9343		FAM184A	-0.923027	9.75e-64	-58.1608	58.1608		ST3GAL2	-0.287317	3.10513e-08	-2.15715	2.15715		CRADD	-0.288285	1.99301e-09	-2.50822	2.50822		TRDMT1	-0.879064	3.62988e-17	-14.4519	14.4519		ARRDC4	-0.531019	3.45637e-31	-16.1756	16.1756		ZBTB7C	-0.513653	2.20976e-39	-19.8556	19.8556		MMS22L	0.822325	3.07495e-05	3.71046	3.71046		JPH1	-0.689471
PENK	-1.62221	2.9224e-12	-18.7109	18.7109		CBX3	0.309331	1.01e-63	19.4865	19.4865		TMEM158	-0.536789	3.34654e-08	-4.01271	4.01271		ITIH1	-1.08054	1.48486e-09	-9.53938	9.53938		CHCHD10	0.615063	1.6501e-17	10.3223	10.3223		HS6ST3	-3.83221	1.56501e-30	-114.221	114.221		KIAA0495	-0.381378	3.7782e-39	-14.6536	14.6536		SULT2A1	-1.4568	3.07302e-05	-6.57369	6.57369		SH3GLB2	-0.284528
GIMAP5	-0.28668	3.41724e-12	-3.28716	3.28716		C1orf183	-0.806524	1.03e-63	-50.8007	50.8007		AGT	-1.01645	5.89833e-08	-7.34816	7.34816		C1S	-0.430904	1.18832e-09	-3.84585	3.84585		IRGQ	0.493959	2.16108e-17	8.23199	8.23199		GSN	-0.462256	2.83668e-31	-14.1206	14.1206		ATP6V0D1	-0.12458	1.72188e-39	-4.82924	4.82924		SMAD9	-0.792672	2.6733e-05	-3.62485	3.62485		ATP6V1B2	-0.198132
MPL	-0.495413	3.5038e-12	-5.67518	5.67518		DHDPSL	-2.10389	1.04e-63	-132.509	132.509		TUBA3E	-2.05701	7.21963e-08	-14.6901	14.6901		ZNF680	-0.281005	2.10579e-09	-2.43816	2.43816		PDGFRA	-2.02729	3.50713e-17	-33.3591	33.3591		MS4A1	-2.47606	1.14176e-30	-74.1392	74.1392		MEIS3P1	-0.383996	3.70644e-39	-14.7574	14.7574		DQ596157	-0.264824	2.50818e-05	-1.21836	1.21836		TJP3	-2.0531
[truncated: 18,647 more rows]
[truncated: 88 more columns]
