# Supplementary material for: Pan-cancer analysis of transcriptional metabolic dysregulation using The Cancer Genome Atlas
Source: Nat Commun. 2018 Dec 14;9:5330. doi: 10.1038/s41467-018-07232-8 (PMC6294258; doi:10.1038/s41467-018-07232-8)
Supplement: Supplementary file 10 — Supplementary Dataset 8 [file 41467_2018_7232_MOESM10_ESM.xlsx]

## Sheet: Sheet1
Carbohydrate Metabolism
Pathway	PRAD	LUNG	COAD	BRCA	KIRC	BLAD	CESC	CHOL	COADREAD	ESCA	GBM	HNSC	THCA	THYM	STAD	SKCM	SARC	READ	PCPG	PAAD	LUSC	LUAD	LIHC	KIRP	KICH	UCEC
Glycolysis	0.341241	0.269858	0.430274	0.80707	0.398213	0.545299	0.58953	0.396777	0.408828	0.671596	0.197879	0.730297	0.631707	0.606876	0.659733	0.730267	0.301904	0.369289	0.199307	0.217824	0.327256	0.233747	0.21888	0.46293	0.361779	0.490957
Pentose and Glucuronate Interconversions	0.204716	0.153568	0.451173	0.111214	0.100618	0	0	0.32097	0.44603	0.156439	0	0.0813903	0.278727	0.306402	0.100685	0	0.811185	0.430853	0.0326779	0.323412	0.232463	0.106695	0.116143	0	0.473121	0
Pentose Phosphate	0.123462	0.0656308	0	0.094158	0	0	0	0.0809063	0	0.214816	0	0.043501	0	0	0.136601	0	0.0787586	0	0.116526	0	0.0978083	0	0	0.0860553	0	0
Fructose and Mannose Metabolism	0.194218	0	0	0.0947366	0.0886901	0	0	0.112351	0	0.153787	0	0.0383544	0.099821	0.0687666	0.16903	0	0.0764191	0	0.116812	0.087999	0.0740023	0.064101	0	0.10375	0.0893635	0
Galactose Metabolism	0.141025	0.0564772	0.203792	0.0711787	0	0	0	0.0748859	0.175583	0	0	0	0	0	0.138016	0	0.0333435	0.127516	0.0430119	0.114985	0.0607473	0.0626394	0	0.083018	0.0941826	0
Gluconeogenesis	0.335937	0.2732	0.435119	0.804935	0.38699	0.544186	0.589456	0.413879	0.413257	0.666663	0.24682	0.733757	0.6311	0.60102	0.656748	0.730267	0.305437	0.371421	0.199307	0.220297	0.330214	0.239421	0.222222	0.462748	0.356828	0.492605
Ascorbate and Aldrate Metabolism	0.16533	0.108083	0.397004	0.108021	0.0861134	0.0947965	0	0.284427	0.390425	0.177252	0	0.109933	0.284554	0.309743	0.0983091	0	0.744269	0.376928	0.0262824	0.312406	0.203796	0.0585953	0.118331	0	0.411214	0.10278
Starch and Suctose Metabolism	0.138399	0.111862	0.365812	0.23186	0.0754904	0.281981	0.213882	0.193387	0.351373	0.0898385	0.269097	0.323579	0.164653	0.12785	0.266119	0	0.0514237	0.333248	0.0468952	0.116175	0.16193	0.101461	0.167153	0.123849	0.366244	0.189632
Amino Sugar and Nucleotide Sugar Metabolism	0.232585	0	0	0	0	0	0	0.0759572	0	0.309375	0	0.0389362	0.0795311	0	0.215593	0.321867	0	0	0	0.33657	0.179563	0.0633333	0.087677	0	0	0.130128
Pyruvate Metabolism	0.30939	0.0645731	0.119399	0.203028	0.295235	0.148939	0.128707	0.2119	0.118169	0.456576	0.171967	0.213033	0.111359	0.482977	0.213948	0	0.162005	0	0.0360273	0.087079	0.0937664	0	0.0959744	0.207838	0.192582	0.100024
Glyoxylate and Dicarboxylate Metabolism	0.10183	0	0	0	0	0	0	0.217373	0	0.191668	0	0	0.103791	0.165043	0	0	0.0611389	0	0.0655725	0	0	0	0.0945485	0.128695	0.219235	0
Propanoate Metabolism	0.158476	0.0476157	0	0	0.0814187	0	0.1618	0.16242	0	0.398051	0	0.08504	0	0	0.0901804	0	0.0743387	0	0.0323932	0	0	0	0.0974007	0	0	0
Butanoate Metabolism	0.148274	0.163732	0.202603	0.184831	0.0935824	0.145483	0	0.223795	0.200522	0.306467	0.34548	0.352068	0.294601	0.132852	0.191698	0.202975	0.424013	0.182966	0.0421595	0.243973	0.200856	0.12458	0.224755	0.173415	0.190734	0.13868
Inositol Phosphate Metabolism	0.638381	0.110081	0.185685	0.154223	0.388971	0.181528	0	0.083552	0.192108	0.3171	0.505884	0.0943661	0.272809	0	0.173735	0.189993	0.065463	0.222838	0.0682948	0.205784	0.106935	0.129837	0.100044	0.352882	0.124249	0.138197
Citric Acid Cycle	0	0	0	0.112223	0	0	0	0.0806594	0	0.113762	0	0.110605	0	0.454735	0	0	0.256076	0	0.0226587	0	0	0	0	0	0	0
Amino Acid Metabolism
Pathway	PRAD	LUNG	COAD	BRCA	KIRC	BLAD	CESC	CHOL	COADREAD	ESCA	GBM	HNSC	THCA	THYM	STAD	SKCM	SARC	READ	PCPG	PAAD	LUSC	LUAD	LIHC	KIRP	KICH	UCEC
Alanine, Aspartate and Glutamate Metabolism	0.357699	0.150674	0.242001	0.156002	0.163744	0.190703	0.0978456	0.248351	0.244192	0.242529	0.471481	0.205795	0.115219	0.142551	0.365465	0	0.0530309	0.233751	0.0358738	0.0863744	0.154163	0.134637	0.187711	0.235515	0.187242	0.484367
Glycine, Serine and Threonine Metabolism	0.309216	0.202703	0.312656	0.196205	0.0896345	0.231731	0.153852	0.361331	0.320215	0.278602	0	0.0942053	0.16792	0.185919	0.262831	0	0.567903	0.340211	0.0735062	0.67121	0.200253	0.215901	0.129117	0.147717	0.390089	0.24938
Homocysteine Biosynthesis	0.15291	0	0	0	0	0	0	0	0	0	0	0	0	0	0.0855741	0	0	0	0	0	0	0	0	0	0	0
Methionine Cycle	0.400762	0.0779234	0	0	0.101128	0	0	0.142411	0	0.183108	0	0.0503605	0.0941084	0	0.426727	0	0.250204	0	0.0383342	0	0.0895986	0.0753061	0.0980828	0.0956219	0.104512	0.184788
Cysteine and Methionine Metabolism	0.268838	0.0906467	0.189106	0.143975	0.0969815	0.244492	0.25555	0.228179	0.18835	0.158851	0.185219	0.0654635	0.10027	0.0818096	0.387523	0	0.337527	0.191823	0.0552111	0.0993778	0.112267	0.0925835	0.0805366	0.091429	0.213471	0.264431
Valine, Leucine and Isoleucine Degradation	0.267652	0.116447	0.156579	0.0805891	0.113165	0.308429	0.111173	0.28135	0.151441	0.487324	0.197536	0.387091	0.220262	0	0.162369	0.208596	0.282285	0.117944	0.0839759	0.0754966	0.136868	0.0931738	0.284697	0.134636	0.14427	0.173518
Valine, Leucine and Isoleucine Biosynthesis	0	0	0	0	0	0	0	0	0	0	0	0	0	0	0	0	0	0	0	0	0	0	0	0	0	0
Lysine Degradation	0.306167	0	0	0.0809827	0	0.109293	0	0.152911	0	0.158885	0	0.0507749	0	0	0.199759	0	0.335721	0	0	0	0	0	0.226639	0	0.0865501	0.134889
Arginine and Proline Metabolism	0.493572	0.155467	0.315061	0.167919	0.261351	0.24333	0.126745	0.213527	0.329198	0.615	0.473975	0.192423	0.141029	0.0983582	0.837509	0.698812	0.155825	0.392551	0.068184	0.102009	0.121859	0.251707	0.264619	0.331314	0.320595	0.17895
Arginine Biosynthesis	0.123221	0.216836	0.122023	0.0800088	0.0854738	0	0.234	0.200622	0.126364	0.104802	0.405759	0.181741	0.186356	0.0664234	0	0	0	0.165297	0	0	0.190354	0.289608	0.0767902	0.224085	0.0687269	0.132931
Histidine Metabolism	0.251216	0.145795	0.148506	0.200325	0	0.298938	0.129295	0.205507	0.159382	0.350766	0	0.149596	0.123603	0.0851734	0.25549	0.676045	0.144151	0.183333	0.0427139	0	0.195272	0.110357	0.335891	0	0.213934	0.522585
Phenylalanine Metabolism	0.227812	0.0999721	0.165724	0	0.0853327	0.1491	0.128247	0.12706	0.161681	0.120182	0	0.045456	0.0960381	1	0.126072	0	0.319986	0.133751	0.0655075	0.0989717	0.136251	0.0820722	0	0.108522	0.192243	0.19477
Tryptophan Metabolism	0.257992	0.371179	0.201885	0.165495	0.107558	0.3911	0.212803	0.331666	0.193302	0.393354	0.379584	0.11814	0.268646	0.181344	0.190726	0.204309	0.253407	0.173945	0.068135	0.327075	0.375762	0.375538	0.511609	0.109742	0.262613	0.388812
Tyrosine Metabolism	0.553694	0.317701	0.538031	0.948824	0.50515	0.847731	0.734811	0.287733	0.543074	0.612088	0.312873	0.679577	0.681877	0.297376	0.568341	0.442149	0.57324	0.497609	0.13291	0.258729	0.382934	0.249927	0.270846	0.565676	0.39151	0.724057
Phenylalanine, Tyrosine and Tryptophan Biosynthesis	0	0	0.120202	0	0	0	0	0.037575	0.113548	0	0	0	0	0	0	0	0	0	0	0	0	0	0	0	0	0
Beta-Alanine Metabolism	0.214198	0.101871	0.0825502	0.166998	0.285266	0	0	0.209573	0	0.245807	0.271072	0.0647081	0.0786401	0.126509	0.23156	0.686636	0.0809667	0	0.043856	0	0.133392	0.0889629	0.283716	0.345093	0.221004	0.168359
Taurine and Hypotaurine Metabolism	0.0705189	0.0845841	0	0.0650789	0.293132	0.0870126	0.187658	0.045278	0	0	0.221283	0.0461735	0	0.0950264	0.1972	0	0.47466	0	0.121061	0	0.0796846	0.0877011	0.141979	0.314462	0.175844	0.165901
Selenocompound Metabolism	0	0.0730557	0	0	0	0	0	0.0402783	0	0	0	0	0.0891025	0	0	0	0	0	0.0280347	0	0.0815873	0.0613103	0	0	0	0
D-Glutamine and D-Glutamate Metabolism	0	0	0	0	0	0	0	0.0365763	0	0	0.167017	0	0	0	0	0	0	0	0	0	0	0	0	0	0	0
Polyamine Biosynthesis	0.178021	0	0	0	0	0	0	0	0	0	0	0	0	0	0	0	0	0	0	0	0	0	0	0	0	0
Lipid Metabolism
Pathway	PRAD	LUNG	COAD	BRCA	KIRC	BLAD	CESC	CHOL	COADREAD	ESCA	GBM	HNSC	THCA	THYM	STAD	SKCM	SARC	READ	PCPG	PAAD	LUSC	LUAD	LIHC	KIRP	KICH	UCEC
Aldosterone Biosynthesis	2.47286	0	0	0	0	0	0	0	0	0	0	7.37962	0	0	0	0	0	0	98.6437	0	0	0	0	0	0	0
Biosynthesis of Unsaturated Fatty Acids	2.46169	0	0	0	0	0	0	9.88737	0	0	0	0	0	0	0	0	0	0	0	0	0	0	0	0	0	0
Cholesterol Biosynthesis	0	0	0	0	0	0	0	7.2326	0	0	0	0	0	0	0	0	0	0	5.94353	0	0	0	0	0	0	0
Cortisol Biosynthesis	2.53789	7.23487	23.8446	0	19.1099	1.87808	0	9.56001	11.1122	0	0	7.38196	0	0	0	0	0	8.19033	145.562	0	20.4429	8.18216	0	0	0	0
Estradiol Biosynthesis	5.1128	6.81391	27.0343	10.9477	22.6434	0	0	16.8808	12.5306	1.07937	0	5.42077	10.1638	1.47459	0	0	0	8.8082	147.602	0	17.6026	9.06389	0	0	0	0
Fatty Acid Biosynthesis	6.05497	4.5844	0	12.9278	0	0	0	5.75474	0	1.27012	0	0	5.25434	0	0	0	0	0	0	0	13.1119	0	0	17.9985	16.3326	0
Ketone Biosynthesis and Metabolism	0	0	0	0	0	0	0	7.76749	0	1.73399	0	21.0476	0	0	0	0	5.83082	0	0	0	0	0	0	15.3537	0	0
Testosterone Biosynthesis	6.24235	7.17319	26.8145	11.6103	22.854	0	0	18.5025	12.5216	1.11498	0	5.6818	9.40994	0	0	0	0	8.94686	105.779	0	19.5944	8.65131	5.92014	0	0	0
Fatty Acid Elongation	5.32646	0	0	10.3471	0	0	0	10.6715	0	1.66442	0	0	0	1.4296	2.55146	0	0	0	5.21324	0	13.187	0	0	0	19.0805	0
Steroid Biosynthesis	3.17081	0	0	0	21.1073	0	0	7.54598	0	0	0	0	0	0	4.98269	0	0	0	6.04134	0	0	0	0	0	20.0832	0
alpha-Linoleic Acid Metabolism	6.88922	19.3329	11.4003	0	70.2811	0	0	12.843	0	1.52625	0	10.8194	10.0378	2.81979	0	4.49391	3.64038	8.55609	16.991	0.260153	64.3506	21.3119	0	35.6996	0	8.56371
Linoleic Acid Metabolism	6.88077	36.7067	14.8811	17.3051	77.0603	0	0	27.6088	6.78726	1.83332	0	17.5982	10.315	5.72159	0	4.49415	3.72471	10.7587	27.5471	0.643064	102.853	48.4486	19.3616	40.3414	44.6667	9.06019
Arachidonic Acid Metabolism	23.3709	32.7257	35.5337	27.3424	121.713	5.80998	8.03287	29.688	16.3029	3.66043	6.34473	19.7682	13.3018	4.38987	11.2363	4.73603	13.6991	19.0675	19.5367	0.739396	108.413	35.1	19.6624	100.122	128.076	27.6
Ether Lipid Metabolism	13.6555	21.7788	28.9776	21.6694	88.0984	3.7908	2.91684	12.3563	13.5978	2.54165	2.98429	12.3224	13.7789	3.27877	4.96253	5.36041	4.2503	15.5173	18.1392	0.601155	73.1211	25.7584	0	45.6	24.892	13.3282
Fatty Acid Degradation	12.5728	28.039	65.609	138.308	71.7118	12.26	18.8393	61.628	31.7695	10.4065	3.12215	63.6444	49.6852	7.43405	16.3156	3.62284	16.8	34.1	24.6199	0.536	72.0705	35.5	16.667	74.0406	66.9716	34.817
Glycerolipid Metabolism	12.8732	10.8044	29.9169	28.4237	33.593	3.59015	5.34994	26.0933	13.7315	6.62711	4.74075	5.59236	16.201	8.1482	7.00001	0	2.53436	14.4019	9.51899	0.484123	28.5499	15.6843	13.3001	44.5465	44.4962	15.6317
Glycerophospholipid Metabolism	23.1717	34.7652	45.033	37.4217	84.7364	4.7718	8.02125	24.0623	22.6384	4.28645	8.40083	29.2974	22.2483	8.04197	6.23877	4.9691	4.71214	33.2	22.1556	1.14199	105.304	46.8147	13.2386	54.5953	37.5	28.7
Glycosphingolipid Biosynthesis	15.6845	11.592	45.8973	29.0848	19.7348	5.16016	2.87215	10.8231	23.8013	2.19786	5.38633	13.9576	16.1399	0	3.90106	0	3.28209	44.9288	15.5121	0.376414	28.4565	17.9219	7.71146	24.2972	85.7736	18.7
Shingolipid Metabolism	5.09936	0	0	0	0	0	0	10.0067	0	2.67851	0	4.89301	0	0	4.41106	0	0	0	5.57828	0.228444	13.1882	0	7.66019	0	27.8909	0
Steroid Hormone Biosynthesis	18.0895	45.7774	90.7308	55.5821	66.5566	4.31611	2.60677	81.8519	42.4448	2.35569	4.50652	18.0237	39.6407	20.6063	9.87246	1.31545	26.8598	40.6951	193.183	1.35442	125.268	61.7051	31.56	47.5451	127.901	16.8509
Steroid Hormone Metabolism	20.3933	30.1544	96.1579	59.3233	65.1392	4.32705	3.76183	82.2814	45.0895	2.34992	5.68544	20.6773	39.7988	18.2312	9.97192	1.35665	27.0409	43.8124	215.748	1.39617	89.7931	38.0982	24.7209	44.729	128.616	20.5257
