# Supplementary material for: Pan-cancer analysis of transcriptional metabolic dysregulation using The Cancer Genome Atlas
Source: Nat Commun. 2018 Dec 14;9:5330. doi: 10.1038/s41467-018-07232-8 (PMC6294258; doi:10.1038/s41467-018-07232-8)
Supplement: Supplementary file 11 — Supplementary Dataset 9 [file 41467_2018_7232_MOESM11_ESM.xlsx]

## Sheet: Sheet1
Pentose Glucuronate Interconversion Heatmap
Gene	PRAD	BLAD	BRCA	CESC	CHOL	KICH	COAD	ESCA	GBM	HNSC	KIRC	LIHC	LUAD	LUSC	SKCM	PAAD	KIRP	PCPG	READ	SARC	STAD	THYM	THCA	UCEC
AKR1A1	0.572	0.0937	0.0947	0	-0.237	-0.136	0	0	0.0970632	-0.0440572	0	-0.0706	0.0365009	0.0332403	0	0	0	0	0	0	0	0	0.0366577	0.0867
AKR1B1	-1.7	0	-0.0713	0	0.2041	-0.131	-0.177	0	0.0724824	0.0856475	0	0	0	0	0	0	0.0829147	-0.445	-0.173542	0	0	0	0	0
AKR1B10	-1.32	-0.731	-0.352877	0	0	-1.54	-0.815	0	0	0	-0.71	0	1.39	2.05502	0	0	0	-2.03	-0.763	-1.34377	-0.831	0	-0.517562	1.03526
ALDH1B1	-0.329021	-0.211	0.108	-0.275204	-0.343	-0.0716321	0.0502238	-0.242043	0	0	-0.164	-0.185	0.143	0.108	0	0	-0.152	-0.273	0.108543	0	0	0	-0.171	-0.148
ALDH2	-1.05	-0.309	-0.205	0	-0.466	-0.193	-0.0518	-0.329338	-0.156506	-0.163	-0.0867	-0.191	-0.147	-0.258	0	0	0	-0.319	0	-0.40537	-0.202	0	-0.114	0
ALDH3A2	-0.401	-0.0868457	-0.0849	0	-0.241	-0.153	-0.0833	-0.220439	0.0970713	-0.126	-0.0923	-0.0599437	-0.0575133	-0.0577293	0	0	-0.0718	-0.452	0	0	-0.214	0	0.0328	0
CRYL1	0.211739	-0.0850775	-0.0579	-0.294	-0.482	-0.251	-0.103	-0.487	0	-0.19	-0.114	-0.14	-0.0581223	-0.167	0	0	-0.127	0	0	-0.359	-0.302	0	0	-0.115832
DCXR	0.807	0.144268	0.0927	0	-0.694	0	0	-0.1869	0	-0.106	-0.309	-0.194	0	0	0	0	-0.204	0	0	0	0	0	-0.087	0.168
DHDH	0.675736	0.51535	0.493	0	1.0482	-1.83	0.252204	0	-1.05	0.231277	-0.200175	0.646605	-0.149969	-0.324	0	0	-0.341	0	0.925692	0	0	0	1.32	0.923
GUSB	0.604	0.102135	0.0775	0	-0.199	0.0525761	0	0	0.327	0	0.0971	-0.029923	0.0282964	-0.0330942	0	0	0.0583954	0	0	0	0.131477	0	0.0308484	0
KL	-0.770747	-0.55744	-0.670487	-0.902694	0	-0.833118	-0.625342	-1.26658	-0.676723	-0.279716	-0.218844	0	-0.658548	-0.929456	0	0	-0.229815	0	-0.567662	-0.912933	-0.770798	0	0.299561	-0.792617
RPE	-0.137855	0	0.0611	0	0	0	0.0934	0	0	0	-0.085	0	0.106	0.139	0	0	0	-0.158546	0.0861841	0	0.233	0	0.0258921	0.0550097
RPEL1	0	0	0	0	0	0	0	0	0	0	0	0	0	0	0	0	0	0	0	0	0	0	0	0
SORD	0	0	0.247	0	-0.675	-0.101855	0.22	0	0.166352	0	-0.259	-0.173	0.2	0.306	0	0	-0.35	-0.293493	0.213	0	0.181682	0	-0.152	0.194
UGDH	0.537	0	0.0754	0	-0.243	-0.0817975	-0.217	0	0	0	0	0	0.176	0.165	0	0	-0.0554015	-0.249	-0.135	0	0	0	0	0.0769071
UGP2	-0.296	-0.0612771	-0.105	0	-0.336	0.0430773	-0.228	-0.192631	-0.099132	-0.103	-0.0275474	-0.144	0.0372217	0	0	0	0	-0.15637	-0.188	0	-0.0627285	0	0	0
UGT1A1	1.48331	0	0	0	-1.87	-0.941	-1.53	0	0	0	1.19	-0.369	0.867	1.91	0	0	0	0	-1.63	-2.36	-0.681	0	0	0
UGT1A10	0	0	0	0	0	-0.895	-0.832	0	-0.438594	-1.08	0.417108	0	0.74336	1.61	0	0	-0.928359	0	-0.665	0	0	0	0	0
UGT1A3	2.29	0	0	0	-1.87	-0.868	-0.522246	0	0	0	1.61	-0.593	0.664582	1.93	0	0	0	0	0	-1.09976	0	0	0	0
UGT1A4	0.612562	0	0	0	-2.56	-0.447451	-0.989	0	0	0	0.985	-0.58	0.292422	1.33	0	0	0	0	0	0	0	0	0	0
UGT1A5	0.815437	0	0.061149	0	-2.51	0	-1.49	0	0	0	0.844	-0.821	0	1.13	0	0	0	0	-0.67366	0	0	0	0	0
UGT1A6	-0.796036	0	-0.674	0	-0.741	-1.07	0	0	0	-0.377	0	-0.162007	0	1.05607	0	0	0	0	0	-3.19	0	0	-0.946	0.776157
UGT1A7	0	0	-1.01	0	0	-1.21	-1.61	0	0	-1.15	0.556079	0	0.283189	2.51	0	0	-1.19	-1.72	-0.74912	-1.31491	0	0	0	0
UGT1A8	-0.982605	0	-0.148003	0	0	-2.12	-1.38	0	0	-1.32	0	-0.516034	0.547937	1.85	0	0	-1.1	0	-1.4	-2.51	0	-2.92	0	0
UGT1A9	0	0	0	0	-1.05	-2.39	-1.52	0	0	-0.726903	0	-0.209968	0	2.18	0	0	-0.841	0	-1.34	-2.13154	0	0	0	0.70415
UGT2A1	0	0	0	0	-2.34	-1.02356	0	0	0	0	-2.23	-0.916	0	1.47	0	0	-1.71	0	0	0	0	0	0	0
UGT2A2	0	0	0	0	0	0	0	0	0	0	0	0	0	0	0	0	0	0	0	0	0	0	0	0
UGT2A3	0	0	0	0	0	-3.46	-1.15	0	0	0	0	-0.285	0	0	0	0	0	0	-0.863	0	0	0	0	0
UGT2B10	0	0	-0.298104	0	-2.01	-2.29	-0.915	0	0	0	0	-0.355	0.478539	0	0	0	0	0	-0.845827	0	0	0	0	0
UGT2B11	0.628792	0	-1.22	0	-0.75156	-1.17	-0.714	0	0	-0.380081	0	0	0.893	0	0	0	0	0	-1.81	0	0	0	-2.04	0
UGT2B15	0	0	-0.455	0	-0.733994	0	-0.846	-1.75	0	0	0.404526	-0.256152	0.763	0	0	0	0	0	-1.08	0	-0.633569	0	0	0
UGT2B17	0	0	0	0	0	0	0	0	0	0	0	0	0	0	0	0	0	0	0	0	-0.779215	0	0	0
UGT2B28	0.57911	0	-1.11	0	-2.05	1.51	0	0	0	-0.604	0	-0.54	0.496516	0.667	0	0	0	0	0	0	-0.102677	0	0	0
UGT2B4	3.25	0	-0.945	0	-1.32	0	0.589116	0	0	-0.505844	-0.693	-0.111529	-0.696	-1.96	0	0	0	0	0	0	0	0	0	0
UGT2B7	-1.71	0	-0.985	0	-1.26	-1.58	-0.487	0	0	-0.87	-0.0948982	-0.37	0	-0.417563	0	0	-0.179544	0	-0.481	0	0	0	0	0
XYLB	0.791	0.205634	0.101	0	-0.687	-0.675	0	0	0	-0.0901667	-0.0773394	-0.105507	0.391	0.399	0	0	-0.178026	0	0.162237	0	0.343256	0	0	0.167038
Polyamine Heatmap
Gene	PRAD	BLAD	BRCA	CESC	CHOL	KICH	COAD	ESCA	GBM	HNSC	KIRC	LIHC	LUAD	LUSC	SKCM	PAAD	KIRP	PCPG	READ	SARC	STAD	THYM	THCA	UCEC
AMD1	0	-0.0594499	0	0	0	-0.0848	0	-0.151936	0	-0.0474942	0	-0.0384914	-0.0532	0	0	0	-0.111	-0.110718	0	0	0	0	-0.0834	0.0487408
AZIN1	0	0	0.0545	0	0	0.0465117	0.0867	0	-0.0607023	0	-0.0326717	0	0.0485	0.0857	0	0	-0.0696	0	0.0547341	0	0.154	0	-0.0439	0
MAT2A	0	-0.0968	0.0246	0	0	-0.102	0	-0.18748	0	-0.0634	0	0	0	-0.0217026	0	0	0	0	0.0791328	0	0	0	-0.07	0
MAT2B	-0.669	0	-0.0395	0	-0.137	0	-0.0387569	0	0	0	-0.037	-0.0380527	-0.0421365	-0.0474	0	0	0	-0.128958	0	0	0	0	0	-0.0601787
OAZ1	0.26244	0.0434825	0.0528	0	0	0.11	0	-0.105602	0	0	0.0200592	0	-0.0427	0	0	0	0	0	0	0	-0.0675174	0	0	0.0433931
OAZ2	0.0960345	0	0	-0.128951	-0.0917929	0.137	-0.0278755	0	0	-0.0504	0.0658	-0.0312663	-0.0347445	-0.0254149	0	0	-0.0568	0.0823797	0	0	-0.067388	0	0.0315	-0.0448564
OAZ3	0.671	0.329714	0.306	0	0.897448	-0.675	-0.122857	0.213451	0	-0.224	0.342	0.355	0.269	-0.218	0	0	0.25146	0	0	0	0	0	0.206	0.593
ODC1	0.657	-0.182	-0.0530852	0	0	-0.248	0.118	0	0.207	0.130261	-0.0861	0	0	0.0943626	0	0	0.0654142	0	0.0756473	0	0.152406	0	0.0331052	0.082438
PAOX	0.795	0	0	0	-0.324	-0.0675181	-0.188	0	-0.246	-0.109	0.0511215	-0.0950448	0	0.0460784	0	0	0	0	0	-0.270793	-0.267502	0	0.143	-0.0824547
SAT1	0.584	0	0.0474	0	-0.186	0.0463729	0	0	0.193257	0	0	-0.0893	0	0	0	0	0	-0.222523	0	0	0	0	0.0380884	0
SMOX	0.61	0	0.0686816	0	0.333014	-0.118535	0.361	0	0	0.135171	0.221	0.11197	0.219	0.323	0	0	0.149	0	0.355	0	0	0	0.0870977	-0.000395989
SMS	1.04	0.0842252	0.147	0	0	0	0.131	0	0	0.124	-0.0647	0	0.07	0.164	0	0	0	-0.233	0.132	0	0.214	0	-0.0503	0.0990312
SRM	0.92	0.119	0.0717	0	0	0.0677595	0.168	0	0.0979029	0.0397797	0.122	0.0833	0.153	0.13	0	0	0.116	0	0.19	0	0.149	0	0.0821	0.0683084
