# Supplementary material for: Pan-cancer analysis of transcriptional metabolic dysregulation using The Cancer Genome Atlas
Source: Nat Commun. 2018 Dec 14;9:5330. doi: 10.1038/s41467-018-07232-8 (PMC6294258; doi:10.1038/s41467-018-07232-8)
Supplement: Supplementary file 12 — Supplementary Dataset 10 [file 41467_2018_7232_MOESM12_ESM.xlsx]

## Sheet: Sheet1
PRAD Polyamine MR Correlations
	MYCN	HLF	MYC	BCL3	TAF1	SMAD4	GRHL1	HSF2	ZNF513	HINFP	CUX1	MAX	TAF7	GTF2B	GMEB2
AZIN1	0.173648	0.127398	0.400523	0.0695076	0.62392	0.559629	0.564999	0.525614	0.262454	0.319871	0.471508	0.478389	0.554707	0.435674	0.469554
OAZ1	0.0747465	-0.0261882	0.10072	0.224414	0.00874169	0.0919597	0.125426	0.248172	0.460815	0.480498	0.422073	0.446431	0.401079	0.497006	0.500571
OAZ2	0.313888	0.326898	0.238482	0.201994	0.518382	0.493708	0.454174	0.64481	0.521308	0.542968	0.639884	0.68533	0.685227	0.607572	0.697905
OAZ3	-0.0229062	-0.052839	-0.0548534	0.14148	-0.0667719	0.0742019	0.132688	0.117669	0.310739	0.212967	0.262457	0.235739	0.264304	0.304536	0.366295
ODC1	-0.0480952	-0.0497752	0.133028	0.240036	0.172875	0.14287	0.24416	0.234256	0.323562	0.196592	0.163522	0.170998	0.314089	0.302874	0.329071
SRM	0.00485298	-0.1689	0.304836	0.191384	-0.0372283	-0.0344417	-0.0207251	0.0925184	0.456456	0.359287	0.278157	0.284726	0.289063	0.345787	0.419028
SMS	-0.058481	-0.102309	0.0208507	-0.00884765	-0.105586	0.0519709	-0.014781	-0.117673	0.154847	-0.0046406	0.270381	0.0874448	0.0779498	0.0805803	0.149464
SMOX	-0.0728138	0.0890813	0.159643	0.121145	0.0447704	0.226852	-0.0189158	0.149893	0.183518	0.343455	0.302973	0.201651	0.241423	0.347944	0.292609
PAOX	-0.0440897	-0.00134129	0.0593363	0.129656	-0.0688239	0.136221	0.0510607	-0.0591401	0.129	0.14869	0.348062	0.244104	0.131727	0.327016	0.348528
SAT1	0.0745142	-0.139578	-0.0216495	0.246629	0.151682	0.0252603	0.400818	0.223975	0.3845	0.210589	0.157555	0.188416	0.376667	0.268101	0.31687
AMD1	0.0286391	0.155376	0.2275	0.183549	0.434439	0.392736	0.321564	0.520935	0.242452	0.260133	0.248598	0.292732	0.482231	0.346572	0.327142
MAT2A	0.16435	0.180624	0.336203	0.482191	0.514657	0.431437	0.55372	0.438898	0.524579	0.382279	0.326559	0.533332	0.540936	0.489333	0.565628
MAT2B	0.343054	0.596205	0.267729	0.149342	0.689572	0.68301	0.61897	0.610318	0.12499	0.413822	0.485676	0.708443	0.549379	0.53212	0.427895
KICH Polyamine MR Correlations
	MYCN	HLF	MYC	BCL3	TAF1	SMAD4	GRHL1	HSF2	ZNF513	HINFP	CUX1	MAX	TAF7	GTF2B	GMEB2
AZIN1	0.369563	-0.17529	0.265122	-0.0826028	0.578811	0.26082	0.0916414	-0.027966	-0.434523	-0.175971	0.182614	-0.21211	-0.023725	0.192387	-0.174547
OAZ1	-0.12983	-0.444946	0.0541315	-0.0139288	-0.161581	-0.177026	-0.345469	-0.38546	-0.0809951	0.0751388	0.473626	0.374225	0.0887406	-0.166996	0.558434
OAZ2	-0.0857982	0.0734874	-0.299472	-0.284436	-0.0143673	0.0949203	-0.00348102	-0.352185	-0.270766	0.025759	0.575232	0.288292	0.410055	-0.264344	0.236229
OAZ3	-0.207546	0.119185	-0.0614744	0.187962	-0.444167	-0.451697	0.191517	0.432766	0.262612	0.00416476	-0.174008	-0.102468	-0.173125	0.0952687	-0.151819
ODC1	-0.0319557	0.0490312	-0.0628882	-0.0115788	-0.012133	-0.153796	-0.158395	0.416375	0.00241699	-0.159536	-0.23646	-0.252269	0.0872504	-0.132825	-0.141413
SRM	-0.378012	-0.423774	0.121822	0.380759	-0.31557	-0.582423	-0.476774	0.154788	0.230526	0.177377	-0.0412231	0.345185	-0.0806264	-0.0144875	0.440164
SMS	0.249875	-0.0172584	0.0154974	0.0967237	0.0449094	0.0919998	0.0254019	-0.0393461	-0.0492342	0.124571	-0.00117353	0.0472551	-0.181443	0.343365	0.110422
SMOX	0.304127	-0.2738	0.257541	0.665386	-0.217629	-0.357127	-0.197831	0.164918	0.431278	-0.11645	-0.349817	-0.0537124	-0.190401	0.176392	0.281954
PAOX	0.000107964	-0.0315493	0.124358	0.261799	-0.46486	-0.206765	-0.00414287	0.0171635	0.397045	0.0414901	-0.016194	-0.0709365	-0.336863	-0.0823307	0.188267
SAT1	0.261842	0.0190311	0.103288	0.150974	-0.0601804	0.133915	0.20283	-0.273481	0.0702649	0.245475	0.107944	0.245873	-0.208121	0.152141	-0.00539283
AMD1	0.171458	0.14701	-0.0278333	-0.397115	0.33789	0.217798	-0.022536	0.223133	-0.320127	-0.272704	-0.0493131	-0.225299	0.388548	0.0271532	-0.208568
MAT2A	0.104098	-0.128116	0.350448	0.208264	0.158049	-0.0566626	-0.0248037	0.315626	0.133773	-0.0650173	-0.403097	-0.117895	-0.185329	0.345421	-0.0303189
MAT2B	-0.0302619	0.0652904	-0.129511	-0.443891	0.335354	0.153003	-0.052988	0.00980805	-0.5322	-0.0865027	0.160315	0.0116245	0.693574	-0.0530452	-0.292985
