# Supplementary material for: Pan-cancer analysis of transcriptional metabolic dysregulation using The Cancer Genome Atlas
Source: Nat Commun. 2018 Dec 14;9:5330. doi: 10.1038/s41467-018-07232-8 (PMC6294258; doi:10.1038/s41467-018-07232-8)
Supplement: Supplementary file 13 — Supplementary Dataset 11 [file 41467_2018_7232_MOESM13_ESM.xlsx]

## Sheet: Sheet1
	Basal-Like**	HER2**	LumA**	LumB**			Basal-Like Pval	HER2 Pval	LumA Pval	LumB Pval
Steroid.Hormone.Metabolism	2	1.5	1.8	5.2			0.00015	0.00052	2e-05	2e-05
Metabolism.of.Xenobiotics.by.Cytochrome.P450	5.6	2.7	1.8	5.4			0	3e-05	3e-05	3e-05
Steroid.Hormone.Biosynthesis	2.1	1.4	1.8	5			0.00015	0.00095	4e-05	4e-05
Drug.Metabolism.by.Cytochrome.P450	5.5	2.9	1.8	5.8			0	5e-05	5e-05	5e-05
Retinol.Metabolism	6	2.3	1.4	3.9			0	0.00037	6e-05	8e-05
Lysine.Degradation	0.58	0.41	1.1	3.3			0.00618	0.00706	0.00017	8e-05
Estradiol.Biosynthesis	0.47	0.41	1.1	3.3			0.0091	0.00686	0.00019	0.00013
Tyrosine.Metabolism	6.4	2	0.95	3.6			0	0.00038	0.00035	0.00013
Purine.Metabolism	3.8	2.3	1.2	3.4			0	0.00025	0.0001	0.00014
Arachidonic.Acid.Metabolism	3.6	1.3	1.1	2.9			0	0.00087	0.00016	0.00022
Folate.One.Carbon.Metabolism	1.1	1.6	0.83	3			0.00129	0.00047	0.00049	0.00023
Testosterone.Biosynthesis	0	0.33	0.97	3			0.01173	0.00907	0.00032	0.00026
Gluconeogenesis	4.4	1.9	0.75	3			0	0.00035	0.00098	0.00026
Glycerophospholipid.Metabolism	2.5	1.3	1.2	3.1			4e-05	0.00071	0.00011	0.00028
Glycolysis.Gluconeogenesis	4.3	1.8	0.75	3			0	0.00048	0.00095	0.00028
Glycolysis	4.4	1.8	0.75	3			0	0.00042	0.00102	0.00028
Nitrogen.Metabolism	2.4	2.2	1	2.8			3e-05	0.00026	0.00021	0.00039
Fatty.Acid.Degradation	3.7	1.6	0.7	2.6			0	0.00051	0.00099	0.00065
Glutathione.Metabolism	2.2	1.1	1.1	2.5			7e-05	0.00114	0.00015	0.00067
Inositol.Phosphate.Metabolism	0.99	0.54	0.8	2.4			0.0022	0.00393	0.00077	0.0012
Glycosphingolipid.Biosynthesis	0.78	0.49	0.62	1.9			0.0031	0.00439	0.00131	0.00144
Retinoic.Acid.Metabolism	0.83	0.38	0.59	1.8			0.00307	0.00786	0.00133	0.00159
Ether.Lipid.Metabolism	1.4	0.79	0.63	1.8			0.00081	0.0021	0.00136	0.0017
Glycerolipid.Metabolism	0.87	0.78	0.81	1.8			0.0027	0.00232	0.00067	0.00173
Primary.Bile.Acid.Biosynthesis	0.58	0.8	0.36	1.7			0.00601	0.0019	0.00299	0.00175
Fatty.Acid.Biosynthesis	0	0.92	0.76	1.6			0.01643	0.00123	0.00076	0.00185
Phenylalanine.Metabolism	1.8	1.1	0.38	1.6			0.00038	0.00098	0.00279	0.0021
Drug.Metabolism.by.other.enzymes	1.6	0.67	0.79	1.5			0.00059	0.00281	0.00066	0.00236
Fatty.Acid.Elongation	0	0.81	0.76	1.4			0.01522	0.00212	0.00108	0.00269
Arginine.and.Proline.Metabolism	1.1	0.96	0.5	1.3			0.00147	0.00147	0.00196	0.00327
Oxidative.Phosphorylation	1.2	0.59	0.69	1.3			0.00103	0.00328	0.00106	0.00337
Pyrimidine.Metabolism	1.2	0.85	0.67	1.3			0.0009	0.00168	0.00107	0.00341
Ascorbate.and.Aldrate.Metabolism	0.71	0.64	0.51	1.3			0.00357	0.00281	0.00194	0.00342
Beta.Alanine.Metabolism	0	0.57	0.57	1.2			0.01879	0.00333	0.00145	0.00364
Linoleic.Acid.Metabolism	1.2	0.51	0.47	1.2			0.00128	0.00439	0.00206	0.00373
Glycosaminoglycan.Degradation	0.67	0.49	0.3	1.3			0.00439	0.00425	0.00407	0.00374
Arginine.Biosynthesis	0.52	1.1	0.62	1.1			0.00735	0.00106	0.0012	0.00424
Tryptophan.Metabolism	1.3	0.74	0.46	1.1			0.00095	0.00265	0.00232	0.00435
Glycosaminoglycan.Biosynthesis	0	0.76	0.42	1.1			0.01159	0.00218	0.00244	0.00449
Cysteine.and.Methionine.Metabolism	1.7	0.49	0.3	1			0.00044	0.00438	0.00377	0.00472
alpha.Linoleic.Acid.Metabolism	0.94	0.41	0.41	1.1			0.0022	0.00708	0.0027	0.0048
Starch.and.Suctose.Metabolism	0.66	0.54	0.34	1			0.00452	0.00412	0.00376	0.00558
Histidine.Metabolism	1.4	0.88	0.2	0.86			0.0008	0.00179	0.00852	0.00586
Pentose.Phosphate	0.74	0.53	0.18	0.86			0.00388	0.00398	0.0099	0.00612
Porphyrin.and.Chlorophyll.Metabolism	0.87	0	0.48	0.82			0.00254	0.01122	0.00201	0.00661
Pentose.and.Glucuronate.Interconversions	1.1	0.34	0.45	0.79			0.00163	0.00891	0.00225	0.00684
Pantothenate.and.CoA.Biosynthesis	0	0.41	0.42	0.78			0.03378	0.00666	0.0024	0.00733
Alanine..Aspartate.and.Glutamate.Metabolism	0.93	0.96	0.48	0.73			0.00206	0.00116	0.00166	0.00774
Purine.Biosynthesis	0.88	0.47	0	0.74			0.00225	0.00506	0.01829	0.00776
Galactose.Metabolism	0	0.41	0.45	0.72			0.01215	0.00668	0.00206	0.008
Prostaglandin.Biosynthesis	0.62	0.36	0.25	0.74			0.00516	0.00861	0.00562	0.00804
Retinoid.Metabolism	0.8	0	0.2	0.67			0.0028	0.01018	0.00893	0.00873
Cyclooxygenase.Arachidonic.Acid.Metabolism	0	0	0	0.67			0.52425	0.01625	0.01626	0.00893
Ubiquinone.and.other.Terpenoid.Quinone.Biosynthesis	1.2	0	0	0.66			0.00092	0.01179	0.01217	0.00931
Phenylalanine..Tyrosine.and.Tryptophan.Biosynthesis	1.1	0	0	0.63			0.00127	0.01407	0.01605	0.0095
Steroid.Biosynthesis	0	0.47	0.24	0			0.02609	0.00522	0.00614	0.01035
Butanoate.Metabolism	2.5	0.57	0.21	0			6e-05	0.00335	0.00781	0.0108
Other.Types.of.O.Glycan.Biosynthesis	0	0	0.32	0			0.01807	0.01954	0.00368	0.01092
Amino.Sugar.and.Nucleotide.Sugar.Metabolism	0.62	0	0.36	0			0.00499	0.01009	0.00306	0.01142
Pyruvate.Metabolism	1.1	0.53	0.21	0			0.00146	0.00412	0.00817	0.01143
Kynurenine.Metabolism	0	0	0.26	0			0.01744	0.02061	0.00497	0.0119
Prostanoid.Biosynthesis	0	0	0	0			0.48486	0.02123	0.02976	0.01298
Cortisol.Biosynthesis	0.47	0	0	0			0.00868	0.01986	0.02993	0.01374
Glycine..Serine.and.Threonine.Metabolism	1.2	0.59	0.2	0			0.00096	0.003	0.00895	0.01427
Shingolipid.Metabolism	0.48	0.37	0.24	0			0.00877	0.00828	0.00613	0.01449
Urea.Cycle	0	0.56	0.27	0			0.03686	0.00378	0.00462	0.01536
Valine..Leucine.and.Isoleucine.Degradation	1.8	0	0.25	0			0.00034	0.01007	0.00516	0.01714
Selenocompound.Metabolism	0.64	0.35	0	0			0.00469	0.00842	0.027	0.01764
Glycogen.Degradation	0	0	0	0			0.01241	0.01861	0.01475	0.01829
Methionine.Cycle	1.2	0	0.2	0			0.00102	0.01006	0.00892	0.01871
Nicotinamide.Adenine.Metabolism	0.44	0	0	0			0.00972	0.01936	0.02288	0.01897
Glyoxylate.and.Dicarboxylate.Metabolism	0	0.36	0	0			0.084	0.00844	0.01219	0.02137
N.Glycan.Biosynthesis	0	0	0.2	0			0.02377	0.01533	0.00888	0.02149
Mucin.Type.O.Glycan.Biosynthesis	0.47	0	0.23	0			0.00867	0.01165	0.00628	0.02381
Taurine.and.Hypotaurine.Metabolism	0	0	0	0			0.01531	0.03105	0.02947	0.0245
Aldosterone.Biosynthesis	0	0	0	0			0.01877	0.02206	0.06204	0.02458
Nicotinate.and.Nicotinamide.Metabolism	0	0	0.21	0			0.02431	0.01144	0.00809	0.02787
Citric.Acid.Cycle	0.48	0	0	0			0.00874	0.01434	0.02847	0.02877
Glycogen.Biosynthesis	0	0	0	0			0.02297	0.02349	0.05491	0.02911
Neomycin..Kanamysin.and.Gentamicin.Biosynthesis	0	0	0	0			0.05362	0.04084	0.03324	0.02996
Folate.biosynthesis	0	0	0	0			0.02688	0.02098	0.02236	0.03116
Terpenoid.Backbone.Biosynthesis	1.6	0	0	0			0.00075	0.02089	0.03442	0.03123
Fructose.and.Mannose.Metabolism	0.8	0	0	0			0.00273	0.03828	0.01207	0.03319
ADP.Ribosylation	0	0	0	0			0.04249	0.03074	0.01013	0.03395
Propanoate.Metabolism	0	0	0	0			0.01307	0.02313	0.01143	0.034
Epinephrine.Biosynthesis	0	0	0.26	0			0.01454	0.03882	0.00512	0.03591
Ketone.Biosynthesis.and.Metabolism	1.5	0	0	0			0.00058	0.03881	0.15347	0.04041
Homocysteine.Biosynthesis	0.66	0	0	0			0.00426	0.02613	0.04711	0.0408
Glycosphosphatidylinositol	0	0	0	0			0.04681	0.02787	0.03344	0.04282
Transsulfuration	0	0	0	0			0.02164	0.04694	0.116	0.04381
Norepinephrine.Biosynthesis	0	0	0.25	0			0.02636	0.06371	0.00564	0.04508
Dopamine.Biosynthesis	0	0	0.25	0			0.02729	0.06959	0.00576	0.04656
Cholesterol.Biosynthesis	0	0	0	0			0.02057	0.02331	0.03714	0.06204
Caffiene.Metabolism	0.48	0	0	0			0.00876	0.02797	0.0705	0.06771
Polyamine.Biosynthesis	0	0	0	0			0.02945	0.10658	0.03224	0.07756
Biotin.Metabolism	0	0	0	0			0.12357	0.10059	0.05574	0.08656
Vitamin.B6.Metabolism	0	0	0	0			0.04372	0.17251	0.05446	0.09071
Other.Glycan.Degradation	0	0	0	0			0.05796	0.02515	0.07168	0.09229
Biosynthesis.of.Unsaturated.Fatty.Acids	0	0	0	0			0.03711	0.0782	0.02592	0.0964
Heme.Biosynthesis	0	0	0	0			0.09831	0.11221	0.08184	0.09721
Remethylation	0	0	0	0			0.18097	0.06196	0.10693	0.09884
Sulfur.Metabolism	0	0	0	0			0.03853	0.08779	0.08754	0.10972
Thiamine.Metabolism	0	0	0	0			0.13569	0.25162	0.18762	0.11414
Hexosamine.Biosynthesis	0	0	0	0			0.1184	0.05069	0.11185	0.11567
D.Glutamine.and.D.Glutamate.Metabolism	0	0	0	0			0.11689	0.1246	0.08069	0.12426
Pyrimidine.Biosynthesis	0	0	0	0			0.0329	0.12895	0.11031	0.15407
Lipoic.Acid.Metabolism	0	0	0	0			0.18047	0.13129	0.31205	0.21613
Thromboxane.Biosynthesis	0	0	0	0			0.167	0.19708	0.22642	0.2241
Sirtuin.Nicotinamide.Metabolism	0	0	0	0			0.24256	0.36543	0.16558	0.23975
Riboflavin.Metabolism	0	0	0	0			0.08549	0.26304	0.31701	0.32597
Valine..Leucine.and.Isoleucine.Biosynthesis	0	0	0	0			0.10404	0.14193	0.39644	0.33426
Cardiolipin.Biosynthesis	0	0	0	0			0.52745	0.22052	0.26901	0.42637
Nicotinamide.Adenine.Dinucleotide.Biosynthesis	0	0	0	0			0.20926	0.0562	0.45574	0.45434
Vitamin.K	0	0	0	0			0.51151	0.18279	0.54117	0.4846
Cardiolipin.Metabolism	0	0	0	0			0.39918	0.46778	0.22636	0.58509
	**All non-significant scores were zeroed out
